# Supplementary material for: SARS-CoV-2 hot-spot mutations are significantly enriched within inverted repeats and CpG island loci
Source: Brief Bioinform. 2020 Dec 21;22(2):1338–45. doi: 10.1093/bib/bbaa385 (PMC7799342; doi:10.1093/bib/bbaa385)
Supplement: Sm_1_bbaa385 [file sm_1_bbaa385.zip › SM_1.xlsx]

## Sheet: HOTSPOT-SNP-IRs OVERLAY
Supplementary material 1 (sheet 1) – Overlay of hotspot mutation with nucleotide position of SARS-COV-2 reference sequence NC_045512.2. In the column A, the position of nucleotide in reference sequence NC_045512.2 is shown; in the column B, the corresponding nucleotide of NC_045512.2 is shown; in the column C, overlay of all 18 high frequency hotspot mutation with nucleotide position is presented…
Ref Position	Ref Nucleotide	Hot Spot Mutation – GISAID	HOT SPOT MUTATION IN IR – GISAID (DUPLICATE )	UNIQUE HOT SPOT MUTATION IN IR – GISAID	All SNPs	All SNPs in IR	Genome covered by IR	No. of IR / Nucleotide	No. of IR / On Stem	No. of IR/ On Spacer	Signiture 1	Signiture 2	Signiture 3	Signiture 4	Signiture 5	REF-signiture	Beginning of IR	End of IR	Genome covered by IR	Hot Spot Mutation -GISAID	HOT SPOT MUTATION IN IR - GISAID (DUPLICATE )	UNIQUE HOT SPOT MUTATION IN IR - GISAID	All Mutation	Mutation in IR
1	A	0	0	0	0	0	0	0	0	0						7-0-1	5	18	5	241	1059	1059	3	5
2	T	0	0	0	0	0	0	0	0	0						6-7-1	52	70	6	3037	1605	1605	4	6
3	T	0	0	0	1	0	0	0	0	0						6-5-1	65	81	7	14408	2891	2891	5	7
4	A	0	0	0	1	0	0	0	0	0						6-0-1	111	122	8	23403	11083	11083	6	8
5	A	0	0	0	1	1	1	1	1	0	7-0-1					6-6-1	112	129	9	25563	14805	14805	7	9
6	A	0	0	0	1	1	1	1	1	0	7-0-1					6-1-1	130	142	10	1059	14805	17247	8	10
7	G	0	0	0	1	1	1	1	1	0	7-0-1					8-1-1	130	146	11	28881	17247	17747	9	11
8	G	0	0	0	1	1	1	1	1	0	7-0-1					6-1-1	134	146	12	11083	17747	17858	10	12
9	T	0	0	0	1	1	1	1	1	0	7-0-1					7-3-1	145	161	13	8782	17858	18060	11	13
10	T	0	0	0	1	1	1	1	1	0	7-0-1					6-4-1	148	163	14	28144	18060	23403	12	14
11	T	0	0	0	1	1	1	1	1	0	7-0-1					8-1-1	161	177	15	26144	23403	28144	13	15
12	A	0	0	0	1	1	1	1	1	0	7-0-1					6-1-1	216	228	16	14805	28144	28881	14	16
13	T	0	0	0	1	1	1	1	1	0	7-0-1					6-2-1	282	295	17	18060	28881		15	17
14	A	0	0	0	1	1	1	1	1	0	7-0-1					7-5-1	283	301	18	17747	28881		16	55
15	C	0	0	0	1	1	1	1	1	0	7-0-1					6-1-1	307	319	52	17858	28881		17	56
16	C	0	0	0	1	1	1	1	1	0	7-0-1					7-6-1	336	355	53	2891			19	57
17	T	0	0	0	1	1	1	1	1	0	7-0-1					6-1-0	398	410	54	1605			20	58
18	T	0	0	0	0	0	1	1	1	0	7-0-1					6-8-1	413	432	55	17247			23	59
19	C	0	0	0	1	0	0	0	0	0						6-1-1	435	447	56				24	68
20	C	0	0	0	1	0	0	0	0	0						6-0-1	436	447	57				25	68
21	C	0	0	0	0	0	0	0	0	0						6-8-0	457	476	58				26	79
22	A	0	0	0	0	0	0	0	0	0						7-2-1	551	566	59				27	80
23	G	0	0	0	1	0	0	0	0	0						6-0-1	589	600	60				28	81
24	G	0	0	0	1	0	0	0	0	0						6-6-0	626	643	61				29	115
25	T	0	0	0	1	0	0	0	0	0						6-2-1	663	676	62				31	116
26	A	0	0	0	1	0	0	0	0	0						6-2-0	686	699	63				32	115
27	A	0	0	0	1	0	0	0	0	0						6-0-1	727	738	64				33	116
28	C	0	0	0	1	0	0	0	0	0						6-5-1	730	746	65				34	123
29	A	0	0	0	1	0	0	0	0	0						6-4-1	735	750	66				35	124
30	A	0	0	0	0	0	0	0	0	0						6-9-1	749	769	67				36	128
31	A	0	0	0	1	0	0	0	0	0						7-10-1	749	772	68				37	144
32	C	0	0	0	1	0	0	0	0	0						6-0-1	782	793	69				38	144
33	C	0	0	0	1	0	0	0	0	0						6-7-1	805	823	70				39	154
34	A	0	0	0	1	0	0	0	0	0						6-5-1	837	853	71				40	157
35	A	0	0	0	1	0	0	0	0	0						6-6-1	856	873	72				41	154
36	C	0	0	0	1	0	0	0	0	0						7-0-1	878	891	73				42	157
37	C	0	0	0	1	0	0	0	0	0						6-0-1	908	919	74				43	167
38	A	0	0	0	1	0	0	0	0	0						6-1-1	927	939	75				44	168
39	A	0	0	0	1	0	0	0	0	0						6-0-1	990	1001	76				45	171
40	C	0	0	0	1	0	0	0	0	0						7-9-1	1014	1036	77				51	172
41	T	0	0	0	1	0	0	0	0	0						7-8-1	1035	1056	78				55	223
42	T	0	0	0	1	0	0	0	0	0						7-4-1	1041	1058	79				56	225
43	T	0	0	0	1	0	0	0	0	0						6-6-1	1058	1075	80				57	289
44	C	0	0	0	1	0	0	0	0	0						6-1-1	1075	1087	81				58	291
45	G	0	0	0	1	0	0	0	0	0						6-5-1	1085	1101	111				59	289
46	A	0	0	0	0	0	0	0	0	0						6-2-1	1103	1116	112				68	291
47	T	0	0	0	0	0	0	0	0	0						10-3-1	1113	1135	113				79	317
48	C	0	0	0	0	0	0	0	0	0						7-6-1	1136	1155	114				80	336
49	T	0	0	0	0	0	0	0	0	0						8-10-1	1155	1180	115				81	404
50	C	0	0	0	0	0	0	0	0	0						6-6-1	1179	1196	116				83	562
51	T	0	0	0	1	0	0	0	0	0						7-10-1	1181	1204	117				87	765
52	T	0	0	0	0	0	1	1	1	0	6-7-1					6-8-1	1197	1216	118				88	765
53	G	0	0	0	0	0	1	1	1	0	6-7-1					6-9-1	1290	1310	119				89	837
54	T	0	0	0	0	0	1	1	1	0	6-7-1					6-6-1	1317	1334	120				90	888
55	A	0	0	0	1	1	1	1	1	0	6-7-1					6-1-1	1326	1338	121				91	936
56	G	0	0	0	1	1	1	1	1	0	6-7-1					7-5-1	1333	1351	122				92	1063
57	A	0	0	0	1	1	1	1	1	0	6-7-1					6-2-1	1438	1451	123				93	1067
58	T	0	0	0	1	1	1	1	0	1	6-7-1					6-6-1	1448	1465	124				94	1083
59	C	0	0	0	1	1	1	1	0	1	6-7-1					7-8-1	1499	1520	125				95	1106
60	T	0	0	0	0	0	1	1	0	1	6-7-1					7-0-1	1543	1556	126				100	1195
61	G	0	0	0	0	0	1	1	0	1	6-7-1					6-10-0	1595	1616	127				102	1195
62	T	0	0	0	0	0	1	1	0	1	6-7-1					7-8-1	1613	1634	128				104	1333
63	T	0	0	0	0	0	1	1	0	1	6-7-1					10-10-1	1637	1666	129				105	1333
64	C	0	0	0	0	0	1	1	0	1	6-7-1					6-2-1	1642	1655	130				106	1337
65	T	0	0	0	0	0	1	2	2	0	6-7-1	6-5-1				6-2-1	1663	1676	131				108	1338
66	C	0	0	0	0	0	1	2	2	0	6-7-1	6-5-1				10-6-1	1709	1734	132				115	1333
67	T	0	0	0	0	0	1	2	2	0	6-7-1	6-5-1				6-2-1	1714	1727	133				116	1337
68	A	0	0	0	1	2	1	2	2	0	6-7-1	6-5-1				8-8-1	1743	1766	134				123	1338
69	A	0	0	0	0	0	1	2	2	0	6-7-1	6-5-1				9-8-1	1756	1781	135				124	1444
70	A	0	0	0	0	0	1	2	2	0	6-7-1	6-5-1				8-0-1	1785	1800	136				128	1461
71	C	0	0	0	0	0	1	1	0	1		6-5-1				6-2-1	1789	1802	137				144	1549
72	G	0	0	0	0	0	1	1	0	1		6-5-1				7-8-1	1831	1852	138				154	1552
73	A	0	0	0	0	0	1	1	0	1		6-5-1				7-2-1	1864	1879	139				157	1602
74	A	0	0	0	0	0	1	1	0	1		6-5-1				7-5-1	1885	1903	140				167	1620
75	C	0	0	0	0	0	1	1	0	1		6-5-1				6-6-1	1918	1935	141				168	1627
76	T	0	0	0	0	0	1	1	1	0		6-5-1				6-9-0	1936	1956	142				171	1667
77	T	0	0	0	0	0	1	1	1	0		6-5-1				6-7-1	1949	1967	143				172	1789
78	T	0	0	0	0	0	1	1	1	0		6-5-1				7-4-1	1985	2002	144				190	1789
79	A	0	0	0	1	1	1	1	1	0		6-5-1				8-1-1	1994	2010	145				191	1891
80	A	0	0	0	1	1	1	1	1	0		6-5-1				6-3-1	2004	2018	146				201	1899
81	A	0	0	0	1	1	1	1	1	0		6-5-1				6-1-1	2023	2035	147				202	1921
82	A	0	0	0	0	0	0	0	0	0						6-6-1	2037	2054	148				204	1922
83	T	0	0	0	1	0	0	0	0	0						6-5-1	2041	2057	149				205	1933
84	C	0	0	0	0	0	0	0	0	0						7-10-1	2045	2068	150				206	2045
85	T	0	0	0	0	0	0	0	0	0						7-5-0	2053	2071	151				207	2045
86	G	0	0	0	0	0	0	0	0	0						6-1-1	2123	2135	152				208	2045
87	T	0	0	0	1	0	0	0	0	0						6-8-1	2134	2153	153				209	2065
88	G	0	0	0	1	0	0	0	0	0						6-6-1	2156	2173	154				210	2065
89	T	0	0	0	1	0	0	0	0	0						7-9-1	2170	2192	155				212	2149
90	G	0	0	0	1	0	0	0	0	0						6-1-1	2185	2197	156				214	2160
91	G	0	0	0	1	0	0	0	0	0						6-0-1	2210	2221	157				223	2236
92	C	0	0	0	1	0	0	0	0	0						6-7-1	2220	2238	158				225	2248
93	T	0	0	0	1	0	0	0	0	0						8-4-1	2238	2257	159				233	2248
94	G	0	0	0	1	0	0	0	0	0						6-10-1	2248	2269	160				236	2273
95	T	0	0	0	1	0	0	0	0	0						6-0-1	2262	2273	161				237	2392
96	C	0	0	0	0	0	0	0	0	0						7-4-1	2283	2300	162				238	2392
97	A	0	0	0	0	0	0	0	0	0						7-6-1	2297	2316	163				241	2401
98	C	0	0	0	0	0	0	0	0	0						7-10-1	2358	2381	164				245	2450
99	T	0	0	0	0	0	0	0	0	0						7-8-1	2362	2383	165				258	2484
100	C	0	0	0	1	0	0	0	0	0						6-1-1	2364	2376	166				267	2531
101	G	0	0	0	0	0	0	0	0	0						6-4-1	2382	2397	167				268	2532
102	G	0	0	0	1	0	0	0	0	0						6-9-1	2388	2408	168				270	2555
103	C	0	0	0	0	0	0	0	0	0						6-8-1	2436	2455	169				289	2555
104	T	0	0	0	1	0	0	0	0	0						6-1-1	2475	2487	170				291	2562
105	G	0	0	0	1	0	0	0	0	0						6-8-1	2492	2511	171				317	2562
106	C	0	0	0	1	0	0	0	0	0						8-5-0	2500	2520	172				331	2596
107	A	0	0	0	0	0	0	0	0	0						7-2-1	2530	2545	173				336	2596
108	T	0	0	0	1	0	0	0	0	0						7-7-1	2537	2557	174				358	2655
109	G	0	0	0	0	0	0	0	0	0						6-8-1	2543	2562	175				365	2721
110	C	0	0	0	0	0	0	0	0	0						6-9-1	2559	2579	176				371	2895
111	T	0	0	0	0	0	1	1	1	0	6-0-1					7-5-1	2578	2596	177				379	2975
112	T	0	0	0	0	0	1	2	2	0	6-0-1	6-6-1				6-6-1	2596	2613	216				383	2996
113	A	0	0	0	0	0	1	2	2	0	6-0-1	6-6-1				6-6-1	2609	2626	217				404	3041
114	G	0	0	0	0	0	1	2	2	0	6-0-1	6-6-1				7-3-1	2650	2666	218				494	3100
115	T	0	0	0	1	2	1	2	2	0	6-0-1	6-6-1				8-8-1	2682	2705	219				518	3103
116	G	0	0	0	1	2	1	2	2	0	6-0-1	6-6-1				8-8-1	2721	2744	220				562	3144
117	C	0	0	0	0	0	1	2	2	0	6-0-1	6-6-1				7-1-1	2727	2741	221				569	3145
118	A	0	0	0	0	0	1	2	1	1	6-0-1	6-6-1				6-1-1	2745	2757	222				582	3144
119	C	0	0	0	0	0	1	2	1	1	6-0-1	6-6-1				8-7-1	2773	2795	223				602	3145
120	T	0	0	0	0	0	1	2	1	1	6-0-1	6-6-1				7-10-1	2797	2820	224				618	3181
121	C	0	0	0	0	0	1	2	1	1	6-0-1	6-6-1				7-0-1	2814	2827	225				621	3181
122	A	0	0	0	0	0	1	2	1	1	6-0-1	6-6-1				7-6-1	2818	2837	226				622	3373
123	C	0	0	0	1	1	1	1	0	1		6-6-1				6-3-1	2889	2903	227				623	3377
124	G	0	0	0	1	1	1	1	1	0		6-6-1				8-4-1	2964	2983	228				656	3377
125	C	0	0	0	0	0	1	1	1	0		6-6-1				6-3-1	2982	2996	282				658	3522
126	A	0	0	0	0	0	1	1	1	0		6-6-1				6-5-1	3039	3055	283				677	3591
127	G	0	0	0	0	0	1	1	1	0		6-6-1				6-9-1	3100	3120	284				718	3642
128	T	0	0	0	1	1	1	1	1	0		6-6-1				6-3-1	3106	3120	285				722	3642
129	A	0	0	0	0	0	1	1	1	0		6-6-1				7-7-1	3112	3132	286				724	3772
130	T	0	0	0	0	0	1	2	2	0	6-1-1		8-1-1			7-2-1	3125	3140	287				725	3836
131	A	0	0	0	0	0	1	2	2	0	6-1-1		8-1-1			6-9-1	3128	3148	288				765	3927
132	A	0	0	0	0	0	1	2	2	0	6-1-1		8-1-1			7-2-1	3130	3145	289				836	3927
133	T	0	0	0	0	0	1	2	2	0	6-1-1		8-1-1			8-8-0	3166	3189	290				837	3996
134	T	0	0	0	0	0	1	3	3	0	6-1-1	6-1-1	8-1-1			6-3-0	3169	3183	291				888	4259
135	A	0	0	0	0	0	1	3	3	0	6-1-1	6-1-1	8-1-1			6-3-1	3208	3222	292				936	4259
136	A	0	0	0	0	0	1	3	2	1	6-1-1	6-1-1	8-1-1			6-1-1	3220	3232	293				1063	4259
137	T	0	0	0	0	0	1	3	3	0	6-1-1	6-1-1	8-1-1			6-5-1	3266	3282	294				1067	4267
138	A	0	0	0	0	0	1	3	2	1	6-1-1	6-1-1	8-1-1			8-1-0	3282	3298	295				1083	4267
139	A	0	0	0	0	0	1	3	3	0	6-1-1	6-1-1	8-1-1			8-2-1	3329	3346	296				1102	4311
140	C	0	0	0	0	0	1	3	2	1	6-1-1	6-1-1	8-1-1			7-9-0	3344	3366	297				1106	4311
141	T	0	0	0	0	0	1	3	3	0	6-1-1	6-1-1	8-1-1			6-10-1	3366	3387	298				1195	4368
142	A	0	0	0	0	0	1	3	3	0	6-1-1	6-1-1	8-1-1			6-0-0	3374	3385	299				1242	4406
143	A	0	0	0	0	0	1	2	2	0		6-1-1	8-1-1			6-3-1	3380	3394	300				1266	4427
144	T	0	0	0	1	2	1	2	2	0		6-1-1	8-1-1			6-4-1	3387	3402	301				1333	4460
145	T	0	0	0	0	0	1	3	3	0		6-1-1	8-1-1	7-3-1		7-4-1	3421	3438	307				1337	4460
146	A	0	0	0	0	0	1	3	3	0		6-1-1	8-1-1	7-3-1		6-4-1	3424	3439	308				1338	4547
147	C	0	0	0	0	0	1	1	1	0				7-3-1		6-6-1	3432	3449	309				1352	4547
148	T	0	0	0	0	0	1	2	2	0		6-4-1		7-3-1		9-3-1	3448	3468	310				1389	4601
149	G	0	0	0	0	0	1	2	2	0		6-4-1		7-3-1		10-2-1	3481	3502	311				1401	4687
150	T	0	0	0	0	0	1	2	2	0		6-4-1		7-3-1		6-1-1	3512	3524	312				1403	4813
151	C	0	0	0	0	0	1	2	2	0		6-4-1		7-3-1		6-1-0	3551	3563	313				1405	4916
152	G	0	0	0	0	0	1	2	1	1		6-4-1		7-3-1		6-9-0	3571	3591	314				1444	4916
153	T	0	0	0	0	0	1	2	1	1		6-4-1		7-3-1		8-4-1	3636	3655	315				1461	4950
154	T	0	0	0	1	2	1	2	0	2		6-4-1		7-3-1		6-9-1	3640	3660	316				1473	4950
155	G	0	0	0	0	0	1	2	1	1		6-4-1		7-3-1		8-4-1	3654	3673	317				1477	4979
156	A	0	0	0	0	0	1	2	1	1		6-4-1		7-3-1		8-10-1	3663	3688	318				1533	5004
157	C	0	0	0	1	2	1	2	1	1		6-4-1		7-3-1		6-9-1	3664	3684	319				1549	5009
158	A	0	0	0	0	0	1	2	2	0		6-4-1		7-3-1		6-0-1	3711	3722	336				1552	5011
159	G	0	0	0	0	0	1	2	2	0		6-4-1		7-3-1		6-1-1	3744	3756	337				1584	5056
160	G	0	0	0	0	0	1	2	2	0		6-4-1		7-3-1		6-10-1	3751	3772	338				1602	5056
161	A	0	0	0	0	0	1	3	3	0		6-4-1	8-1-1	7-3-1		7-3-1	3818	3834	339				1620	5056
162	C	0	0	0	0	0	1	2	2	0		6-4-1	8-1-1			6-5-1	3825	3841	340				1627	5066
163	A	0	0	0	0	0	1	2	2	0		6-4-1	8-1-1			6-0-1	3903	3914	341				1667	5088
164	C	0	0	0	0	0	1	1	1	0			8-1-1			10-2-1	3910	3931	342				1695	5102
165	G	0	0	0	0	0	1	1	1	0			8-1-1			6-1-1	3926	3938	343				1740	5102
166	A	0	0	0	0	0	1	1	1	0			8-1-1			7-5-1	3970	3988	344				1789	5169
167	G	0	0	0	1	1	1	1	1	0			8-1-1			6-6-1	3995	4012	345				1819	5174
168	T	0	0	0	1	1	1	1	1	0			8-1-1			7-1-1	3997	4011	346				1824	5174
169	A	0	0	0	0	0	1	1	0	1			8-1-1			9-0-1	4034	4051	347				1891	5187
170	A	0	0	0	0	0	1	1	1	0			8-1-1			7-6-1	4066	4085	348				1899	5243
171	C	0	0	0	1	1	1	1	1	0			8-1-1			7-1-0	4095	4109	349				1915	5277
172	T	0	0	0	1	1	1	1	1	0			8-1-1			6-8-1	4136	4155	350				1916	5471
173	C	0	0	0	0	0	1	1	1	0			8-1-1			6-7-1	4150	4168	351				1921	5471
174	G	0	0	0	0	0	1	1	1	0			8-1-1			6-6-1	4198	4215	352				1922	5576
175	T	0	0	0	0	0	1	1	1	0			8-1-1			7-0-1	4248	4261	353				1933	5667
176	C	0	0	0	0	0	1	1	1	0			8-1-1			6-2-1	4251	4264	354				2022	5720
177	T	0	0	0	0	0	1	1	1	0			8-1-1			6-10-1	4259	4280	355				2045	5734
178	A	0	0	0	0	0	0	0	0	0						6-4-1	4263	4278	398				2065	5734
179	T	0	0	0	0	0	0	0	0	0						7-10-1	4303	4326	399				2095	5938
180	C	0	0	0	0	0	0	0	0	0						10-3-1	4308	4330	400				2098	6030
181	T	0	0	0	0	0	0	0	0	0						6-1-0	4358	4370	401				2114	6031
182	T	0	0	0	0	0	0	0	0	0						7-7-1	4377	4397	402				2149	6035
183	C	0	0	0	0	0	0	0	0	0						6-5-1	4384	4400	403				2160	6039
184	T	0	0	0	0	0	0	0	0	0						6-5-1	4389	4405	404				2236	6044
185	G	0	0	0	0	0	0	0	0	0						6-2-1	4398	4411	405				2248	6035
186	C	0	0	0	0	0	0	0	0	0						7-6-1	4418	4437	406				2273	6039
187	A	0	0	0	0	0	0	0	0	0						10-6-1	4442	4467	407				2281	6044
188	G	0	0	0	0	0	0	0	0	0						6-2-0	4457	4470	408				2392	6281
189	G	0	0	0	0	0	0	0	0	0						6-6-1	4477	4494	409				2401	6281
190	C	0	0	0	1	0	0	0	0	0						7-8-0	4529	4550	410				2420	6290
191	T	0	0	0	1	0	0	0	0	0						6-4-0	4535	4550	413				2450	6365
192	G	0	0	0	0	0	0	0	0	0						6-6-1	4575	4592	414				2484	6449
193	C	0	0	0	0	0	0	0	0	0						6-4-1	4591	4606	415				2531	6470
194	T	0	0	0	0	0	0	0	0	0						7-3-1	4617	4633	416				2532	6505
195	T	0	0	0	0	0	0	0	0	0						6-8-1	4620	4639	417				2555	6508
196	A	0	0	0	0	0	0	0	0	0						7-2-1	4660	4675	418				2562	6640
197	C	0	0	0	0	0	0	0	0	0						6-7-1	4673	4691	419				2596	6657
198	G	0	0	0	0	0	0	0	0	0						7-1-1	4707	4721	420				2636	6695
199	G	0	0	0	0	0	0	0	0	0						8-10-1	4739	4764	421				2655	6697
200	T	0	0	0	0	0	0	0	0	0						7-6-1	4774	4793	422				2680	6699
201	T	0	0	0	1	0	0	0	0	0						6-6-1	4805	4822	423				2720	6699
202	T	0	0	0	1	0	0	0	0	0						7-6-1	4823	4842	424				2721	6727
203	C	0	0	0	0	0	0	0	0	0						6-0-1	4844	4855	425				2844	6727
204	G	0	0	0	1	0	0	0	0	0						6-8-1	4857	4876	426				2879	6823
205	T	0	0	0	1	0	0	0	0	0						6-3-0	4865	4879	427				2895	6823
206	C	0	0	0	1	0	0	0	0	0						6-5-1	4896	4912	428				2955	6823
207	C	0	0	0	1	0	0	0	0	0						6-0-1	4897	4908	429				2956	6825
208	G	0	0	0	1	0	0	0	0	0						7-5-1	4905	4923	430				2960	6825
209	T	0	0	0	1	0	0	0	0	0						6-4-1	4914	4929	431				2961	7522
210	G	0	0	0	1	0	0	0	0	0						6-4-1	4934	4949	432				2975	7564
211	T	0	0	0	0	0	0	0	0	0						10-3-1	4938	4960	435				2996	7565
212	T	0	0	0	1	0	0	0	0	0						6-1-1	4945	4957	436				3015	7679
213	G	0	0	0	0	0	0	0	0	0						7-4-1	4974	4991	437				3041	7769
214	C	0	0	0	1	0	0	0	0	0						6-7-0	5001	5019	438				3100	7769
215	A	0	0	0	0	0	0	0	0	0						6-0-1	5016	5027	439				3103	7769
216	G	0	0	0	0	0	1	1	1	0	6-1-1					8-1-1	5019	5035	440				3144	7819
217	C	0	0	0	0	0	1	1	1	0	6-1-1					7-5-1	5022	5040	441				3145	7819
218	C	0	0	0	0	0	1	1	1	0	6-1-1					7-5-1	5035	5053	442				3181	7940
219	G	0	0	0	0	0	1	1	1	0	6-1-1					6-2-1	5043	5056	443				3235	7940
220	A	0	0	0	0	0	1	1	1	0	6-1-1					7-1-1	5050	5064	444				3263	8270
221	T	0	0	0	0	0	1	1	1	0	6-1-1					6-7-1	5050	5068	445				3265	8630
222	C	0	0	0	0	0	1	1	0	1	6-1-1					7-10-1	5071	5094	446				3303	8721
223	A	0	0	0	1	1	1	1	1	0	6-1-1					6-1-1	5073	5085	447				3316	8734
224	T	0	0	0	0	0	1	1	1	0	6-1-1					6-7-1	5090	5108	457				3373	8941
225	C	0	0	0	1	1	1	1	1	0	6-1-1					7-10-1	5101	5124	458				3377	8949
226	A	0	0	0	0	0	1	1	1	0	6-1-1					11-3-0	5107	5131	459				3414	8949
227	G	0	0	0	0	0	1	1	1	0	6-1-1					6-3-1	5119	5133	460				3415	9199
228	C	0	0	0	0	0	1	1	1	0	6-1-1					6-2-1	5142	5155	461				3522	9495
229	A	0	0	0	0	0	0	0	0	0						6-6-1	5160	5177	462				3591	9515
230	C	0	0	0	0	0	0	0	0	0						6-6-1	5174	5191	463				3593	9702
231	A	0	0	0	0	0	0	0	0	0						9-4-1	5242	5263	464				3597	9737
232	T	0	0	0	0	0	0	0	0	0						7-8-1	5247	5268	465				3632	9737
233	C	0	0	0	1	0	0	0	0	0						8-2-0	5275	5292	466				3642	9955
234	T	0	0	0	0	0	0	0	0	0						6-0-1	5302	5313	467				3702	9999
235	A	0	0	0	0	0	0	0	0	0						6-9-1	5308	5328	468				3742	10040
236	G	0	0	0	1	0	0	0	0	0						6-5-1	5311	5327	469				3772	10087
237	G	0	0	0	1	0	0	0	0	0						8-7-1	5311	5333	470				3782	10236
238	T	0	0	0	1	0	0	0	0	0						8-6-0	5412	5433	471				3788	10236
239	T	0	0	0	0	0	0	0	0	0						6-5-1	5452	5468	472				3836	10240
240	T	0	0	0	0	0	0	0	0	0						7-8-0	5453	5474	473				3875	10323
241	C	1	0	0	1	0	0	0	0	0						6-2-1	5467	5480	474				3927	10323
242	G	0	0	0	0	0	0	0	0	0						8-4-1	5488	5507	475				3951	10327
243	T	0	0	0	0	0	0	0	0	0						6-5-1	5543	5559	476				3959	10483
244	C	0	0	0	0	0	0	0	0	0						6-0-0	5546	5557	551				3996	10511
245	C	0	0	0	1	0	0	0	0	0						6-8-1	5557	5576	552				4088	10586
246	G	0	0	0	0	0	0	0	0	0						8-9-0	5585	5609	553				4117	10627
247	G	0	0	0	0	0	0	0	0	0						7-4-1	5607	5624	554				4240	10630
248	G	0	0	0	0	0	0	0	0	0						8-5-1	5659	5679	555				4259	10636
249	T	0	0	0	0	0	0	0	0	0						6-5-1	5687	5703	556				4267	10627
250	G	0	0	0	0	0	0	0	0	0						6-9-1	5698	5718	557				4292	10630
251	T	0	0	0	0	0	0	0	0	0						6-9-1	5706	5726	558				4311	10636
252	G	0	0	0	0	0	0	0	0	0						6-10-1	5726	5747	559				4368	10716
253	A	0	0	0	0	0	0	0	0	0						6-4-1	5732	5747	560				4406	10716
254	C	0	0	0	0	0	0	0	0	0						6-4-1	5736	5751	561				4427	10822
255	C	0	0	0	0	0	0	0	0	0						10-0-0	5745	5764	562				4460	10855
256	G	0	0	0	0	0	0	0	0	0						6-3-1	5755	5769	563				4527	10855
257	A	0	0	0	0	0	0	0	0	0						8-4-0	5860	5879	564				4547	10920
258	A	0	0	0	1	0	0	0	0	0						6-7-1	5900	5918	565				4601	11046
259	A	0	0	0	0	0	0	0	0	0						8-7-1	5938	5960	566				4646	11087
260	G	0	0	0	0	0	0	0	0	0						6-10-1	5957	5978	589				4687	11125
261	G	0	0	0	0	0	0	0	0	0						6-0-1	5959	5970	590				4799	11211
262	T	0	0	0	0	0	0	0	0	0						7-6-0	5964	5983	591				4813	11228
263	A	0	0	0	0	0	0	0	0	0						6-7-1	5968	5986	592				4916	11293
264	A	0	0	0	0	0	0	0	0	0						7-4-1	5989	6006	593				4950	11414
265	G	0	0	0	0	0	0	0	0	0						7-8-1	6023	6044	594				4979	11421
266	A	0	0	0	0	0	0	0	0	0						7-10-1	6033	6056	595				4994	11474
267	T	0	0	0	1	0	0	0	0	0						8-1-1	6058	6074	596				5004	11599
268	G	0	0	0	1	0	0	0	0	0						6-10-1	6066	6087	597				5009	11746
269	G	0	0	0	0	0	0	0	0	0						6-0-1	6068	6079	598				5011	11754
270	A	0	0	0	1	0	0	0	0	0						6-9-1	6069	6089	599				5056	11754
271	G	0	0	0	0	0	0	0	0	0						6-0-1	6082	6093	600				5066	11828
272	A	0	0	0	0	0	0	0	0	0						6-5-1	6084	6100	626				5088	11941
273	G	0	0	0	0	0	0	0	0	0						8-0-0	6089	6104	627				5102	11960
274	C	0	0	0	0	0	0	0	0	0						6-6-1	6099	6116	628				5169	11960
275	C	0	0	0	0	0	0	0	0	0						7-4-1	6117	6134	629				5174	12045
276	T	0	0	0	0	0	0	0	0	0						6-10-1	6132	6153	630				5187	12164
277	T	0	0	0	0	0	0	0	0	0						6-0-1	6175	6186	631				5212	12203
278	G	0	0	0	0	0	0	0	0	0						7-3-1	6196	6212	632				5243	12206
279	T	0	0	0	0	0	0	0	0	0						6-10-1	6202	6223	633				5277	12203
280	C	0	0	0	0	0	0	0	0	0						6-9-0	6233	6253	634				5471	12206
281	C	0	0	0	0	0	0	0	0	0						6-7-1	6239	6257	635				5484	12246
282	C	0	0	0	0	0	1	1	1	0	6-2-1					8-7-1	6267	6289	636				5576	12246
283	T	0	0	0	0	0	1	2	2	0	6-2-1	7-5-1				12-6-1	6269	6298	637				5667	12468
284	G	0	0	0	0	0	1	2	2	0	6-2-1	7-5-1				6-4-1	6319	6334	638				5720	12471
285	G	0	0	0	0	0	1	2	2	0	6-2-1	7-5-1				6-9-1	6322	6342	639				5734	12477
286	T	0	0	0	0	0	1	2	2	0	6-2-1	7-5-1				8-4-0	6326	6345	640				5788	12482
287	T	0	0	0	0	0	1	2	2	0	6-2-1	7-5-1				9-9-1	6363	6389	641				5849	12482
288	T	0	0	0	0	0	1	2	1	1	6-2-1	7-5-1				6-1-1	6438	6450	642				5938	12495
289	C	0	0	0	1	2	1	2	1	1	6-2-1	7-5-1				6-1-1	6466	6478	643				6030	12517
290	A	0	0	0	0	0	1	2	1	1	6-2-1	7-5-1				8-8-1	6495	6518	663				6031	12538
291	A	0	0	0	1	2	1	2	1	1	6-2-1	7-5-1				6-2-1	6511	6524	664				6035	12586
292	C	0	0	0	0	0	1	2	1	1	6-2-1	7-5-1				6-3-1	6565	6579	665				6039	12604
293	G	0	0	0	0	0	1	2	1	1	6-2-1	7-5-1				7-0-1	6577	6590	666				6044	12689
294	A	0	0	0	0	0	1	2	1	1	6-2-1	7-5-1				6-3-1	6584	6598	667				6194	12762
295	G	0	0	0	0	0	1	2	2	0	6-2-1	7-5-1				6-3-1	6616	6630	668				6259	12777
296	A	0	0	0	0	0	1	1	1	0		7-5-1				7-8-1	6624	6645	669				6281	12782
297	A	0	0	0	0	0	1	1	1	0		7-5-1				10-2-1	6657	6678	670				6290	12834
298	A	0	0	0	0	0	1	1	1	0		7-5-1				7-6-1	6688	6707	671				6314	13010
299	A	0	0	0	0	0	1	1	1	0		7-5-1				6-0-1	6698	6709	672				6316	13076
300	C	0	0	0	0	0	1	1	1	0		7-5-1				6-2-0	6703	6716	673				6349	13142
301	A	0	0	0	0	0	1	1	1	0		7-5-1				6-4-0	6709	6724	674				6358	13612
302	C	0	0	0	0	0	0	0	0	0						7-5-1	6709	6727	675				6365	13734
303	A	0	0	0	0	0	0	0	0	0						8-4-0	6712	6731	676				6398	13752
304	C	0	0	0	0	0	0	0	0	0						6-3-1	6735	6749	686				6423	13734
305	G	0	0	0	0	0	0	0	0	0						9-2-1	6737	6756	687				6428	13772
306	T	0	0	0	0	0	0	0	0	0						10-1-1	6803	6823	688				6449	13936
307	C	0	0	0	0	0	1	1	1	0	6-1-1					7-3-1	6808	6824	689				6470	14016
308	C	0	0	0	0	0	1	1	1	0	6-1-1					8-3-1	6813	6831	690				6505	14122
309	A	0	0	0	0	0	1	1	1	0	6-1-1					6-0-0	6824	6835	691				6508	14122
310	A	0	0	0	0	0	1	1	1	0	6-1-1					6-0-1	6869	6880	692				6529	14411
311	C	0	0	0	0	0	1	1	1	0	6-1-1					7-10-1	6901	6924	693				6552	14412
312	T	0	0	0	0	0	1	1	1	0	6-1-1					8-10-1	6928	6953	694				6640	14608
313	C	0	0	0	0	0	1	1	0	1	6-1-1					7-6-1	6930	6949	695				6657	14608
314	A	0	0	0	0	0	1	1	1	0	6-1-1					6-3-1	6942	6956	696				6684	14701
315	G	0	0	0	0	0	1	1	1	0	6-1-1					6-1-1	6946	6958	697				6695	14701
316	T	0	0	0	0	0	1	1	1	0	6-1-1					6-0-1	6948	6959	698				6697	14722
317	T	0	0	0	1	1	1	1	1	0	6-1-1					6-4-1	6984	6999	699				6699	14728
318	T	0	0	0	0	0	1	1	1	0	6-1-1					8-1-1	7025	7041	727				6727	14722
319	G	0	0	0	0	0	1	1	1	0	6-1-1					8-4-1	7194	7213	728				6783	14728
320	C	0	0	0	0	0	0	0	0	0						6-3-0	7206	7220	729				6823	14790
321	C	0	0	0	0	0	0	0	0	0						7-1-1	7362	7376	730				6825	14809
322	T	0	0	0	0	0	0	0	0	0						6-3-1	7383	7397	731				6865	14809
323	G	0	0	0	0	0	0	0	0	0						6-3-1	7428	7442	732				7000	14813
324	T	0	0	0	0	0	0	0	0	0						6-4-1	7499	7514	733				7015	14809
325	T	0	0	0	0	0	0	0	0	0						9-10-1	7519	7546	734				7020	14813
326	T	0	0	0	0	0	0	0	0	0						6-3-1	7538	7552	735				7168	14840
327	T	0	0	0	0	0	0	0	0	0						7-1-1	7555	7569	736				7229	14941
328	A	0	0	0	0	0	0	0	0	0						6-9-1	7597	7617	737				7271	15197
329	C	0	0	0	0	0	0	0	0	0						8-2-0	7606	7623	738				7483	15197
330	A	0	0	0	0	0	0	0	0	0						6-3-1	7640	7654	739				7517	15268
331	G	0	0	0	1	0	0	0	0	0						6-2-1	7676	7689	740				7522	15268
332	G	0	0	0	0	0	0	0	0	0						6-2-1	7756	7769	741				7564	15590
333	T	0	0	0	0	0	0	0	0	0						6-2-1	7758	7771	742				7565	15601
334	T	0	0	0	0	0	0	0	0	0						9-6-1	7768	7791	743				7679	15676
335	C	0	0	0	0	0	0	0	0	0						7-1-1	7792	7806	744				7732	15676
336	G	0	0	0	1	1	1	1	1	0	7-6-1					8-7-1	7803	7825	745				7769	15724
337	C	0	0	0	0	0	1	1	1	0	7-6-1					6-3-1	7805	7819	746				7819	15742
338	G	0	0	0	0	0	1	1	1	0	7-6-1					6-3-1	7875	7889	747				7847	15775
339	A	0	0	0	0	0	1	1	1	0	7-6-1					7-5-0	7891	7909	748				7864	15783
340	C	0	0	0	0	0	1	1	1	0	7-6-1					6-4-1	7912	7927	749				7870	15775
341	G	0	0	0	0	0	1	1	1	0	7-6-1					6-3-1	7929	7943	750				7940	15783
342	T	0	0	0	0	0	1	1	1	0	7-6-1					6-5-1	7936	7952	751				8005	15814
343	G	0	0	0	0	0	1	1	0	1	7-6-1					8-4-1	7983	8002	752				8035	15873
344	C	0	0	0	0	0	1	1	0	1	7-6-1					6-3-1	7989	8003	753				8082	15931
345	T	0	0	0	0	0	1	1	0	1	7-6-1					6-8-1	8048	8067	754				8094	15932
346	C	0	0	0	0	0	1	1	0	1	7-6-1					7-1-1	8141	8155	755				8096	16251
347	G	0	0	0	0	0	1	1	0	1	7-6-1					7-4-1	8142	8159	756				8106	16264
348	T	0	0	0	0	0	1	1	0	1	7-6-1					6-6-1	8231	8248	757				8174	16293
349	A	0	0	0	0	0	1	1	1	0	7-6-1					8-2-1	8235	8252	758				8177	16297
350	C	0	0	0	0	0	1	1	1	0	7-6-1					8-1-1	8268	8284	759				8270	16303
351	G	0	0	0	0	0	1	1	1	0	7-6-1					6-4-1	8282	8297	760				8316	16333
352	T	0	0	0	0	0	1	1	1	0	7-6-1					6-7-1	8289	8307	761				8392	16470
353	G	0	0	0	0	0	1	1	1	0	7-6-1					7-7-1	8350	8370	762				8393	16471
354	G	0	0	0	0	0	1	1	1	0	7-6-1					6-9-1	8394	8414	763				8606	16472
355	C	0	0	0	0	0	1	1	1	0	7-6-1					6-9-1	8401	8421	764				8630	16512
356	T	0	0	0	0	0	0	0	0	0						8-6-1	8437	8458	765				8685	16512
357	T	0	0	0	0	0	0	0	0	0						8-10-1	8463	8488	766				8721	16632
358	T	0	0	0	1	0	0	0	0	0						7-9-1	8464	8486	767				8734	16632
359	G	0	0	0	0	0	0	0	0	0						6-5-0	8474	8490	768				8772	16671
360	G	0	0	0	0	0	0	0	0	0						7-5-1	8500	8518	769				8786	16720
361	A	0	0	0	0	0	0	0	0	0						7-6-0	8513	8532	770				8887	16720
362	G	0	0	0	0	0	0	0	0	0						6-1-0	8521	8533	771				8889	16766
363	A	0	0	0	0	0	0	0	0	0						6-6-1	8538	8555	772				8890	16861
364	C	0	0	0	0	0	0	0	0	0						7-0-1	8557	8570	782				8941	16862
365	T	0	0	0	1	0	0	0	0	0						6-7-1	8566	8584	783				8949	16863
366	C	0	0	0	0	0	0	0	0	0						7-8-1	8617	8638	784				8960	16881
367	C	0	0	0	0	0	0	0	0	0						6-8-1	8633	8652	785				8991	16881
368	G	0	0	0	0	0	0	0	0	0						6-9-1	8641	8661	786				9038	16891
369	T	0	0	0	0	0	0	0	0	0						6-0-1	8651	8662	787				9117	16891
370	G	0	0	0	0	0	0	0	0	0						6-3-1	8665	8679	788				9161	16916
371	G	0	0	0	1	0	0	0	0	0						6-2-0	8710	8723	789				9163	16951
372	A	0	0	0	0	0	0	0	0	0						7-2-1	8725	8740	790				9184	16951
373	G	0	0	0	0	0	0	0	0	0						7-7-1	8739	8759	791				9199	16961
374	G	0	0	0	0	0	0	0	0	0						6-0-1	8744	8755	792				9278	16961
375	A	0	0	0	0	0	0	0	0	0						7-1-1	8823	8837	793				9323	17004
376	G	0	0	0	0	0	0	0	0	0						6-8-1	8840	8859	805				9434	17014
377	G	0	0	0	0	0	0	0	0	0						10-4-1	8859	8882	806				9447	17014
378	T	0	0	0	0	0	0	0	0	0						6-4-1	8937	8952	807				9478	17053
379	C	0	0	0	1	0	0	0	0	0						6-2-0	8943	8956	808				9481	17251
380	T	0	0	0	0	0	0	0	0	0						7-10-1	8994	9017	809				9495	17253
381	T	0	0	0	0	0	0	0	0	0						6-0-1	9026	9037	810				9515	17278
382	A	0	0	0	0	0	0	0	0	0						6-4-1	9040	9055	811				9538	17282
383	T	0	0	0	1	0	0	0	0	0						7-6-1	9041	9060	812				9565	17306
384	C	0	0	0	0	0	0	0	0	0						8-4-1	9053	9072	813				9638	17306
385	A	0	0	0	0	0	0	0	0	0						8-1-1	9060	9076	814				9702	17330
386	G	0	0	0	0	0	0	0	0	0						6-3-1	9164	9178	815				9737	17377
387	A	0	0	0	0	0	0	0	0	0						6-1-1	9187	9199	816				9928	17380
388	G	0	0	0	0	0	0	0	0	0						7-4-1	9228	9245	817				9955	17427
389	G	0	0	0	0	0	0	0	0	0						8-1-1	9259	9275	818				9980	17431
390	C	0	0	0	0	0	0	0	0	0						7-1-1	9283	9297	819				9999	17554
391	A	0	0	0	0	0	0	0	0	0						6-8-1	9287	9306	820				10006	17619
392	C	0	0	0	0	0	0	0	0	0						6-0-1	9296	9307	821				10040	17643
393	G	0	0	0	0	0	0	0	0	0						6-7-1	9326	9344	822				10087	17677
394	T	0	0	0	0	0	0	0	0	0						6-2-1	9335	9348	823				10133	17677
395	C	0	0	0	0	0	0	0	0	0						8-8-1	9360	9383	837				10211	17683
396	A	0	0	0	0	0	0	0	0	0						7-7-1	9363	9383	838				10236	17751
397	A	0	0	0	0	0	0	0	0	0						6-10-1	9394	9415	839				10240	17770
398	C	0	0	0	0	0	1	1	1	0	6-1-0					6-3-1	9399	9413	840				10323	17812
399	A	0	0	0	0	0	1	1	1	0	6-1-0					6-4-1	9483	9498	841				10327	17812
400	T	0	0	0	0	0	1	1	1	0	6-1-0					6-2-1	9506	9519	842				10483	17829
401	C	0	0	0	0	0	1	1	1	0	6-1-0					7-7-1	9686	9706	843				10511	17812
402	T	0	0	0	0	0	1	1	1	0	6-1-0					6-10-1	9715	9736	844				10527	17829
403	T	0	0	0	0	0	1	1	1	0	6-1-0					7-9-1	9720	9742	845				10576	17829
404	A	0	0	0	1	1	1	1	0	1	6-1-0					7-7-0	9732	9752	846				10583	17862
405	A	0	0	0	0	0	1	1	1	0	6-1-0					6-9-0	9747	9767	847				10586	17862
406	A	0	0	0	0	0	1	1	1	0	6-1-0					6-5-1	9750	9766	848				10627	17888
407	G	0	0	0	0	0	1	1	1	0	6-1-0					6-5-1	9766	9782	849				10630	17968
408	A	0	0	0	0	0	1	1	1	0	6-1-0					7-5-1	9795	9813	850				10636	18064
409	T	0	0	0	0	0	1	1	1	0	6-1-0					6-5-1	9811	9827	851				10716	18130
410	G	0	0	0	0	0	1	1	1	0	6-1-0					6-1-1	9814	9826	852				10751	18130
411	G	0	0	0	0	0	0	0	0	0						7-8-1	9818	9839	853				10765	18153
412	C	0	0	0	0	0	0	0	0	0						6-7-1	9858	9876	856				10822	18180
413	A	0	0	0	0	0	1	1	1	0	6-8-1					6-7-1	9864	9882	857				10848	18201
414	C	0	0	0	0	0	1	1	1	0	6-8-1					7-8-1	9896	9917	858				10850	18201
415	T	0	0	0	0	0	1	1	1	0	6-8-1					6-2-1	9902	9915	859				10855	18285
416	T	0	0	0	0	0	1	1	1	0	6-8-1					6-3-1	9938	9952	860				10910	18437
417	G	0	0	0	0	0	1	1	1	0	6-8-1					6-1-1	9946	9958	861				10920	18509
418	T	0	0	0	0	0	1	1	1	0	6-8-1					6-4-1	9982	9997	862				11046	18510
419	G	0	0	0	0	0	1	1	0	1	6-8-1					6-7-1	9987	10005	863				11087	18559
420	G	0	0	0	0	0	1	1	0	1	6-8-1					6-6-1	10039	10056	864				11125	18559
421	C	0	0	0	0	0	1	1	0	1	6-8-1					6-1-1	10070	10082	865				11165	18760
422	T	0	0	0	0	0	1	1	0	1	6-8-1					6-2-1	10076	10089	866				11211	18766
423	T	0	0	0	0	0	1	1	0	1	6-8-1					6-8-1	10106	10125	867				11228	18806
424	A	0	0	0	0	0	1	1	0	1	6-8-1					6-1-0	10108	10120	868				11237	18818
425	G	0	0	0	0	0	1	1	0	1	6-8-1					6-3-1	10115	10129	869				11293	18838
426	T	0	0	0	0	0	1	1	0	1	6-8-1					6-3-1	10118	10132	870				11324	18838
427	A	0	0	0	0	0	1	1	1	0	6-8-1					6-4-1	10182	10197	871				11414	18979
428	G	0	0	0	0	0	1	1	1	0	6-8-1					7-10-1	10213	10236	872				11421	18979
429	A	0	0	0	0	0	1	1	1	0	6-8-1					8-6-1	10219	10240	873				11459	18988
430	A	0	0	0	0	0	1	1	1	0	6-8-1					9-10-1	10268	10295	878				11474	18988
431	G	0	0	0	0	0	1	1	1	0	6-8-1					6-0-0	10313	10324	879				11542	19002
432	T	0	0	0	0	0	1	1	1	0	6-8-1					6-0-1	10316	10327	880				11561	19002
433	T	0	0	0	0	0	0	0	0	0						6-9-1	10392	10412	881				11599	19069
434	G	0	0	0	0	0	0	0	0	0						10-7-1	10457	10483	882				11639	19141
435	A	0	0	0	0	0	1	1	1	0	6-1-1					6-7-1	10506	10524	883				11658	19141
436	A	0	0	0	0	0	1	2	2	0	6-1-1	6-0-1				6-7-1	10534	10552	884				11678	19141
437	A	0	0	0	0	0	1	2	2	0	6-1-1	6-0-1				6-4-1	10584	10599	885				11708	19179
438	A	0	0	0	0	0	1	2	2	0	6-1-1	6-0-1				6-7-1	10621	10639	886				11746	19359
439	A	0	0	0	0	0	1	2	2	0	6-1-1	6-0-1				6-1-1	10627	10639	887				11754	19359
440	G	0	0	0	0	0	1	2	2	0	6-1-1	6-0-1				6-1-1	10648	10660	888				11828	19359
441	G	0	0	0	0	0	1	2	1	1	6-1-1	6-0-1				6-4-1	10657	10672	889				11834	19359
442	C	0	0	0	0	0	1	2	2	0	6-1-1	6-0-1				7-9-1	10695	10717	890				11920	19370
443	G	0	0	0	0	0	1	2	2	0	6-1-1	6-0-1				6-0-1	10713	10724	891				11941	19492
444	T	0	0	0	0	0	1	2	2	0	6-1-1	6-0-1				6-1-1	10734	10746	908				11960	19636
445	T	0	0	0	0	0	1	2	2	0	6-1-1	6-0-1				7-10-1	10818	10841	909				12029	19688
446	T	0	0	0	0	0	1	2	2	0	6-1-1	6-0-1				6-1-1	10852	10864	910				12045	19804
447	T	0	0	0	0	0	1	2	2	0	6-1-1	6-0-1				6-5-1	10854	10870	911				12106	19804
448	G	0	0	0	0	0	0	0	0	0						10-10-1	10871	10900	912				12115	19843
449	C	0	0	0	0	0	0	0	0	0						6-6-1	10917	10934	913				12119	19843
450	C	0	0	0	0	0	0	0	0	0						7-8-1	10965	10986	914				12126	20003
451	T	0	0	0	0	0	0	0	0	0						6-1-1	11012	11024	915				12164	20035
452	C	0	0	0	0	0	0	0	0	0						6-0-1	11019	11030	916				12203	20152
453	A	0	0	0	0	0	0	0	0	0						6-7-1	11044	11062	917				12206	20152
454	A	0	0	0	0	0	0	0	0	0						6-10-1	11047	11068	918				12212	20152
455	C	0	0	0	0	0	0	0	0	0						6-8-1	11074	11093	919				12217	20237
456	T	0	0	0	0	0	0	0	0	0						6-0-1	11088	11099	927				12246	20260
457	T	0	0	0	0	0	1	1	1	0	6-8-0					7-9-1	11120	11142	928				12359	20272
458	G	0	0	0	0	0	1	1	1	0	6-8-0					9-1-1	11142	11160	929				12382	20274
459	A	0	0	0	0	0	1	1	1	0	6-8-0					6-2-1	11208	11221	930				12468	20285
460	A	0	0	0	0	0	1	1	1	0	6-8-0					6-1-1	11217	11229	931				12471	20285
461	C	0	0	0	0	0	1	1	1	0	6-8-0					6-10-1	11281	11302	932				12477	20584
462	A	0	0	0	0	0	1	1	1	0	6-8-0					6-0-1	11294	11305	933				12482	20584
463	G	0	0	0	0	0	1	1	0	1	6-8-0					6-4-1	11392	11407	934				12495	20650
464	C	0	0	0	0	0	1	1	0	1	6-8-0					7-2-1	11401	11416	935				12517	20707
465	C	0	0	0	0	0	1	1	0	1	6-8-0					7-1-1	11419	11433	936				12518	20759
466	C	0	0	0	0	0	1	1	0	1	6-8-0					6-2-1	11441	11454	937				12538	20759
467	T	0	0	0	0	0	1	1	0	1	6-8-0					6-10-1	11472	11493	938				12576	20759
468	A	0	0	0	0	0	1	1	0	1	6-8-0					10-6-1	11488	11513	939				12582	20827
469	T	0	0	0	0	0	1	1	0	1	6-8-0					8-2-1	11499	11516	990				12586	20827
470	G	0	0	0	0	0	1	1	0	1	6-8-0					9-2-1	11584	11603	991				12604	20827
471	T	0	0	0	0	0	1	1	1	0	6-8-0					7-4-1	11711	11728	992				12655	20984
472	G	0	0	0	0	0	1	1	1	0	6-8-0					6-0-1	11731	11742	993				12664	20992
473	T	0	0	0	0	0	1	1	1	0	6-8-0					6-0-1	11743	11754	994				12689	21141
474	T	0	0	0	0	0	1	1	1	0	6-8-0					6-8-1	11747	11766	995				12762	21259
475	C	0	0	0	0	0	1	1	1	0	6-8-0					8-6-1	11782	11803	996				12777	21393
476	A	0	0	0	0	0	1	1	1	0	6-8-0					6-3-1	11815	11829	997				12782	21459
477	T	0	0	0	0	0	0	0	0	0						7-7-1	11853	11873	998				12791	21698
478	C	0	0	0	0	0	0	0	0	0						11-7-1	11880	11908	999				12797	21714
479	A	0	0	0	0	0	0	0	0	0						6-1-1	11897	11909	1000				12813	21718
480	A	0	0	0	0	0	0	0	0	0						6-2-1	11923	11936	1001				12834	21714
481	A	0	0	0	0	0	0	0	0	0						9-6-1	11932	11955	1014				12884	21718
482	C	0	0	0	0	0	0	0	0	0						6-1-1	11949	11961	1015				13010	21781
483	G	0	0	0	0	0	0	0	0	0						6-5-1	11959	11975	1016				13076	21807
484	T	0	0	0	0	0	0	0	0	0						6-5-1	12043	12059	1017				13142	22040
485	T	0	0	0	0	0	0	0	0	0						6-7-1	12051	12069	1018				13174	22111
486	C	0	0	0	0	0	0	0	0	0						6-0-1	12090	12101	1019				13229	22127
487	G	0	0	0	0	0	0	0	0	0						6-5-1	12137	12153	1020				13230	22127
488	G	0	0	0	0	0	0	0	0	0						7-9-0	12141	12163	1021				13388	22158
489	A	0	0	0	0	0	0	0	0	0						7-6-1	12156	12175	1022				13516	22231
490	T	0	0	0	0	0	0	0	0	0						6-10-1	12189	12210	1023				13517	22277
491	G	0	0	0	0	0	0	0	0	0						8-3-1	12192	12210	1024				13518	22281
492	C	0	0	0	0	0	0	0	0	0						6-9-1	12231	12251	1025				13519	22282
493	T	0	0	0	0	0	0	0	0	0						6-4-1	12245	12260	1026				13575	22310
494	C	0	0	0	1	0	0	0	0	0						6-0-1	12257	12268	1027				13612	22523
495	G	0	0	0	0	0	0	0	0	0						6-5-1	12275	12291	1028				13624	22611
496	A	0	0	0	0	0	0	0	0	0						10-7-1	12386	12412	1029				13734	22850
497	A	0	0	0	0	0	0	0	0	0						6-2-1	12406	12419	1030				13752	22995
498	C	0	0	0	0	0	0	0	0	0						7-7-1	12412	12432	1031				13772	23017
499	T	0	0	0	0	0	0	0	0	0						7-9-1	12420	12442	1032				13849	23154
500	G	0	0	0	0	0	0	0	0	0						8-4-1	12430	12449	1033				13936	23192
501	C	0	0	0	0	0	0	0	0	0						6-6-1	12465	12482	1034				13998	23237
502	A	0	0	0	0	0	0	0	0	0						7-6-1	12481	12500	1035				14016	23249
503	C	0	0	0	0	0	0	0	0	0						8-4-1	12498	12517	1036				14122	23278
504	C	0	0	0	0	0	0	0	0	0						6-0-1	12534	12545	1037				14188	23433
505	T	0	0	0	0	0	0	0	0	0						7-2-1	12549	12564	1038				14229	23489
506	C	0	0	0	0	0	0	0	0	0						6-2-1	12558	12571	1039				14233	23499
507	A	0	0	0	0	0	0	0	0	0						6-2-1	12585	12598	1040				14411	23564
508	T	0	0	0	0	0	0	0	0	0						7-10-1	12600	12623	1041				14412	23872
509	G	0	0	0	0	0	0	0	0	0						6-3-1	12639	12653	1042				14558	23936
510	G	0	0	0	0	0	0	0	0	0						6-2-1	12672	12685	1043				14608	23959
511	T	0	0	0	0	0	0	0	0	0						6-5-1	12685	12701	1044				14661	24021
512	C	0	0	0	0	0	0	0	0	0						6-4-1	12697	12712	1045				14701	24029
513	A	0	0	0	0	0	0	0	0	0						6-5-1	12702	12718	1046				14711	24030
514	T	0	0	0	0	0	0	0	0	0						6-2-1	12712	12725	1047				14716	24032
515	G	0	0	0	0	0	0	0	0	0						6-10-1	12713	12734	1048				14722	24332
516	T	0	0	0	0	0	0	0	0	0						6-4-1	12753	12768	1049				14728	24375
517	T	0	0	0	0	0	0	0	0	0						6-10-1	12766	12787	1050				14790	24385
518	A	0	0	0	1	0	0	0	0	0						6-6-1	12815	12832	1051				14809	24419
519	T	0	0	0	0	0	0	0	0	0						7-10-1	12822	12845	1052				14813	24762
520	G	0	0	0	0	0	0	0	0	0						6-7-1	12851	12869	1053				14840	24791
521	G	0	0	0	0	0	0	0	0	0						9-5-1	12904	12926	1054				14881	24801
522	T	0	0	0	0	0	0	0	0	0						6-1-1	12907	12919	1055				14916	24802
523	T	0	0	0	0	0	0	0	0	0						8-2-1	12939	12956	1056				14929	24801
524	G	0	0	0	0	0	0	0	0	0						6-3-1	12946	12960	1057				14941	24802
525	A	0	0	0	0	0	0	0	0	0						8-1-1	12949	12965	1058				15197	24935
526	G	0	0	0	0	0	0	0	0	0						6-5-1	12953	12969	1059				15244	24940
527	C	0	0	0	0	0	0	0	0	0						6-5-1	12994	13010	1060				15268	25163
528	T	0	0	0	0	0	0	0	0	0						6-0-1	13020	13031	1061				15328	25176
529	G	0	0	0	0	0	0	0	0	0						6-5-1	13040	13056	1062				15361	25214
530	G	0	0	0	0	0	0	0	0	0						6-2-1	13052	13065	1063				15397	25252
531	T	0	0	0	0	0	0	0	0	0						8-10-1	13076	13101	1064				15418	25257
532	A	0	0	0	0	0	0	0	0	0						7-6-1	13082	13101	1065				15484	25252
533	G	0	0	0	0	0	0	0	0	0						6-3-1	13098	13112	1066				15590	25257
534	C	0	0	0	0	0	0	0	0	0						6-1-1	13134	13146	1067				15601	25259
535	A	0	0	0	0	0	0	0	0	0						6-8-1	13175	13194	1068				15611	25252
536	G	0	0	0	0	0	0	0	0	0						6-5-1	13211	13227	1069				15676	25257
537	A	0	0	0	0	0	0	0	0	0						9-2-1	13274	13293	1070				15724	25259
538	A	0	0	0	0	0	0	0	0	0						8-6-1	13305	13326	1071				15742	25344
539	C	0	0	0	0	0	0	0	0	0						7-4-1	13309	13326	1072				15756	25346
540	T	0	0	0	0	0	0	0	0	0						6-7-1	13315	13333	1073				15764	25425
541	C	0	0	0	0	0	0	0	0	0						8-7-1	13347	13369	1074				15775	25436
542	G	0	0	0	0	0	0	0	0	0						7-4-1	13349	13366	1075				15783	25459
543	A	0	0	0	0	0	0	0	0	0						7-4-1	13407	13424	1076				15814	25613
544	A	0	0	0	0	0	0	0	0	0						8-4-1	13434	13453	1077				15873	25621
545	G	0	0	0	0	0	0	0	0	0						6-9-1	13463	13483	1078				15892	25695
546	G	0	0	0	0	0	0	0	0	0						9-10-0	13476	13503	1079				15931	25698
547	C	0	0	0	0	0	0	0	0	0						6-1-1	13501	13513	1080				15932	25778
548	A	0	0	0	0	0	0	0	0	0						7-9-1	13548	13570	1081				15964	25782
549	T	0	0	0	0	0	0	0	0	0						6-7-1	13596	13614	1082				16079	25792
550	T	0	0	0	0	0	0	0	0	0						7-3-1	13658	13674	1083				16115	25810
551	C	0	0	0	0	0	1	1	1	0	7-2-1					6-0-1	13695	13706	1084				16251	25851
552	A	0	0	0	0	0	1	1	1	0	7-2-1					8-9-1	13730	13754	1085				16264	25857
553	G	0	0	0	0	0	1	1	1	0	7-2-1					6-5-1	13731	13747	1086				16293	25857
554	T	0	0	0	0	0	1	1	1	0	7-2-1					7-10-1	13763	13786	1087				16297	25911
555	A	0	0	0	0	0	1	1	1	0	7-2-1					7-0-1	13826	13839	1088				16303	25986
556	C	0	0	0	0	0	1	1	1	0	7-2-1					6-1-1	13853	13865	1089				16333	26035
557	G	0	0	0	0	0	1	1	1	0	7-2-1					6-5-1	13875	13891	1090				16391	26044
558	G	0	0	0	0	0	1	1	0	1	7-2-1					6-0-1	13932	13943	1091				16400	26052
559	T	0	0	0	0	0	1	1	0	1	7-2-1					6-3-1	14005	14019	1092				16470	26044
560	C	0	0	0	0	0	1	1	1	0	7-2-1					6-10-1	14021	14042	1093				16471	26052
561	G	0	0	0	0	0	1	1	1	0	7-2-1					6-10-1	14040	14061	1094				16472	26095
562	T	0	0	0	1	1	1	1	1	0	7-2-1					6-7-1	14059	14077	1095				16512	26095
563	A	0	0	0	0	0	1	1	1	0	7-2-1					7-5-1	14099	14117	1096				16632	26240
564	G	0	0	0	0	0	1	1	1	0	7-2-1					6-5-1	14116	14132	1097				16671	26240
565	T	0	0	0	0	0	1	1	1	0	7-2-1					6-6-1	14120	14137	1098				16720	26333
566	G	0	0	0	0	0	1	1	1	0	7-2-1					6-6-0	14160	14177	1099				16766	26440
567	G	0	0	0	0	0	0	0	0	0						8-5-1	14198	14218	1100				16861	26440
568	T	0	0	0	0	0	0	0	0	0						6-7-1	14208	14226	1101				16862	26440
569	G	0	0	0	1	0	0	0	0	0						7-1-1	14273	14287	1103				16863	26537
570	A	0	0	0	0	0	0	0	0	0						7-4-1	14276	14293	1104				16881	26632
571	G	0	0	0	0	0	0	0	0	0						6-5-1	14308	14324	1105				16891	26736
572	A	0	0	0	0	0	0	0	0	0						6-7-1	14320	14338	1106				16916	26737
573	C	0	0	0	0	0	0	0	0	0						6-1-1	14324	14336	1107				16951	26763
574	A	0	0	0	0	0	0	0	0	0						6-7-1	14338	14356	1108				16961	27232
575	C	0	0	0	0	0	0	0	0	0						6-3-1	14361	14375	1109				17004	27233
576	T	0	0	0	0	0	0	0	0	0						7-0-1	14373	14386	1110				17014	27253
577	T	0	0	0	0	0	0	0	0	0						6-8-1	14410	14429	1111				17053	27254
578	G	0	0	0	0	0	0	0	0	0						6-0-1	14433	14444	1112				17078	27255
579	G	0	0	0	0	0	0	0	0	0						8-6-1	14454	14475	1113				17122	27253
580	T	0	0	0	0	0	0	0	0	0						6-3-1	14469	14483	1114				17251	27254
581	G	0	0	0	0	0	0	0	0	0						7-7-1	14499	14519	1115				17253	27255
582	T	0	0	0	1	0	0	0	0	0						6-2-0	14513	14526	1116				17278	27283
583	C	0	0	0	0	0	0	0	0	0						6-0-1	14545	14556	1117				17282	27283
584	C	0	0	0	0	0	0	0	0	0						9-2-1	14590	14609	1118				17291	27309
585	T	0	0	0	0	0	0	0	0	0						7-0-1	14597	14610	1119				17306	27334
586	T	0	0	0	0	0	0	0	0	0						8-3-1	14611	14629	1120				17330	27334
587	G	0	0	0	0	0	0	0	0	0						6-8-1	14629	14648	1121				17377	27344
588	T	0	0	0	0	0	0	0	0	0						7-9-1	14667	14689	1122				17380	27347
589	C	0	0	0	0	0	1	1	1	0	6-0-1					7-6-1	14688	14707	1123				17414	27349
590	C	0	0	0	0	0	1	1	1	0	6-0-1					6-2-1	14688	14701	1124				17427	27351
591	C	0	0	0	0	0	1	1	1	0	6-0-1					6-1-1	14721	14733	1125				17431	27405
592	T	0	0	0	0	0	1	1	1	0	6-0-1					6-0-1	14722	14733	1126				17474	27632
593	C	0	0	0	0	0	1	1	1	0	6-0-1					6-4-1	14770	14785	1127				17478	27637
594	A	0	0	0	0	0	1	1	1	0	6-0-1					6-0-1	14782	14793	1128				17554	27642
595	T	0	0	0	0	0	1	1	1	0	6-0-1					6-10-1	14791	14812	1129				17619	27652
596	G	0	0	0	0	0	1	1	1	0	6-0-1					9-7-1	14794	14818	1130				17626	27652
597	T	0	0	0	0	0	1	1	1	0	6-0-1					6-10-1	14807	14828	1131				17643	27705
598	G	0	0	0	0	0	1	1	1	0	6-0-1					8-0-1	14828	14843	1132				17677	27729
599	G	0	0	0	0	0	1	1	1	0	6-0-1					7-1-1	14841	14855	1133				17683	27729
600	G	0	0	0	0	0	1	1	1	0	6-0-1					9-1-1	14842	14860	1134				17751	27876
601	C	0	0	0	0	0	0	0	0	0						7-0-1	14938	14951	1135				17770	27902
602	G	0	0	0	1	0	0	0	0	0						7-1-0	14953	14967	1136				17812	27902
603	A	0	0	0	0	0	0	0	0	0						6-0-1	14971	14982	1137				17829	27971
604	A	0	0	0	0	0	0	0	0	0						6-7-1	15012	15030	1138				17862	28096
605	A	0	0	0	0	0	0	0	0	0						6-10-1	15018	15039	1139				17888	28100
606	T	0	0	0	0	0	0	0	0	0						6-7-1	15058	15076	1140				17898	28106
607	A	0	0	0	0	0	0	0	0	0						6-10-1	15086	15107	1141				17968	28260
608	C	0	0	0	0	0	0	0	0	0						7-0-1	15156	15169	1142				18064	28307
609	C	0	0	0	0	0	0	0	0	0						6-2-0	15164	15177	1143				18130	28318
610	A	0	0	0	0	0	0	0	0	0						6-5-1	15183	15199	1144				18153	28374
611	G	0	0	0	0	0	0	0	0	0						7-6-1	15184	15203	1145				18175	28383
612	T	0	0	0	0	0	0	0	0	0						6-6-1	15204	15221	1146				18180	28416
613	G	0	0	0	0	0	0	0	0	0						6-10-1	15212	15233	1147				18201	28487
614	G	0	0	0	0	0	0	0	0	0						6-7-1	15224	15242	1148				18285	28710
615	C	0	0	0	0	0	0	0	0	0						7-1-1	15245	15259	1149				18381	28715
616	T	0	0	0	0	0	0	0	0	0						6-1-1	15245	15257	1150				18405	28727
617	T	0	0	0	0	0	0	0	0	0						6-6-1	15254	15271	1151				18437	28799
618	A	0	0	0	1	0	0	0	0	0						6-8-1	15260	15279	1152				18509	28819
619	C	0	0	0	0	0	0	0	0	0						7-1-1	15288	15302	1153				18510	28861
620	C	0	0	0	0	0	0	0	0	0						6-8-1	15306	15325	1154				18559	28880
621	G	0	0	0	1	0	0	0	0	0						6-2-0	15366	15379	1155				18607	28885
622	C	0	0	0	1	0	0	0	0	0						6-8-1	15451	15470	1156				18693	28888
623	A	0	0	0	1	0	0	0	0	0						7-8-1	15506	15527	1157				18740	28889
624	A	0	0	0	0	0	0	0	0	0						6-3-1	15514	15528	1158				18760	28890
625	G	0	0	0	0	0	0	0	0	0						6-2-1	15521	15534	1159				18766	28880
626	G	0	0	0	0	0	1	1	1	0	6-6-0					10-8-1	15581	15608	1160				18806	28885
627	T	0	0	0	0	0	1	1	1	0	6-6-0					6-9-1	15614	15634	1161				18818	28888
628	T	0	0	0	0	0	1	1	1	0	6-6-0					6-0-1	15630	15641	1162				18838	28889
629	C	0	0	0	0	0	1	1	1	0	6-6-0					7-4-0	15630	15647	1163				18881	28890
630	T	0	0	0	0	0	1	1	1	0	6-6-0					6-4-1	15632	15647	1164				18902	28894
631	T	0	0	0	0	0	1	1	1	0	6-6-0					6-1-1	15653	15665	1165				18979	28880
632	C	0	0	0	0	0	1	1	0	1	6-6-0					6-1-1	15654	15666	1166				18988	28885
633	T	0	0	0	0	0	1	1	0	1	6-6-0					6-3-1	15668	15682	1167				19002	28888
634	T	0	0	0	0	0	1	1	0	1	6-6-0					10-0-1	15674	15693	1168				19015	28889
635	C	0	0	0	0	0	1	1	0	1	6-6-0					6-4-1	15681	15696	1169				19022	28890
636	G	0	0	0	0	0	1	1	0	1	6-6-0					6-4-1	15692	15707	1170				19069	28894
637	T	0	0	0	0	0	1	1	0	1	6-6-0					8-7-1	15723	15745	1171				19141	28894
638	A	0	0	0	0	0	1	1	1	0	6-6-0					7-2-1	15774	15789	1172				19179	28903
639	A	0	0	0	0	0	1	1	1	0	6-6-0					10-7-0	15775	15801	1173				19207	28906
640	G	0	0	0	0	0	1	1	1	0	6-6-0					6-7-1	15794	15812	1174				19267	29151
641	A	0	0	0	0	0	1	1	1	0	6-6-0					9-1-1	15803	15821	1175				19273	29174
642	A	0	0	0	0	0	1	1	1	0	6-6-0					6-4-1	15850	15865	1176				19329	29195
643	C	0	0	0	0	0	1	1	1	0	6-6-0					6-4-1	15873	15888	1177				19359	29251
644	G	0	0	0	0	0	0	0	0	0						6-6-1	15900	15917	1178				19370	29257
645	G	0	0	0	0	0	0	0	0	0						6-7-1	15918	15936	1179				19492	29260
646	T	0	0	0	0	0	0	0	0	0						6-10-1	15967	15988	1180				19546	29261
647	A	0	0	0	0	0	0	0	0	0						7-0-1	16021	16034	1181				19558	29298
648	A	0	0	0	0	0	0	0	0	0						8-9-1	16033	16057	1182				19614	29299
649	T	0	0	0	0	0	0	0	0	0						6-7-1	16054	16072	1183				19636	29303
650	A	0	0	0	0	0	0	0	0	0						6-0-1	16056	16067	1184				19649	29308
651	A	0	0	0	0	0	0	0	0	0						7-3-1	16061	16077	1185				19660	29522
652	A	0	0	0	0	0	0	0	0	0						6-3-1	16088	16102	1186				19688	29527
653	G	0	0	0	0	0	0	0	0	0						6-7-1	16090	16108	1187				19804	29642
654	G	0	0	0	0	0	0	0	0	0						6-7-1	16118	16136	1188				19843	29740
655	A	0	0	0	0	0	0	0	0	0						7-3-1	16124	16140	1189				19851	29741
656	G	0	0	0	1	0	0	0	0	0						8-3-1	16131	16149	1190				19866	29743
657	C	0	0	0	0	0	0	0	0	0						7-3-1	16225	16241	1191				19966	29749
658	T	0	0	0	1	0	0	0	0	0						6-7-1	16233	16251	1192				19967	29754
659	G	0	0	0	0	0	0	0	0	0						6-5-1	16254	16270	1193				20003	29757
660	G	0	0	0	0	0	0	0	0	0						6-9-1	16293	16313	1194				20035	29758
661	T	0	0	0	0	0	0	0	0	0						7-6-1	16313	16332	1195				20152	29758
662	G	0	0	0	0	0	0	0	0	0						6-3-1	16327	16341	1196				20237	29764
663	G	0	0	0	0	0	1	1	1	0	6-2-1					7-6-1	16334	16353	1197				20260	29765
664	C	0	0	0	0	0	1	1	1	0	6-2-1					6-2-0	16405	16418	1198				20272	29766
665	C	0	0	0	0	0	1	1	1	0	6-2-1					6-5-1	16462	16478	1199				20274	29767
666	A	0	0	0	0	0	1	1	1	0	6-2-1					9-7-1	16476	16500	1200				20285	29769
667	T	0	0	0	0	0	1	1	1	0	6-2-1					6-10-1	16500	16521	1201				20375	29770
668	A	0	0	0	0	0	1	1	1	0	6-2-1					6-0-1	16509	16520	1202				20461	29781
669	G	0	0	0	0	0	1	1	0	1	6-2-1					6-0-1	16519	16530	1203				20584
670	T	0	0	0	0	0	1	1	0	1	6-2-1					6-5-1	16539	16555	1204				20650
671	T	0	0	0	0	0	1	1	1	0	6-2-1					6-6-1	16568	16585	1205				20696
672	A	0	0	0	0	0	1	1	1	0	6-2-1					6-0-1	16598	16609	1206				20707
673	C	0	0	0	0	0	1	1	1	0	6-2-1					7-8-1	16628	16649	1207				20759
674	G	0	0	0	0	0	1	1	1	0	6-2-1					7-1-1	16631	16645	1208				20827
675	G	0	0	0	0	0	1	1	1	0	6-2-1					8-1-1	16664	16680	1209				20940
676	C	0	0	0	0	0	1	1	1	0	6-2-1					6-1-1	16709	16721	1210				20984
677	G	0	0	0	1	0	0	0	0	0						7-8-1	16713	16734	1211				20992
678	C	0	0	0	0	0	0	0	0	0						6-7-1	16726	16744	1212				21081
679	C	0	0	0	0	0	0	0	0	0						6-8-1	16741	16760	1213				21141
680	G	0	0	0	0	0	0	0	0	0						6-6-1	16761	16778	1214				21150
681	A	0	0	0	0	0	0	0	0	0						6-5-1	16785	16801	1215				21151
682	T	0	0	0	0	0	0	0	0	0						7-3-0	16830	16846	1216				21155
683	C	0	0	0	0	0	0	0	0	0						8-10-1	16858	16883	1290				21259
684	T	0	0	0	0	0	0	0	0	0						6-2-1	16865	16878	1291				21298
685	A	0	0	0	0	0	0	0	0	0						6-9-1	16880	16900	1292				21299
686	A	0	0	0	0	0	1	1	1	0	6-2-0					9-10-1	16886	16913	1293				21300
687	A	0	0	0	0	0	1	1	1	0	6-2-0					7-1-1	16911	16925	1294				21320
688	G	0	0	0	0	0	1	1	1	0	6-2-0					6-5-1	16919	16935	1295				21393
689	T	0	0	0	0	0	1	1	1	0	6-2-0					6-0-1	16940	16951	1296				21459
690	C	0	0	0	0	0	1	1	1	0	6-2-0					6-2-1	16942	16955	1297				21582
691	A	0	0	0	0	0	1	1	1	0	6-2-0					6-1-1	16954	16966	1298				21595
692	T	0	0	0	0	0	1	1	0	1	6-2-0					6-7-0	16955	16973	1299				21602
693	T	0	0	0	0	0	1	1	0	1	6-2-0					8-10-1	16998	17023	1300				21649
694	T	0	0	0	0	0	1	1	1	0	6-2-0					6-2-1	17008	17021	1301				21651
695	G	0	0	0	0	0	1	1	1	0	6-2-0					6-2-1	17025	17038	1302				21655
696	A	0	0	0	0	0	1	1	1	0	6-2-0					6-4-1	17041	17056	1303				21698
697	C	0	0	0	0	0	1	1	1	0	6-2-0					6-2-1	17080	17093	1304				21714
698	T	0	0	0	0	0	1	1	1	0	6-2-0					6-10-1	17205	17226	1305				21718
699	T	0	0	0	0	0	1	1	1	0	6-2-0					6-7-1	17219	17237	1306				21728
700	A	0	0	0	0	0	0	0	0	0						6-0-1	17228	17239	1307				21731
701	G	0	0	0	0	0	0	0	0	0						7-4-1	17240	17257	1308				21743
702	G	0	0	0	0	0	0	0	0	0						8-3-1	17268	17286	1309				21749
703	C	0	0	0	0	0	0	0	0	0						6-10-1	17292	17313	1310				21781
704	G	0	0	0	0	0	0	0	0	0						6-9-0	17295	17315	1317				21791
705	A	0	0	0	0	0	0	0	0	0						7-10-1	17330	17353	1318				21807
706	C	0	0	0	0	0	0	0	0	0						6-7-1	17334	17352	1319				21857
707	G	0	0	0	0	0	0	0	0	0						6-7-1	17352	17370	1320				21900
708	A	0	0	0	0	0	0	0	0	0						7-0-1	17375	17388	1321				21917
709	G	0	0	0	0	0	0	0	0	0						6-2-1	17421	17434	1322				21918
710	C	0	0	0	0	0	0	0	0	0						6-6-1	17492	17509	1323				22012
711	T	0	0	0	0	0	0	0	0	0						7-7-1	17516	17536	1324				22023
712	T	0	0	0	0	0	0	0	0	0						10-2-1	17539	17560	1325				22040
713	G	0	0	0	0	0	0	0	0	0						6-8-1	17603	17622	1326				22111
714	G	0	0	0	0	0	0	0	0	0						6-0-1	17604	17615	1327				22127
715	C	0	0	0	0	0	0	0	0	0						6-6-1	17635	17652	1328				22158
716	A	0	0	0	0	0	0	0	0	0						7-2-1	17650	17665	1329				22214
717	C	0	0	0	0	0	0	0	0	0						6-4-1	17651	17666	1330				22231
718	T	0	0	0	1	0	0	0	0	0						6-5-1	17661	17677	1331				22277
719	G	0	0	0	0	0	0	0	0	0						6-0-1	17674	17685	1332				22281
720	A	0	0	0	0	0	0	0	0	0						6-7-1	17703	17721	1333				22282
721	T	0	0	0	0	0	0	0	0	0						6-6-1	17747	17764	1334				22288
722	C	0	0	0	1	0	0	0	0	0						6-9-1	17759	17779	1335				22310
723	C	0	0	0	0	0	0	0	0	0						6-0-1	17787	17798	1336				22340
724	T	0	0	0	1	0	0	0	0	0						6-3-1	17802	17816	1337				22342
725	T	0	0	0	1	0	0	0	0	0						6-8-1	17811	17830	1338				22381
726	A	0	0	0	0	0	0	0	0	0						6-1-1	17812	17824	1339				22439
727	T	0	0	0	0	0	1	1	1	0	6-0-1					6-7-1	17820	17838	1340				22443
728	G	0	0	0	0	0	1	1	1	0	6-0-1					6-4-1	17824	17839	1341				22446
729	A	0	0	0	0	0	1	1	1	0	6-0-1					6-1-1	17832	17844	1342				22451
730	A	0	0	0	0	0	1	2	2	0	6-0-1	6-5-1				9-3-0	17854	17874	1343				22452
731	G	0	0	0	0	0	1	2	2	0	6-0-1	6-5-1				8-1-1	17859	17875	1344				22475
732	A	0	0	0	0	0	1	2	2	0	6-0-1	6-5-1				6-6-1	17872	17889	1345				22523
733	T	0	0	0	0	0	1	2	2	0	6-0-1	6-5-1				7-4-1	17924	17941	1346				22611
734	T	0	0	0	0	0	1	2	2	0	6-0-1	6-5-1				8-0-1	17941	17956	1347				22613
735	T	0	0	0	0	0	1	3	3	0	6-0-1	6-5-1	6-4-1			6-5-1	17945	17961	1348				22668
736	T	0	0	0	0	0	1	3	2	1	6-0-1	6-5-1	6-4-1			6-10-1	17946	17967	1349				22792
737	C	0	0	0	0	0	1	3	2	1	6-0-1	6-5-1	6-4-1			7-5-1	17961	17979	1350				22850
738	A	0	0	0	0	0	1	3	2	1	6-0-1	6-5-1	6-4-1			6-2-1	17969	17982	1351				22991
739	A	0	0	0	0	0	1	2	1	1		6-5-1	6-4-1			6-0-1	17986	17997	1438				22995
740	G	0	0	0	0	0	1	2	1	1		6-5-1	6-4-1			6-1-1	17989	18001	1439				23017
741	A	0	0	0	0	0	1	2	1	1		6-5-1	6-4-1			8-10-1	17990	18015	1440				23126
742	A	0	0	0	0	0	1	2	1	1		6-5-1	6-4-1			7-1-1	17996	18010	1441				23127
743	A	0	0	0	0	0	1	2	1	1		6-5-1	6-4-1			7-5-1	18008	18026	1442				23154
744	A	0	0	0	0	0	1	2	1	1		6-5-1	6-4-1			6-4-1	18013	18028	1443				23192
745	C	0	0	0	0	0	1	2	2	0		6-5-1	6-4-1			6-3-1	18029	18043	1444				23237
746	T	0	0	0	0	0	1	2	2	0		6-5-1	6-4-1			6-3-1	18033	18047	1445				23249
747	G	0	0	0	0	0	1	1	1	0			6-4-1			7-0-1	18057	18070	1446				23278
748	G	0	0	0	0	0	1	1	1	0			6-4-1			6-4-1	18079	18094	1447				23410
749	A	0	0	0	0	0	1	3	3	0		7-10-1	6-4-1	6-9-1		6-8-1	18086	18105	1448				23412
750	A	0	0	0	0	0	1	3	3	0		7-10-1	6-4-1	6-9-1		6-6-1	18110	18127	1449				23433
751	C	0	0	0	0	0	1	2	2	0		7-10-1		6-9-1		7-2-1	18119	18134	1450				23489
752	A	0	0	0	0	0	1	2	2	0		7-10-1		6-9-1		10-8-1	18119	18146	1451				23499
753	C	0	0	0	0	0	1	2	2	0		7-10-1		6-9-1		6-2-1	18139	18152	1452				23527
754	T	0	0	0	0	0	1	2	2	0		7-10-1		6-9-1		6-10-1	18147	18168	1453				23532
755	A	0	0	0	0	0	1	2	1	1		7-10-1		6-9-1		6-0-1	18179	18190	1454				23564
756	A	0	0	0	0	0	1	2	0	2		7-10-1		6-9-1		6-1-1	18193	18205	1455				23582
757	A	0	0	0	0	0	1	2	0	2		7-10-1		6-9-1		7-5-1	18198	18216	1456				23594
758	C	0	0	0	0	0	1	2	0	2		7-10-1		6-9-1		6-2-1	18227	18240	1457				23600
759	A	0	0	0	0	0	1	2	0	2		7-10-1		6-9-1		7-10-1	18232	18255	1458				23606
760	T	0	0	0	0	0	1	2	0	2		7-10-1		6-9-1		7-0-1	18283	18296	1459				23872
761	A	0	0	0	0	0	1	2	0	2		7-10-1		6-9-1		6-6-1	18293	18310	1460				23883
762	G	0	0	0	0	0	1	2	0	2		7-10-1		6-9-1		6-2-1	18303	18316	1461				23936
763	C	0	0	0	0	0	1	2	0	2		7-10-1		6-9-1		6-2-1	18325	18338	1462				23959
764	A	0	0	0	0	0	1	2	1	1		7-10-1		6-9-1		6-6-1	18408	18425	1463				23996
765	G	0	0	0	1	2	1	2	1	1		7-10-1		6-9-1		6-4-1	18424	18439	1464				23999
766	T	0	0	0	0	0	1	2	2	0		7-10-1		6-9-1		7-2-1	18501	18516	1465				24021
767	G	0	0	0	0	0	1	2	2	0		7-10-1		6-9-1		6-3-1	18527	18541	1499				24029
768	G	0	0	0	0	0	1	2	2	0		7-10-1		6-9-1		6-5-1	18532	18548	1500				24030
769	T	0	0	0	0	0	1	2	2	0		7-10-1		6-9-1		6-8-1	18542	18561	1501				24032
770	G	0	0	0	0	0	1	1	1	0		7-10-1				9-3-1	18545	18565	1502				24041
771	T	0	0	0	0	0	1	1	1	0		7-10-1				6-1-1	18567	18579	1503				24168
772	T	0	0	0	0	0	1	1	1	0		7-10-1				6-1-1	18568	18580	1504				24332
773	A	0	0	0	0	0	0	0	0	0						6-6-1	18574	18591	1505				24355
774	C	0	0	0	0	0	0	0	0	0						6-3-0	18628	18642	1506				24358
775	C	0	0	0	0	0	0	0	0	0						6-3-0	18662	18676	1507				24371
776	C	0	0	0	0	0	0	0	0	0						6-4-1	18701	18716	1508				24375
777	G	0	0	0	0	0	0	0	0	0						7-4-1	18708	18725	1509				24385
778	T	0	0	0	0	0	0	0	0	0						6-1-1	18749	18761	1510				24419
779	G	0	0	0	0	0	0	0	0	0						7-2-1	18763	18778	1511				24591
780	A	0	0	0	0	0	0	0	0	0						6-10-1	18797	18818	1512				24592
781	A	0	0	0	0	0	0	0	0	0						6-4-1	18826	18841	1513				24593
782	C	0	0	0	0	0	1	1	1	0	6-0-1					6-8-1	18827	18846	1514				24701
783	T	0	0	0	0	0	1	1	1	0	6-0-1					6-4-1	18854	18869	1515				24707
784	C	0	0	0	0	0	1	1	1	0	6-0-1					7-3-1	18964	18980	1516				24756
785	A	0	0	0	0	0	1	1	1	0	6-0-1					7-6-1	18974	18993	1517				24762
786	T	0	0	0	0	0	1	1	1	0	6-0-1					6-10-1	18987	19008	1518				24791
787	G	0	0	0	0	0	1	1	1	0	6-0-1					6-1-1	18990	19002	1519				24801
788	C	0	0	0	0	0	1	1	1	0	6-0-1					7-3-1	19061	19077	1520				24802
789	G	0	0	0	0	0	1	1	1	0	6-0-1					6-1-1	19080	19092	1543				24911
790	T	0	0	0	0	0	1	1	1	0	6-0-1					8-4-1	19100	19119	1544				24935
791	G	0	0	0	0	0	1	1	1	0	6-0-1					6-3-1	19118	19132	1545				24940
792	A	0	0	0	0	0	1	1	1	0	6-0-1					8-7-1	19121	19143	1546				25067
793	G	0	0	0	0	0	1	1	1	0	6-0-1					10-0-1	19125	19144	1547				25071
794	C	0	0	0	0	0	0	0	0	0						8-6-1	19128	19149	1548				25103
795	T	0	0	0	0	0	0	0	0	0						6-5-1	19167	19183	1549				25163
796	T	0	0	0	0	0	0	0	0	0						6-0-1	19191	19202	1550				25176
797	A	0	0	0	0	0	0	0	0	0						6-6-1	19292	19309	1551				25214
798	A	0	0	0	0	0	0	0	0	0						7-6-1	19295	19314	1552				25252
799	C	0	0	0	0	0	0	0	0	0						7-2-1	19334	19349	1553				25257
800	G	0	0	0	0	0	0	0	0	0						6-9-1	19341	19361	1554				25259
801	G	0	0	0	0	0	0	0	0	0						6-1-1	19347	19359	1555				25344
802	A	0	0	0	0	0	0	0	0	0						8-6-1	19347	19368	1556				25346
803	G	0	0	0	0	0	0	0	0	0						6-4-1	19358	19373	1595				25425
804	G	0	0	0	0	0	0	0	0	0						6-5-1	19382	19398	1596				25436
805	G	0	0	0	0	0	1	1	1	0	6-7-1					9-1-1	19389	19407	1597				25459
806	G	0	0	0	0	0	1	1	1	0	6-7-1					6-8-1	19435	19454	1598				25476
807	C	0	0	0	0	0	1	1	1	0	6-7-1					10-3-1	19449	19471	1599				25501
808	A	0	0	0	0	0	1	1	1	0	6-7-1					8-2-1	19482	19499	1600				25523
809	T	0	0	0	0	0	1	1	1	0	6-7-1					6-6-1	19559	19576	1601				25526
810	A	0	0	0	0	0	1	1	1	0	6-7-1					6-8-1	19624	19643	1602				25528
811	C	0	0	0	0	0	1	1	0	1	6-7-1					6-8-1	19673	19692	1603				25530
812	A	0	0	0	0	0	1	1	0	1	6-7-1					6-5-1	19708	19724	1604				25556
813	C	0	0	0	0	0	1	1	0	1	6-7-1					6-7-1	19715	19733	1605				25561
814	T	0	0	0	0	0	1	1	0	1	6-7-1					6-2-1	19744	19757	1606				25566
815	C	0	0	0	0	0	1	1	0	1	6-7-1					8-3-1	19744	19762	1607				25570
816	G	0	0	0	0	0	1	1	0	1	6-7-1					8-1-1	19762	19778	1608				25591
817	C	0	0	0	0	0	1	1	0	1	6-7-1					8-6-1	19784	19805	1609				25594
818	T	0	0	0	0	0	1	1	1	0	6-7-1					7-1-1	19791	19805	1610				25613
819	A	0	0	0	0	0	1	1	1	0	6-7-1					6-5-1	19828	19844	1611				25621
820	T	0	0	0	0	0	1	1	1	0	6-7-1					6-4-1	19833	19848	1612				25662
821	G	0	0	0	0	0	1	1	1	0	6-7-1					7-1-1	19928	19942	1613				25684
822	T	0	0	0	0	0	1	1	1	0	6-7-1					6-3-1	19998	20012	1614				25695
823	C	0	0	0	0	0	1	1	1	0	6-7-1					7-9-1	20031	20053	1615				25698
824	G	0	0	0	0	0	0	0	0	0						6-3-1	20061	20075	1616				25711
825	A	0	0	0	0	0	0	0	0	0						6-3-1	20066	20080	1617				25778
826	T	0	0	0	0	0	0	0	0	0						6-6-0	20105	20122	1618				25782
827	A	0	0	0	0	0	0	0	0	0						6-10-1	20135	20156	1619				25792
828	A	0	0	0	0	0	0	0	0	0						6-10-1	20147	20168	1620				25810
829	C	0	0	0	0	0	0	0	0	0						6-0-1	20151	20162	1621				25851
830	A	0	0	0	0	0	0	0	0	0						7-6-1	20165	20184	1622				25857
831	A	0	0	0	0	0	0	0	0	0						6-4-1	20197	20212	1623				25911
832	C	0	0	0	0	0	0	0	0	0						7-1-1	20200	20214	1624				25986
833	T	0	0	0	0	0	0	0	0	0						6-4-1	20217	20232	1625				26020
834	T	0	0	0	0	0	0	0	0	0						6-9-1	20226	20246	1626				26035
835	C	0	0	0	0	0	0	0	0	0						6-3-1	20241	20255	1627				26044
836	T	0	0	0	1	0	0	0	0	0						6-1-1	20255	20267	1628				26052
837	G	0	0	0	1	1	1	1	1	0	6-5-1					6-2-1	20272	20285	1629				26095
838	T	0	0	0	0	0	1	1	1	0	6-5-1					7-8-1	20279	20300	1630				26116
839	G	0	0	0	0	0	1	1	1	0	6-5-1					9-3-1	20299	20319	1631				26151
840	G	0	0	0	0	0	1	1	1	0	6-5-1					6-8-1	20306	20325	1632				26159
841	C	0	0	0	0	0	1	1	1	0	6-5-1					6-5-1	20354	20370	1633				26240
842	C	0	0	0	0	0	1	1	1	0	6-5-1					6-7-1	20410	20428	1634				26333
843	C	0	0	0	0	0	1	1	0	1	6-5-1					6-3-1	20440	20454	1637				26358
844	T	0	0	0	0	0	1	1	0	1	6-5-1					7-5-1	20519	20537	1638				26361
845	G	0	0	0	0	0	1	1	0	1	6-5-1					9-5-1	20521	20543	1639				26440
846	A	0	0	0	0	0	1	1	0	1	6-5-1					6-3-1	20570	20584	1640				26463
847	T	0	0	0	0	0	1	1	0	1	6-5-1					7-8-1	20570	20591	1641				26531
848	G	0	0	0	0	0	1	1	1	0	6-5-1					7-3-1	20594	20610	1642				26533
849	G	0	0	0	0	0	1	1	1	0	6-5-1					6-0-1	20622	20633	1643				26537
850	C	0	0	0	0	0	1	1	1	0	6-5-1					6-3-1	20632	20646	1644				26632
851	T	0	0	0	0	0	1	1	1	0	6-5-1					6-8-1	20640	20659	1645				26736
852	A	0	0	0	0	0	1	1	1	0	6-5-1					7-5-1	20671	20689	1646				26737
853	C	0	0	0	0	0	1	1	1	0	6-5-1					8-3-1	20697	20715	1647				26742
854	C	0	0	0	0	0	0	0	0	0						6-10-1	20722	20743	1648				26763
855	C	0	0	0	0	0	0	0	0	0						6-6-1	20747	20764	1649				26775
856	T	0	0	0	0	0	1	1	1	0	6-6-1					6-8-1	20749	20768	1650				26782
857	C	0	0	0	0	0	1	1	1	0	6-6-1					8-10-1	20759	20784	1651				26808
858	T	0	0	0	0	0	1	1	1	0	6-6-1					7-10-1	20805	20828	1652				26925
859	T	0	0	0	0	0	1	1	1	0	6-6-1					7-10-1	20809	20832	1653				26943
860	G	0	0	0	0	0	1	1	1	0	6-6-1					6-10-1	20813	20834	1654				27053
861	A	0	0	0	0	0	1	1	1	0	6-6-1					6-9-1	20848	20868	1655				27097
862	G	0	0	0	0	0	1	1	0	1	6-6-1					6-1-1	20892	20904	1656				27105
863	T	0	0	0	0	0	1	1	0	1	6-6-1					7-0-1	20906	20919	1657				27158
864	G	0	0	0	0	0	1	1	0	1	6-6-1					6-2-1	20925	20938	1658				27207
865	C	0	0	0	0	0	1	1	0	1	6-6-1					7-0-1	20948	20961	1659				27220
866	A	0	0	0	0	0	1	1	0	1	6-6-1					6-2-1	20981	20994	1660				27232
867	T	0	0	0	0	0	1	1	0	1	6-6-1					6-2-1	21001	21014	1661				27233
868	T	0	0	0	0	0	1	1	1	0	6-6-1					7-2-1	21006	21021	1662				27253
869	A	0	0	0	0	0	1	1	1	0	6-6-1					6-8-1	21021	21040	1663				27254
870	A	0	0	0	0	0	1	1	1	0	6-6-1					7-0-1	21026	21039	1664				27255
871	A	0	0	0	0	0	1	1	1	0	6-6-1					6-1-1	21035	21047	1665				27262
872	G	0	0	0	0	0	1	1	1	0	6-6-1					6-10-1	21041	21062	1666				27283
873	A	0	0	0	0	0	1	1	1	0	6-6-1					7-7-1	21116	21136	1667				27309
874	C	0	0	0	0	0	0	0	0	0						8-0-1	21133	21148	1668				27334
875	C	0	0	0	0	0	0	0	0	0						7-3-1	21176	21192	1669				27344
876	T	0	0	0	0	0	0	0	0	0						6-4-1	21190	21205	1670				27347
877	T	0	0	0	0	0	0	0	0	0						7-3-1	21192	21208	1671				27349
878	C	0	0	0	0	0	1	1	1	0	7-0-1					7-4-1	21207	21224	1672				27351
879	T	0	0	0	0	0	1	1	1	0	7-0-1					9-5-1	21250	21272	1673				27389
880	A	0	0	0	0	0	1	1	1	0	7-0-1					8-8-1	21322	21345	1674				27391
881	G	0	0	0	0	0	1	1	1	0	7-0-1					6-1-1	21332	21344	1675				27405
882	C	0	0	0	0	0	1	1	1	0	7-0-1					7-2-1	21335	21350	1676				27423
883	A	0	0	0	0	0	1	1	1	0	7-0-1					6-4-1	21347	21362	1709				27428
884	C	0	0	0	0	0	1	1	1	0	7-0-1					6-7-1	21358	21376	1710				27505
885	G	0	0	0	0	0	1	1	1	0	7-0-1					6-7-1	21387	21405	1711				27522
886	T	0	0	0	0	0	1	1	1	0	7-0-1					7-6-1	21402	21421	1712				27532
887	G	0	0	0	0	0	1	1	1	0	7-0-1					10-1-1	21407	21427	1713				27560
888	C	0	0	0	1	1	1	1	1	0	7-0-1					6-6-1	21431	21448	1714				27611
889	T	0	0	0	0	0	1	1	1	0	7-0-1					8-1-1	21453	21469	1715				27632
890	G	0	0	0	0	0	1	1	1	0	7-0-1					6-0-1	21460	21471	1716				27637
891	G	0	0	0	0	0	1	1	1	0	7-0-1					8-3-1	21509	21527	1717				27642
892	T	0	0	0	0	0	0	0	0	0						8-4-1	21510	21529	1718				27652
893	A	0	0	0	0	0	0	0	0	0						6-6-1	21535	21552	1719				27691
894	A	0	0	0	0	0	0	0	0	0						6-3-1	21538	21552	1720				27695
895	A	0	0	0	0	0	0	0	0	0						6-10-1	21550	21571	1721				27705
896	G	0	0	0	0	0	0	0	0	0						9-1-1	21554	21572	1722				27729
897	C	0	0	0	0	0	0	0	0	0						6-6-1	21558	21575	1723				27811
898	T	0	0	0	0	0	0	0	0	0						7-2-1	21678	21693	1724				27813
899	T	0	0	0	0	0	0	0	0	0						9-8-1	21695	21720	1725				27814
900	C	0	0	0	0	0	0	0	0	0						6-2-1	21711	21724	1726				27845
901	A	0	0	0	0	0	0	0	0	0						6-1-1	21777	21789	1727				27876
902	T	0	0	0	0	0	0	0	0	0						6-3-1	21794	21808	1728				27884
903	G	0	0	0	0	0	0	0	0	0						6-1-1	21814	21826	1729				27902
904	C	0	0	0	0	0	0	0	0	0						6-4-1	21921	21936	1730				27931
905	A	0	0	0	0	0	0	0	0	0						7-9-1	21922	21944	1731				27932
906	C	0	0	0	0	0	0	0	0	0						6-5-1	21931	21947	1732				27971
907	T	0	0	0	0	0	0	0	0	0						6-10-1	21944	21965	1733				28006
908	T	0	0	0	0	0	1	1	1	0	6-0-1					6-3-1	21947	21961	1734				28064
909	T	0	0	0	0	0	1	1	1	0	6-0-1					7-2-1	21958	21973	1743				28084
910	G	0	0	0	0	0	1	1	1	0	6-0-1					7-10-1	21980	22003	1744				28096
911	T	0	0	0	0	0	1	1	1	0	6-0-1					8-10-1	21980	22005	1745				28100
912	C	0	0	0	0	0	1	1	1	0	6-0-1					6-8-1	21987	22006	1746				28106
913	C	0	0	0	0	0	1	1	1	0	6-0-1					7-6-1	21988	22007	1747				28151
914	G	0	0	0	0	0	1	1	1	0	6-0-1					6-6-0	22039	22056	1748				28198
915	A	0	0	0	0	0	1	1	1	0	6-0-1					7-4-1	22046	22063	1749				28236
916	A	0	0	0	0	0	1	1	1	0	6-0-1					7-10-1	22084	22107	1750				28260
917	C	0	0	0	0	0	1	1	1	0	6-0-1					6-8-1	22095	22114	1751				28287
918	A	0	0	0	0	0	1	1	1	0	6-0-1					7-8-1	22120	22141	1752				28290
919	A	0	0	0	0	0	1	1	1	0	6-0-1					6-5-1	22122	22138	1753				28296
920	C	0	0	0	0	0	0	0	0	0						6-8-1	22146	22165	1754				28307
921	T	0	0	0	0	0	0	0	0	0						6-0-0	22160	22171	1755				28318
922	G	0	0	0	0	0	0	0	0	0						8-0-1	22164	22179	1756				28322
923	G	0	0	0	0	0	0	0	0	0						6-8-1	22217	22236	1757				28347
924	A	0	0	0	0	0	0	0	0	0						7-4-1	22237	22254	1758				28374
925	C	0	0	0	0	0	0	0	0	0						6-1-1	22271	22283	1759				28383
926	T	0	0	0	0	0	0	0	0	0						6-6-1	22298	22315	1760				28385
927	T	0	0	0	0	0	1	1	1	0	6-1-1					6-6-1	22362	22379	1761				28403
928	T	0	0	0	0	0	1	1	1	0	6-1-1					7-2-1	22386	22401	1762				28416
929	A	0	0	0	0	0	1	1	1	0	6-1-1					6-1-1	22390	22402	1763				28479
930	T	0	0	0	0	0	1	1	1	0	6-1-1					7-10-1	22397	22420	1764				28487
931	T	0	0	0	0	0	1	1	1	0	6-1-1					6-2-1	22458	22471	1765				28662
932	G	0	0	0	0	0	1	1	1	0	6-1-1					6-2-1	22503	22516	1766				28664
933	A	0	0	0	0	0	1	1	0	1	6-1-1					7-9-1	22516	22538	1767				28695
934	C	0	0	0	0	0	1	1	1	0	6-1-1					6-8-1	22526	22545	1768				28700
935	A	0	0	0	0	0	1	1	1	0	6-1-1					7-1-1	22527	22541	1769				28704
936	C	0	0	0	1	1	1	1	1	0	6-1-1					6-4-0	22533	22548	1770				28710
937	T	0	0	0	0	0	1	1	1	0	6-1-1					6-5-1	22540	22556	1771				28715
938	A	0	0	0	0	0	1	1	1	0	6-1-1					7-4-1	22595	22612	1772				28727
939	A	0	0	0	0	0	1	1	1	0	6-1-1					12-3-1	22631	22657	1773				28734
940	G	0	0	0	0	0	0	0	0	0						6-10-1	22720	22741	1774				28799
941	A	0	0	0	0	0	0	0	0	0						7-4-1	22801	22818	1775				28819
942	G	0	0	0	0	0	0	0	0	0						6-0-1	22819	22830	1776				28828
943	G	0	0	0	0	0	0	0	0	0						6-0-0	22822	22833	1777				28833
944	G	0	0	0	0	0	0	0	0	0						6-10-1	22826	22847	1778				28834
945	G	0	0	0	0	0	0	0	0	0						6-8-1	22831	22850	1779				28843
946	T	0	0	0	0	0	0	0	0	0						6-5-1	22832	22848	1780				28861
947	G	0	0	0	0	0	0	0	0	0						6-7-1	22851	22869	1781				28868
948	T	0	0	0	0	0	0	0	0	0						6-9-1	22859	22879	1785				28870
949	A	0	0	0	0	0	0	0	0	0						6-9-1	22864	22884	1786				28880
950	T	0	0	0	0	0	0	0	0	0						6-0-1	22867	22878	1787				28885
951	A	0	0	0	0	0	0	0	0	0						6-2-1	22878	22891	1788				28888
952	C	0	0	0	0	0	0	0	0	0						7-6-1	22879	22898	1789				28889
953	T	0	0	0	0	0	0	0	0	0						8-0-0	22901	22916	1790				28890
954	G	0	0	0	0	0	0	0	0	0						6-8-1	22921	22940	1791				28894
955	C	0	0	0	0	0	0	0	0	0						6-5-1	22927	22943	1792				28903
956	T	0	0	0	0	0	0	0	0	0						7-3-0	22942	22958	1793				28906
957	G	0	0	0	0	0	0	0	0	0						6-6-1	22953	22970	1794				28922
958	C	0	0	0	0	0	0	0	0	0						6-8-1	22960	22979	1795				28923
959	C	0	0	0	0	0	0	0	0	0						8-2-1	22962	22979	1796				28931
960	G	0	0	0	0	0	0	0	0	0						6-2-1	22971	22984	1797				28937
961	T	0	0	0	0	0	0	0	0	0						7-3-1	22994	23010	1798				28975
962	G	0	0	0	0	0	0	0	0	0						6-10-1	23012	23033	1799				28976
963	A	0	0	0	0	0	0	0	0	0						7-7-1	23022	23042	1800				28992
964	A	0	0	0	0	0	0	0	0	0						6-0-1	23040	23051	1801				29019
965	C	0	0	0	0	0	0	0	0	0						6-2-1	23047	23060	1802				29092
966	A	0	0	0	0	0	0	0	0	0						7-7-1	23053	23073	1831				29102
967	T	0	0	0	0	0	0	0	0	0						7-7-1	23055	23075	1832				29151
968	G	0	0	0	0	0	0	0	0	0						6-1-0	23069	23081	1833				29174
969	A	0	0	0	0	0	0	0	0	0						6-0-1	23089	23100	1834				29195
970	G	0	0	0	0	0	0	0	0	0						7-8-1	23129	23150	1835				29237
971	C	0	0	0	0	0	0	0	0	0						6-7-1	23136	23154	1836				29251
972	A	0	0	0	0	0	0	0	0	0						8-2-1	23157	23174	1837				29257
973	T	0	0	0	0	0	0	0	0	0						6-7-1	23183	23201	1838				29260
974	G	0	0	0	0	0	0	0	0	0						6-7-1	23214	23232	1839				29261
975	A	0	0	0	0	0	0	0	0	0						6-1-1	23230	23242	1840				29298
976	A	0	0	0	0	0	0	0	0	0						6-4-1	23246	23261	1841				29299
977	A	0	0	0	0	0	0	0	0	0						6-7-1	23252	23270	1842				29303
978	T	0	0	0	0	0	0	0	0	0						6-8-1	23257	23276	1843				29308
979	T	0	0	0	0	0	0	0	0	0						6-10-1	23271	23292	1844				29310
980	G	0	0	0	0	0	0	0	0	0						8-3-1	23287	23305	1845				29318
981	C	0	0	0	0	0	0	0	0	0						8-6-1	23341	23362	1846				29360
982	T	0	0	0	0	0	0	0	0	0						6-0-0	23349	23360	1847				29367
983	T	0	0	0	0	0	0	0	0	0						6-3-1	23395	23409	1848				29371
984	G	0	0	0	0	0	0	0	0	0						6-10-1	23426	23447	1849				29381
985	G	0	0	0	0	0	0	0	0	0						6-1-1	23486	23498	1850				29417
986	T	0	0	0	0	0	0	0	0	0						7-9-1	23491	23513	1851				29438
987	A	0	0	0	0	0	0	0	0	0						6-8-1	23507	23526	1852				29452
988	C	0	0	0	0	0	0	0	0	0						6-0-0	23535	23546	1864				29458
989	A	0	0	0	0	0	0	0	0	0						6-7-1	23541	23559	1865				29522
990	C	0	0	0	0	0	1	1	1	0	6-0-1					7-10-1	23550	23573	1866				29527
991	G	0	0	0	0	0	1	1	1	0	6-0-1					8-5-1	23626	23646	1867				29534
992	G	0	0	0	0	0	1	1	1	0	6-0-1					7-6-1	23707	23726	1868				29547
993	A	0	0	0	0	0	1	1	1	0	6-0-1					9-0-1	23768	23785	1869				29553
994	A	0	0	0	0	0	1	1	1	0	6-0-1					8-1-1	23772	23788	1870				29560
995	C	0	0	0	0	0	1	1	1	0	6-0-1					6-8-1	23785	23804	1871				29564
996	G	0	0	0	0	0	1	1	1	0	6-0-1					6-1-1	23804	23816	1872				29570
997	T	0	0	0	0	0	1	1	1	0	6-0-1					8-4-1	23807	23826	1873				29574
998	T	0	0	0	0	0	1	1	1	0	6-0-1					6-0-1	23823	23834	1874				29580
999	C	0	0	0	0	0	1	1	1	0	6-0-1					6-0-1	23837	23848	1875				29603
1000	T	0	0	0	0	0	1	1	1	0	6-0-1					8-6-1	23846	23867	1876				29621
1001	G	0	0	0	0	0	1	1	1	0	6-0-1					6-10-1	23860	23881	1877				29642
1002	A	0	0	0	0	0	0	0	0	0						7-9-0	23887	23909	1878				29690
1003	A	0	0	0	0	0	0	0	0	0						6-7-1	23890	23908	1879				29702
1004	A	0	0	0	0	0	0	0	0	0						6-1-1	23897	23909	1885				29707
1005	A	0	0	0	0	0	0	0	0	0						6-7-1	23904	23922	1886				29740
1006	G	0	0	0	0	0	0	0	0	0						11-9-1	23932	23962	1887				29741
1007	A	0	0	0	0	0	0	0	0	0						8-3-1	23962	23980	1888				29743
1008	G	0	0	0	0	0	0	0	0	0						6-1-1	23964	23976	1889				29749
1009	C	0	0	0	0	0	0	0	0	0						9-9-1	24011	24037	1890				29754
1010	T	0	0	0	0	0	0	0	0	0						6-7-1	24060	24078	1891				29757
1011	A	0	0	0	0	0	0	0	0	0						6-6-1	24064	24081	1892				29758
1012	T	0	0	0	0	0	0	0	0	0						8-0-1	24109	24124	1893				29764
1013	G	0	0	0	0	0	0	0	0	0						7-10-1	24200	24223	1894				29765
1014	A	0	0	0	0	0	1	1	1	0	7-9-1					6-3-1	24218	24232	1895				29766
1015	A	0	0	0	0	0	1	1	1	0	7-9-1					6-7-1	24219	24237	1896				29767
1016	T	0	0	0	0	0	1	1	1	0	7-9-1					6-2-1	24248	24261	1897				29769
1017	T	0	0	0	0	0	1	1	1	0	7-9-1					8-3-0	24251	24269	1898				29770
1018	G	0	0	0	0	0	1	1	1	0	7-9-1					6-6-1	24297	24314	1899				29773
1019	C	0	0	0	0	0	1	1	1	0	7-9-1					6-2-1	24298	24311	1900				29781
1020	A	0	0	0	0	0	1	1	1	0	7-9-1					6-3-0	24305	24319	1901				29844
1021	G	0	0	0	0	0	1	1	0	1	7-9-1					6-3-1	24317	24331	1902				29845
1022	A	0	0	0	0	0	1	1	0	1	7-9-1					10-1-1	24323	24343	1903				29851
1023	C	0	0	0	0	0	1	1	0	1	7-9-1					8-5-1	24372	24392	1918				29852
1024	A	0	0	0	0	0	1	1	0	1	7-9-1					6-0-0	24387	24398	1919				29853
1025	C	0	0	0	0	0	1	1	0	1	7-9-1					6-4-1	24395	24410	1920				29854
1026	C	0	0	0	0	0	1	1	0	1	7-9-1					6-2-1	24412	24425	1921				29855
1027	T	0	0	0	0	0	1	1	0	1	7-9-1					8-5-1	24430	24450	1922				29868
1028	T	0	0	0	0	0	1	1	0	1	7-9-1					7-4-1	24437	24454	1923				29869
1029	T	0	0	0	0	0	1	1	0	1	7-9-1					7-2-1	24462	24477	1924				29871
1030	T	0	0	0	0	0	1	1	1	0	7-9-1					7-4-1	24479	24496	1925				29872
1031	G	0	0	0	0	0	1	1	1	0	7-9-1					7-0-1	24493	24506	1926				29873
1032	A	0	0	0	0	0	1	1	1	0	7-9-1					8-2-1	24558	24575	1927				29874
1033	A	0	0	0	0	0	1	1	1	0	7-9-1					7-1-1	24563	24577	1928				29875
1034	A	0	0	0	0	0	1	1	1	0	7-9-1					6-8-0	24608	24627	1929				29876
1035	T	0	0	0	0	0	1	2	2	0	7-9-1	7-8-1				6-3-1	24614	24628	1930				29877
1036	T	0	0	0	0	0	1	2	2	0	7-9-1	7-8-1				6-8-1	24653	24672	1931				29878
1037	A	0	0	0	0	0	1	1	1	0		7-8-1				8-6-1	24667	24688	1932				29879
1038	A	0	0	0	0	0	1	1	1	0		7-8-1				6-7-0	24672	24690	1933				29880
1039	A	0	0	0	0	0	1	1	1	0		7-8-1				6-6-1	24759	24776	1934				29881
1040	T	0	0	0	0	0	1	1	1	0		7-8-1				7-7-1	24788	24808	1935				29883
1041	T	0	0	0	0	0	1	2	2	0		7-8-1	7-4-1			6-8-1	24799	24818	1936				29884
1042	G	0	0	0	0	0	1	2	1	1		7-8-1	7-4-1			6-4-1	24816	24831	1937				29885
1043	G	0	0	0	0	0	1	2	1	1		7-8-1	7-4-1			8-5-1	24823	24843	1938				29887
1044	C	0	0	0	0	0	1	2	1	1		7-8-1	7-4-1			6-2-1	24860	24873	1939				29888
1045	A	0	0	0	0	0	1	2	1	1		7-8-1	7-4-1			6-6-1	24876	24893	1940				29889
1046	A	0	0	0	0	0	1	2	1	1		7-8-1	7-4-1			6-7-1	24885	24903	1941				29891
1047	A	0	0	0	0	0	1	2	1	1		7-8-1	7-4-1			6-3-1	24888	24902	1942				29892
1048	G	0	0	0	0	0	1	2	0	2		7-8-1	7-4-1			6-8-1	24889	24908	1943				29893
1049	A	0	0	0	0	0	1	2	0	2		7-8-1	7-4-1			6-9-0	24912	24932	1944				29894
1050	A	0	0	0	0	0	1	2	1	1		7-8-1	7-4-1			6-5-1	24913	24929	1945				29895
1051	A	0	0	0	0	0	1	2	1	1		7-8-1	7-4-1			7-9-1	24919	24941	1946				29896
1052	T	0	0	0	0	0	1	2	2	0		7-8-1	7-4-1			6-7-1	24955	24973	1947				29897
1053	T	0	0	0	0	0	1	2	2	0		7-8-1	7-4-1			8-1-1	24991	25007	1948				29898
1054	T	0	0	0	0	0	1	2	2	0		7-8-1	7-4-1			6-6-1	24999	25016	1949				29899
1055	G	0	0	0	0	0	1	2	2	0		7-8-1	7-4-1			6-1-1	25000	25012	1950				29900
1056	A	0	0	0	0	0	1	2	2	0		7-8-1	7-4-1			7-2-1	25042	25057	1951				29901
1057	C	0	0	0	0	0	1	1	1	0			7-4-1			7-7-1	25079	25099	1952
1058	A	0	0	0	0	0	1	2	2	0		6-6-1	7-4-1			8-2-1	25159	25176	1953
1059	C	1	1	1	0	0	1	1	1	0		6-6-1				6-9-1	25196	25216	1954
1060	C	0	0	0	0	0	1	1	1	0		6-6-1				6-10-1	25222	25243	1955
1061	T	0	0	0	0	0	1	1	1	0		6-6-1				7-9-1	25235	25257	1956
1062	T	0	0	0	0	0	1	1	1	0		6-6-1				6-10-1	25240	25261	1957
1063	C	0	0	0	1	1	1	1	1	0		6-6-1				7-1-1	25245	25259	1958
1064	A	0	0	0	0	0	1	1	0	1		6-6-1				6-10-1	25292	25313	1959
1065	A	0	0	0	0	0	1	1	0	1		6-6-1				8-4-1	25342	25361	1960
1066	T	0	0	0	0	0	1	1	0	1		6-6-1				10-8-1	25380	25407	1961
1067	G	0	0	0	1	1	1	1	0	1		6-6-1				6-6-1	25403	25420	1962
1068	G	0	0	0	0	0	1	1	0	1		6-6-1				6-2-1	25406	25419	1963
1069	G	0	0	0	0	0	1	1	0	1		6-6-1				6-2-1	25417	25430	1964
1070	G	0	0	0	0	0	1	1	1	0		6-6-1				6-3-1	25432	25446	1965
1071	A	0	0	0	0	0	1	1	1	0		6-6-1				7-6-1	25451	25470	1966
1072	A	0	0	0	0	0	1	1	1	0		6-6-1				6-3-1	25607	25621	1967
1073	T	0	0	0	0	0	1	1	1	0		6-6-1				6-1-1	25690	25702	1985
1074	G	0	0	0	0	0	1	1	1	0		6-6-1				6-9-1	25724	25744	1986
1075	T	0	0	0	0	0	1	2	2	0		6-6-1	6-1-1			6-8-1	25727	25746	1987
1076	C	0	0	0	0	0	1	1	1	0			6-1-1			6-4-1	25738	25753	1988
1077	C	0	0	0	0	0	1	1	1	0			6-1-1			6-1-1	25743	25755	1989
1078	A	0	0	0	0	0	1	1	1	0			6-1-1			6-6-1	25775	25792	1990
1079	A	0	0	0	0	0	1	1	1	0			6-1-1			6-8-1	25797	25816	1991
1080	A	0	0	0	0	0	1	1	1	0			6-1-1			8-10-1	25817	25842	1992
1081	T	0	0	0	0	0	1	1	0	1			6-1-1			6-4-1	25846	25861	1993
1082	T	0	0	0	0	0	1	1	1	0			6-1-1			9-5-0	25856	25878	1994
1083	T	0	0	0	1	1	1	1	1	0			6-1-1			7-0-1	25869	25882	1995
1084	T	0	0	0	0	0	1	1	1	0			6-1-1			6-5-1	25896	25912	1996
1085	G	0	0	0	0	0	1	2	2	0		6-5-1	6-1-1			6-10-1	25921	25942	1997
1086	T	0	0	0	0	0	1	2	2	0		6-5-1	6-1-1			7-3-1	25940	25956	1998
1087	A	0	0	0	0	0	1	2	2	0		6-5-1	6-1-1			6-10-1	25981	26002	1999
1088	T	0	0	0	0	0	1	1	1	0		6-5-1				7-6-0	25988	26007	2000
1089	T	0	0	0	0	0	1	1	1	0		6-5-1				12-1-1	26032	26056	2001
1090	T	0	0	0	0	0	1	1	1	0		6-5-1				6-0-0	26041	26052	2002
1091	C	0	0	0	0	0	1	1	0	1		6-5-1				6-8-1	26067	26086	2003
1092	C	0	0	0	0	0	1	1	0	1		6-5-1				11-3-1	26084	26108	2004
1093	C	0	0	0	0	0	1	1	0	1		6-5-1				6-2-1	26091	26104	2005
1094	T	0	0	0	0	0	1	1	0	1		6-5-1				6-0-1	26163	26174	2006
1095	T	0	0	0	0	0	1	1	0	1		6-5-1				6-4-1	26209	26224	2007
1096	A	0	0	0	0	0	1	1	1	0		6-5-1				6-4-1	26231	26246	2008
1097	A	0	0	0	0	0	1	1	1	0		6-5-1				8-8-0	26231	26254	2009
1098	A	0	0	0	0	0	1	1	1	0		6-5-1				8-8-1	26273	26296	2010
1099	T	0	0	0	0	0	1	1	1	0		6-5-1				8-3-1	26323	26341	2011
1100	T	0	0	0	0	0	1	1	1	0		6-5-1				6-1-1	26368	26380	2012
1101	C	0	0	0	0	0	1	1	1	0		6-5-1				6-6-0	26398	26415	2013
1102	C	0	0	0	1	0	0	0	0	0						6-7-1	26401	26419	2014
1103	A	0	0	0	0	0	1	1	1	0	6-2-1					6-4-1	26431	26446	2015
1104	T	0	0	0	0	0	1	1	1	0	6-2-1					6-10-1	26433	26454	2016
1105	A	0	0	0	0	0	1	1	1	0	6-2-1					7-3-1	26439	26455	2017
1106	A	0	0	0	1	1	1	1	1	0	6-2-1					6-8-0	26476	26495	2018
1107	T	0	0	0	0	0	1	1	1	0	6-2-1					10-0-1	26534	26553	2023
1108	C	0	0	0	0	0	1	1	1	0	6-2-1					6-2-1	26551	26564	2024
1109	A	0	0	0	0	0	1	1	0	1	6-2-1					8-3-1	26554	26572	2025
1110	A	0	0	0	0	0	1	1	0	1	6-2-1					8-0-1	26583	26598	2026
1111	G	0	0	0	0	0	1	1	1	0	6-2-1					6-5-1	26587	26603	2027
1112	A	0	0	0	0	0	1	1	1	0	6-2-1					9-3-1	26588	26608	2028
1113	C	0	0	0	0	0	1	2	2	0	6-2-1	10-3-1				6-5-1	26616	26632	2029
1114	T	0	0	0	0	0	1	2	2	0	6-2-1	10-3-1				8-4-1	26635	26654	2030
1115	A	0	0	0	0	0	1	2	2	0	6-2-1	10-3-1				8-1-1	26664	26680	2031
1116	T	0	0	0	0	0	1	2	2	0	6-2-1	10-3-1				6-2-1	26726	26739	2032
1117	T	0	0	0	0	0	1	1	1	0		10-3-1				7-0-1	26760	26773	2033
1118	C	0	0	0	0	0	1	1	1	0		10-3-1				6-1-1	26795	26807	2034
1119	A	0	0	0	0	0	1	1	1	0		10-3-1				6-5-0	26886	26902	2035
1120	A	0	0	0	0	0	1	1	1	0		10-3-1				6-10-1	27111	27132	2037
1121	C	0	0	0	0	0	1	1	1	0		10-3-1				6-6-1	27159	27176	2038
1122	C	0	0	0	0	0	1	1	1	0		10-3-1				6-7-1	27228	27246	2039
1123	A	0	0	0	0	0	1	1	0	1		10-3-1				6-5-1	27241	27257	2040
1124	A	0	0	0	0	0	1	1	0	1		10-3-1				6-0-1	27245	27256	2041
1125	G	0	0	0	0	0	1	1	0	1		10-3-1				9-2-1	27269	27288	2042
1126	G	0	0	0	0	0	1	1	1	0		10-3-1				7-2-1	27280	27295	2043
1127	G	0	0	0	0	0	1	1	1	0		10-3-1				6-4-1	27307	27322	2044
1128	T	0	0	0	0	0	1	1	1	0		10-3-1				7-5-1	27322	27340	2045
1129	T	0	0	0	0	0	1	1	1	0		10-3-1				13-2-1	27331	27358	2046
1130	G	0	0	0	0	0	1	1	1	0		10-3-1				7-4-1	27368	27385	2047
1131	A	0	0	0	0	0	1	1	1	0		10-3-1				8-6-1	27393	27414	2048
1132	A	0	0	0	0	0	1	1	1	0		10-3-1				6-6-1	27435	27452	2049
1133	A	0	0	0	0	0	1	1	1	0		10-3-1				6-10-1	27445	27466	2050
1134	A	0	0	0	0	0	1	1	1	0		10-3-1				6-6-1	27450	27467	2051
1135	G	0	0	0	0	0	1	1	1	0		10-3-1				6-4-1	27468	27483	2052
1136	A	0	0	0	0	0	1	1	1	0	7-6-1					6-0-1	27474	27485	2053
1137	A	0	0	0	0	0	1	1	1	0	7-6-1					8-0-1	27478	27493	2054
1138	A	0	0	0	0	0	1	1	1	0	7-6-1					6-3-1	27488	27502	2055
1139	A	0	0	0	0	0	1	1	1	0	7-6-1					9-5-1	27632	27654	2056
1140	A	0	0	0	0	0	1	1	1	0	7-6-1					6-6-1	27652	27669	2057
1141	G	0	0	0	0	0	1	1	1	0	7-6-1					6-2-0	27668	27681	2058
1142	C	0	0	0	0	0	1	1	1	0	7-6-1					6-1-1	27702	27714	2059
1143	T	0	0	0	0	0	1	1	0	1	7-6-1					8-3-1	27712	27730	2060
1144	T	0	0	0	0	0	1	1	0	1	7-6-1					6-9-1	27729	27749	2061
1145	G	0	0	0	0	0	1	1	0	1	7-6-1					6-2-1	27759	27772	2062
1146	A	0	0	0	0	0	1	1	0	1	7-6-1					6-2-1	27773	27786	2063
1147	T	0	0	0	0	0	1	1	0	1	7-6-1					6-3-1	27820	27834	2064
1148	G	0	0	0	0	0	1	1	0	1	7-6-1					6-1-1	27849	27861	2065
1149	G	0	0	0	0	0	1	1	1	0	7-6-1					6-3-1	27851	27865	2066
1150	C	0	0	0	0	0	1	1	1	0	7-6-1					6-8-1	27858	27877	2067
1151	T	0	0	0	0	0	1	1	1	0	7-6-1					9-0-1	27891	27908	2068
1152	T	0	0	0	0	0	1	1	1	0	7-6-1					6-9-1	27899	27919	2069
1153	T	0	0	0	0	0	1	1	1	0	7-6-1					7-8-1	27934	27955	2070
1154	A	0	0	0	0	0	1	1	1	0	7-6-1					7-3-1	27948	27964	2071
1155	T	0	0	0	0	0	1	2	2	0	7-6-1	8-10-1				6-5-1	27963	27979	2123
1156	G	0	0	0	0	0	1	1	1	0		8-10-1				6-7-1	27972	27990	2124
1157	G	0	0	0	0	0	1	1	1	0		8-10-1				9-4-1	27975	27996	2125
1158	G	0	0	0	0	0	1	1	1	0		8-10-1				9-8-1	28016	28041	2126
1159	T	0	0	0	0	0	1	1	1	0		8-10-1				7-8-1	28040	28061	2127
1160	A	0	0	0	0	0	1	1	1	0		8-10-1				6-5-1	28093	28109	2128
1161	G	0	0	0	0	0	1	1	1	0		8-10-1				6-0-1	28113	28124	2129
1162	A	0	0	0	0	0	1	1	1	0		8-10-1				7-4-1	28128	28145	2130
1163	A	0	0	0	0	0	1	1	0	1		8-10-1				6-1-1	28169	28181	2131
1164	T	0	0	0	0	0	1	1	0	1		8-10-1				7-3-0	28244	28260	2132
1165	T	0	0	0	0	0	1	1	0	1		8-10-1				8-5-1	28301	28321	2133
1166	C	0	0	0	0	0	1	1	0	1		8-10-1				6-8-1	28364	28383	2134
1167	G	0	0	0	0	0	1	1	0	1		8-10-1				6-8-1	28410	28429	2135
1168	A	0	0	0	0	0	1	1	0	1		8-10-1				6-9-1	28454	28474	2136
1169	T	0	0	0	0	0	1	1	0	1		8-10-1				6-6-1	28484	28501	2137
1170	C	0	0	0	0	0	1	1	0	1		8-10-1				6-10-1	28542	28563	2138
1171	T	0	0	0	0	0	1	1	0	1		8-10-1				6-3-1	28596	28610	2139
1172	G	0	0	0	0	0	1	1	0	1		8-10-1				6-5-1	28600	28616	2140
1173	T	0	0	0	0	0	1	1	1	0		8-10-1				6-3-1	28620	28634	2141
1174	C	0	0	0	0	0	1	1	1	0		8-10-1				6-10-1	28710	28731	2142
1175	T	0	0	0	0	0	1	1	1	0		8-10-1				7-0-1	28783	28796	2143
1176	A	0	0	0	0	0	1	1	1	0		8-10-1				10-9-1	28798	28826	2144
1177	T	0	0	0	0	0	1	1	1	0		8-10-1				7-4-1	28850	28867	2145
1178	C	0	0	0	0	0	1	1	1	0		8-10-1				6-6-1	28874	28891	2146
1179	C	0	0	0	0	0	1	2	2	0		8-10-1	6-6-1			8-8-1	28874	28897	2147
1180	A	0	0	0	0	0	1	2	2	0		8-10-1	6-6-1			7-1-1	28880	28894	2148
1181	G	0	0	0	0	0	1	2	2	0		7-10-1	6-6-1			6-5-1	28894	28910	2149
1182	T	0	0	0	0	0	1	2	2	0		7-10-1	6-6-1			7-9-1	28939	28961	2150
1183	T	0	0	0	0	0	1	2	2	0		7-10-1	6-6-1			6-10-1	29024	29045	2151
1184	G	0	0	0	0	0	1	2	2	0		7-10-1	6-6-1			13-1-1	29026	29052	2152
1185	C	0	0	0	0	0	1	2	1	1		7-10-1	6-6-1			7-8-0	29145	29166	2153
1186	G	0	0	0	0	0	1	2	1	1		7-10-1	6-6-1			6-1-1	29172	29184	2156
1187	T	0	0	0	0	0	1	2	1	1		7-10-1	6-6-1			8-2-0	29179	29196	2157
1188	C	0	0	0	0	0	1	2	0	2		7-10-1	6-6-1			6-2-1	29201	29214	2158
1189	A	0	0	0	0	0	1	2	0	2		7-10-1	6-6-1			7-2-1	29247	29262	2159
1190	C	0	0	0	0	0	1	2	0	2		7-10-1	6-6-1			7-0-1	29281	29294	2160
1191	C	0	0	0	0	0	1	2	1	1		7-10-1	6-6-1			9-7-1	29285	29309	2161
1192	A	0	0	0	0	0	1	2	1	1		7-10-1	6-6-1			6-1-1	29328	29340	2162
1193	A	0	0	0	0	0	1	2	1	1		7-10-1	6-6-1			6-0-1	29333	29344	2163
1194	A	0	0	0	0	0	1	2	1	1		7-10-1	6-6-1			6-7-0	29470	29488	2164
1195	T	0	0	0	1	2	1	2	1	1		7-10-1	6-6-1			6-1-1	29505	29517	2165
1196	G	0	0	0	0	0	1	2	1	1		7-10-1	6-6-1			6-2-1	29514	29527	2166
1197	A	0	0	0	0	0	1	2	1	1		7-10-1	6-8-1			6-0-1	29591	29602	2167
1198	A	0	0	0	0	0	1	2	2	0		7-10-1	6-8-1			6-5-1	29632	29648	2168
1199	T	0	0	0	0	0	1	2	2	0		7-10-1	6-8-1			6-9-1	29739	29759	2169
1200	G	0	0	0	0	0	1	2	2	0		7-10-1	6-8-1			6-1-1	29758	29770	2170
1201	C	0	0	0	0	0	1	2	2	0		7-10-1	6-8-1			7-2-1	29775	29790	2171
1202	A	0	0	0	0	0	1	2	2	0		7-10-1	6-8-1			6-3-1	29804	29818	2172
1203	A	0	0	0	0	0	1	2	1	1		7-10-1	6-8-1			7-0-0	29811	29824	2173
1204	C	0	0	0	0	0	1	2	1	1		7-10-1	6-8-1						2174
1205	C	0	0	0	0	0	1	1	0	1			6-8-1						2175
1206	A	0	0	0	0	0	1	1	0	1			6-8-1						2176
1207	A	0	0	0	0	0	1	1	0	1			6-8-1						2177
1208	A	0	0	0	0	0	1	1	0	1			6-8-1						2178
1209	T	0	0	0	0	0	1	1	0	1			6-8-1						2179
1210	G	0	0	0	0	0	1	1	0	1			6-8-1						2180
1211	T	0	0	0	0	0	1	1	1	0			6-8-1						2181
1212	G	0	0	0	0	0	1	1	1	0			6-8-1						2182
1213	C	0	0	0	0	0	1	1	1	0			6-8-1						2183
1214	C	0	0	0	0	0	1	1	1	0			6-8-1						2184
1215	T	0	0	0	0	0	1	1	1	0			6-8-1						2185
1216	T	0	0	0	0	0	1	1	1	0			6-8-1						2186
1217	T	0	0	0	0	0	0	0	0	0									2187
1218	C	0	0	0	0	0	0	0	0	0									2188
1219	A	0	0	0	0	0	0	0	0	0									2189
1220	A	0	0	0	0	0	0	0	0	0									2190
1221	C	0	0	0	0	0	0	0	0	0									2191
1222	T	0	0	0	0	0	0	0	0	0									2192
1223	C	0	0	0	0	0	0	0	0	0									2193
1224	T	0	0	0	0	0	0	0	0	0									2194
1225	C	0	0	0	0	0	0	0	0	0									2195
1226	A	0	0	0	0	0	0	0	0	0									2196
1227	T	0	0	0	0	0	0	0	0	0									2197
1228	G	0	0	0	0	0	0	0	0	0									2210
1229	A	0	0	0	0	0	0	0	0	0									2211
1230	A	0	0	0	0	0	0	0	0	0									2212
1231	G	0	0	0	0	0	0	0	0	0									2213
1232	T	0	0	0	0	0	0	0	0	0									2214
1233	G	0	0	0	0	0	0	0	0	0									2215
1234	T	0	0	0	0	0	0	0	0	0									2216
1235	G	0	0	0	0	0	0	0	0	0									2217
1236	A	0	0	0	0	0	0	0	0	0									2218
1237	T	0	0	0	0	0	0	0	0	0									2219
1238	C	0	0	0	0	0	0	0	0	0									2220
1239	A	0	0	0	0	0	0	0	0	0									2221
1240	T	0	0	0	0	0	0	0	0	0									2222
1241	T	0	0	0	0	0	0	0	0	0									2223
1242	G	0	0	0	1	0	0	0	0	0									2224
1243	T	0	0	0	0	0	0	0	0	0									2225
1244	G	0	0	0	0	0	0	0	0	0									2226
1245	G	0	0	0	0	0	0	0	0	0									2227
1246	T	0	0	0	0	0	0	0	0	0									2228
1247	G	0	0	0	0	0	0	0	0	0									2229
1248	A	0	0	0	0	0	0	0	0	0									2230
1249	A	0	0	0	0	0	0	0	0	0									2231
1250	A	0	0	0	0	0	0	0	0	0									2232
1251	C	0	0	0	0	0	0	0	0	0									2233
1252	T	0	0	0	0	0	0	0	0	0									2234
1253	T	0	0	0	0	0	0	0	0	0									2235
1254	C	0	0	0	0	0	0	0	0	0									2236
1255	A	0	0	0	0	0	0	0	0	0									2237
1256	T	0	0	0	0	0	0	0	0	0									2238
1257	G	0	0	0	0	0	0	0	0	0									2239
1258	G	0	0	0	0	0	0	0	0	0									2240
1259	C	0	0	0	0	0	0	0	0	0									2241
1260	A	0	0	0	0	0	0	0	0	0									2242
1261	G	0	0	0	0	0	0	0	0	0									2243
1262	A	0	0	0	0	0	0	0	0	0									2244
1263	C	0	0	0	0	0	0	0	0	0									2245
1264	G	0	0	0	0	0	0	0	0	0									2246
1265	G	0	0	0	0	0	0	0	0	0									2247
1266	G	0	0	0	1	0	0	0	0	0									2248
1267	C	0	0	0	0	0	0	0	0	0									2249
1268	G	0	0	0	0	0	0	0	0	0									2250
1269	A	0	0	0	0	0	0	0	0	0									2251
1270	T	0	0	0	0	0	0	0	0	0									2252
1271	T	0	0	0	0	0	0	0	0	0									2253
1272	T	0	0	0	0	0	0	0	0	0									2254
1273	T	0	0	0	0	0	0	0	0	0									2255
1274	G	0	0	0	0	0	0	0	0	0									2256
1275	T	0	0	0	0	0	0	0	0	0									2257
1276	T	0	0	0	0	0	0	0	0	0									2258
1277	A	0	0	0	0	0	0	0	0	0									2259
1278	A	0	0	0	0	0	0	0	0	0									2260
1279	A	0	0	0	0	0	0	0	0	0									2261
1280	G	0	0	0	0	0	0	0	0	0									2262
1281	C	0	0	0	0	0	0	0	0	0									2263
1282	C	0	0	0	0	0	0	0	0	0									2264
1283	A	0	0	0	0	0	0	0	0	0									2265
1284	C	0	0	0	0	0	0	0	0	0									2266
1285	T	0	0	0	0	0	0	0	0	0									2267
1286	T	0	0	0	0	0	0	0	0	0									2268
1287	G	0	0	0	0	0	0	0	0	0									2269
1288	C	0	0	0	0	0	0	0	0	0									2270
1289	G	0	0	0	0	0	0	0	0	0									2271
1290	A	0	0	0	0	0	1	1	1	0	6-9-1								2272
1291	A	0	0	0	0	0	1	1	1	0	6-9-1								2273
1292	T	0	0	0	0	0	1	1	1	0	6-9-1								2283
1293	T	0	0	0	0	0	1	1	1	0	6-9-1								2284
1294	T	0	0	0	0	0	1	1	1	0	6-9-1								2285
1295	T	0	0	0	0	0	1	1	1	0	6-9-1								2286
1296	G	0	0	0	0	0	1	1	0	1	6-9-1								2287
1297	T	0	0	0	0	0	1	1	0	1	6-9-1								2288
1298	G	0	0	0	0	0	1	1	0	1	6-9-1								2289
1299	G	0	0	0	0	0	1	1	0	1	6-9-1								2290
1300	C	0	0	0	0	0	1	1	0	1	6-9-1								2291
1301	A	0	0	0	0	0	1	1	0	1	6-9-1								2292
1302	C	0	0	0	0	0	1	1	0	1	6-9-1								2293
1303	T	0	0	0	0	0	1	1	0	1	6-9-1								2294
1304	G	0	0	0	0	0	1	1	0	1	6-9-1								2295
1305	A	0	0	0	0	0	1	1	1	0	6-9-1								2296
1306	G	0	0	0	0	0	1	1	1	0	6-9-1								2297
1307	A	0	0	0	0	0	1	1	1	0	6-9-1								2298
1308	A	0	0	0	0	0	1	1	1	0	6-9-1								2299
1309	T	0	0	0	0	0	1	1	1	0	6-9-1								2300
1310	T	0	0	0	0	0	1	1	1	0	6-9-1								2301
1311	T	0	0	0	0	0	0	0	0	0									2302
1312	G	0	0	0	0	0	0	0	0	0									2303
1313	A	0	0	0	0	0	0	0	0	0									2304
1314	C	0	0	0	0	0	0	0	0	0									2305
1315	T	0	0	0	0	0	0	0	0	0									2306
1316	A	0	0	0	0	0	0	0	0	0									2307
1317	A	0	0	0	0	0	1	1	1	0	6-6-1								2308
1318	A	0	0	0	0	0	1	1	1	0	6-6-1								2309
1319	G	0	0	0	0	0	1	1	1	0	6-6-1								2310
1320	A	0	0	0	0	0	1	1	1	0	6-6-1								2311
1321	A	0	0	0	0	0	1	1	1	0	6-6-1								2312
1322	G	0	0	0	0	0	1	1	1	0	6-6-1								2313
1323	G	0	0	0	0	0	1	1	0	1	6-6-1								2314
1324	T	0	0	0	0	0	1	1	0	1	6-6-1								2315
1325	G	0	0	0	0	0	1	1	0	1	6-6-1								2316
1326	C	0	0	0	0	0	1	2	1	1	6-6-1	6-1-1							2358
1327	C	0	0	0	0	0	1	2	1	1	6-6-1	6-1-1							2359
1328	A	0	0	0	0	0	1	2	1	1	6-6-1	6-1-1							2360
1329	C	0	0	0	0	0	1	2	2	0	6-6-1	6-1-1							2361
1330	T	0	0	0	0	0	1	2	2	0	6-6-1	6-1-1							2362
1331	A	0	0	0	0	0	1	2	2	0	6-6-1	6-1-1							2363
1332	C	0	0	0	0	0	1	2	1	1	6-6-1	6-1-1							2364
1333	T	0	0	0	1	3	1	3	3	0	6-6-1	6-1-1	7-5-1						2365
1334	T	0	0	0	0	0	1	3	3	0	6-6-1	6-1-1	7-5-1						2366
1335	G	0	0	0	0	0	1	2	2	0		6-1-1	7-5-1						2367
1336	T	0	0	0	0	0	1	2	2	0		6-1-1	7-5-1						2368
1337	G	0	0	0	1	2	1	2	2	0		6-1-1	7-5-1						2369
1338	G	0	0	0	1	2	1	2	2	0		6-1-1	7-5-1						2370
1339	T	0	0	0	0	0	1	1	1	0			7-5-1						2371
1340	T	0	0	0	0	0	1	1	0	1			7-5-1						2372
1341	A	0	0	0	0	0	1	1	0	1			7-5-1						2373
1342	C	0	0	0	0	0	1	1	0	1			7-5-1						2374
1343	T	0	0	0	0	0	1	1	0	1			7-5-1						2375
1344	T	0	0	0	0	0	1	1	0	1			7-5-1						2376
1345	A	0	0	0	0	0	1	1	1	0			7-5-1						2377
1346	C	0	0	0	0	0	1	1	1	0			7-5-1						2378
1347	C	0	0	0	0	0	1	1	1	0			7-5-1						2379
1348	C	0	0	0	0	0	1	1	1	0			7-5-1						2380
1349	C	0	0	0	0	0	1	1	1	0			7-5-1						2381
1350	A	0	0	0	0	0	1	1	1	0			7-5-1						2382
1351	A	0	0	0	0	0	1	1	1	0			7-5-1						2383
1352	A	0	0	0	1	0	0	0	0	0									2384
1353	A	0	0	0	0	0	0	0	0	0									2385
1354	T	0	0	0	0	0	0	0	0	0									2386
1355	G	0	0	0	0	0	0	0	0	0									2387
1356	C	0	0	0	0	0	0	0	0	0									2388
1357	T	0	0	0	0	0	0	0	0	0									2389
1358	G	0	0	0	0	0	0	0	0	0									2390
1359	T	0	0	0	0	0	0	0	0	0									2391
1360	T	0	0	0	0	0	0	0	0	0									2392
1361	G	0	0	0	0	0	0	0	0	0									2393
1362	T	0	0	0	0	0	0	0	0	0									2394
1363	T	0	0	0	0	0	0	0	0	0									2395
1364	A	0	0	0	0	0	0	0	0	0									2396
1365	A	0	0	0	0	0	0	0	0	0									2397
1366	A	0	0	0	0	0	0	0	0	0									2398
1367	A	0	0	0	0	0	0	0	0	0									2399
1368	T	0	0	0	0	0	0	0	0	0									2400
1369	T	0	0	0	0	0	0	0	0	0									2401
1370	T	0	0	0	0	0	0	0	0	0									2402
1371	A	0	0	0	0	0	0	0	0	0									2403
1372	T	0	0	0	0	0	0	0	0	0									2404
1373	T	0	0	0	0	0	0	0	0	0									2405
1374	G	0	0	0	0	0	0	0	0	0									2406
1375	T	0	0	0	0	0	0	0	0	0									2407
1376	C	0	0	0	0	0	0	0	0	0									2408
1377	C	0	0	0	0	0	0	0	0	0									2436
1378	A	0	0	0	0	0	0	0	0	0									2437
1379	G	0	0	0	0	0	0	0	0	0									2438
1380	C	0	0	0	0	0	0	0	0	0									2439
1381	A	0	0	0	0	0	0	0	0	0									2440
1382	T	0	0	0	0	0	0	0	0	0									2441
1383	G	0	0	0	0	0	0	0	0	0									2442
1384	T	0	0	0	0	0	0	0	0	0									2443
1385	C	0	0	0	0	0	0	0	0	0									2444
1386	A	0	0	0	0	0	0	0	0	0									2445
1387	C	0	0	0	0	0	0	0	0	0									2446
1388	A	0	0	0	0	0	0	0	0	0									2447
1389	A	0	0	0	1	0	0	0	0	0									2448
1390	T	0	0	0	0	0	0	0	0	0									2449
1391	T	0	0	0	0	0	0	0	0	0									2450
1392	C	0	0	0	0	0	0	0	0	0									2451
1393	A	0	0	0	0	0	0	0	0	0									2452
1394	G	0	0	0	0	0	0	0	0	0									2453
1395	A	0	0	0	0	0	0	0	0	0									2454
1396	A	0	0	0	0	0	0	0	0	0									2455
1397	G	0	0	0	0	0	0	0	0	0									2475
1398	T	0	0	0	0	0	0	0	0	0									2476
1399	A	0	0	0	0	0	0	0	0	0									2477
1400	G	0	0	0	0	0	0	0	0	0									2478
1401	G	0	0	0	1	0	0	0	0	0									2479
1402	A	0	0	0	0	0	0	0	0	0									2480
1403	C	0	0	0	1	0	0	0	0	0									2481
1404	C	0	0	0	0	0	0	0	0	0									2482
1405	T	0	0	0	1	0	0	0	0	0									2483
1406	G	0	0	0	0	0	0	0	0	0									2484
1407	A	0	0	0	0	0	0	0	0	0									2485
1408	G	0	0	0	0	0	0	0	0	0									2486
1409	C	0	0	0	0	0	0	0	0	0									2487
1410	A	0	0	0	0	0	0	0	0	0									2492
1411	T	0	0	0	0	0	0	0	0	0									2493
1412	A	0	0	0	0	0	0	0	0	0									2494
1413	G	0	0	0	0	0	0	0	0	0									2495
1414	T	0	0	0	0	0	0	0	0	0									2496
1415	C	0	0	0	0	0	0	0	0	0									2497
1416	T	0	0	0	0	0	0	0	0	0									2498
1417	T	0	0	0	0	0	0	0	0	0									2499
1418	G	0	0	0	0	0	0	0	0	0									2500
1419	C	0	0	0	0	0	0	0	0	0									2501
1420	C	0	0	0	0	0	0	0	0	0									2502
1421	G	0	0	0	0	0	0	0	0	0									2503
1422	A	0	0	0	0	0	0	0	0	0									2504
1423	A	0	0	0	0	0	0	0	0	0									2505
1424	T	0	0	0	0	0	0	0	0	0									2506
1425	A	0	0	0	0	0	0	0	0	0									2507
1426	C	0	0	0	0	0	0	0	0	0									2508
1427	C	0	0	0	0	0	0	0	0	0									2509
1428	A	0	0	0	0	0	0	0	0	0									2510
1429	T	0	0	0	0	0	0	0	0	0									2511
1430	A	0	0	0	0	0	0	0	0	0									2512
1431	A	0	0	0	0	0	0	0	0	0									2513
1432	T	0	0	0	0	0	0	0	0	0									2514
1433	G	0	0	0	0	0	0	0	0	0									2515
1434	A	0	0	0	0	0	0	0	0	0									2516
1435	A	0	0	0	0	0	0	0	0	0									2517
1436	T	0	0	0	0	0	0	0	0	0									2518
1437	C	0	0	0	0	0	0	0	0	0									2519
1438	T	0	0	0	0	0	1	1	1	0	6-2-1								2520
1439	G	0	0	0	0	0	1	1	1	0	6-2-1								2530
1440	G	0	0	0	0	0	1	1	1	0	6-2-1								2531
1441	C	0	0	0	0	0	1	1	1	0	6-2-1								2532
1442	T	0	0	0	0	0	1	1	1	0	6-2-1								2533
1443	T	0	0	0	0	0	1	1	1	0	6-2-1								2534
1444	G	0	0	0	1	1	1	1	0	1	6-2-1								2535
1445	A	0	0	0	0	0	1	1	0	1	6-2-1								2536
1446	A	0	0	0	0	0	1	1	1	0	6-2-1								2537
1447	A	0	0	0	0	0	1	1	1	0	6-2-1								2538
1448	A	0	0	0	0	0	1	2	2	0	6-2-1	6-6-1							2539
1449	C	0	0	0	0	0	1	2	2	0	6-2-1	6-6-1							2540
1450	C	0	0	0	0	0	1	2	2	0	6-2-1	6-6-1							2541
1451	A	0	0	0	0	0	1	2	2	0	6-2-1	6-6-1							2542
1452	T	0	0	0	0	0	1	1	1	0		6-6-1							2543
1453	T	0	0	0	0	0	1	1	1	0		6-6-1							2544
1454	C	0	0	0	0	0	1	1	0	1		6-6-1							2545
1455	T	0	0	0	0	0	1	1	0	1		6-6-1							2546
1456	T	0	0	0	0	0	1	1	0	1		6-6-1							2547
1457	C	0	0	0	0	0	1	1	0	1		6-6-1							2548
1458	G	0	0	0	0	0	1	1	0	1		6-6-1							2549
1459	T	0	0	0	0	0	1	1	0	1		6-6-1							2550
1460	A	0	0	0	0	0	1	1	1	0		6-6-1							2551
1461	A	0	0	0	1	1	1	1	1	0		6-6-1							2552
1462	G	0	0	0	0	0	1	1	1	0		6-6-1							2553
1463	G	0	0	0	0	0	1	1	1	0		6-6-1							2554
1464	G	0	0	0	0	0	1	1	1	0		6-6-1							2555
1465	T	0	0	0	0	0	1	1	1	0		6-6-1							2556
1466	G	0	0	0	0	0	0	0	0	0									2557
1467	G	0	0	0	0	0	0	0	0	0									2558
1468	T	0	0	0	0	0	0	0	0	0									2559
1469	C	0	0	0	0	0	0	0	0	0									2560
1470	G	0	0	0	0	0	0	0	0	0									2561
1471	C	0	0	0	0	0	0	0	0	0									2562
1472	A	0	0	0	0	0	0	0	0	0									2563
1473	C	0	0	0	1	0	0	0	0	0									2564
1474	T	0	0	0	0	0	0	0	0	0									2565
1475	A	0	0	0	0	0	0	0	0	0									2566
1476	T	0	0	0	0	0	0	0	0	0									2567
1477	T	0	0	0	1	0	0	0	0	0									2568
1478	G	0	0	0	0	0	0	0	0	0									2569
1479	C	0	0	0	0	0	0	0	0	0									2570
1480	C	0	0	0	0	0	0	0	0	0									2571
1481	T	0	0	0	0	0	0	0	0	0									2572
1482	T	0	0	0	0	0	0	0	0	0									2573
1483	T	0	0	0	0	0	0	0	0	0									2574
1484	G	0	0	0	0	0	0	0	0	0									2575
1485	G	0	0	0	0	0	0	0	0	0									2576
1486	A	0	0	0	0	0	0	0	0	0									2577
1487	G	0	0	0	0	0	0	0	0	0									2578
1488	G	0	0	0	0	0	0	0	0	0									2579
1489	C	0	0	0	0	0	0	0	0	0									2580
1490	T	0	0	0	0	0	0	0	0	0									2581
1491	G	0	0	0	0	0	0	0	0	0									2582
1492	T	0	0	0	0	0	0	0	0	0									2583
1493	G	0	0	0	0	0	0	0	0	0									2584
1494	T	0	0	0	0	0	0	0	0	0									2585
1495	G	0	0	0	0	0	0	0	0	0									2586
1496	T	0	0	0	0	0	0	0	0	0									2587
1497	T	0	0	0	0	0	0	0	0	0									2588
1498	C	0	0	0	0	0	0	0	0	0									2589
1499	T	0	0	0	0	0	1	1	1	0	7-8-1								2590
1500	C	0	0	0	0	0	1	1	1	0	7-8-1								2591
1501	T	0	0	0	0	0	1	1	1	0	7-8-1								2592
1502	T	0	0	0	0	0	1	1	1	0	7-8-1								2593
1503	A	0	0	0	0	0	1	1	1	0	7-8-1								2594
1504	T	0	0	0	0	0	1	1	1	0	7-8-1								2595
1505	G	0	0	0	0	0	1	1	1	0	7-8-1								2596
1506	T	0	0	0	0	0	1	1	0	1	7-8-1								2597
1507	T	0	0	0	0	0	1	1	0	1	7-8-1								2598
1508	G	0	0	0	0	0	1	1	0	1	7-8-1								2599
1509	G	0	0	0	0	0	1	1	0	1	7-8-1								2600
1510	T	0	0	0	0	0	1	1	0	1	7-8-1								2601
1511	T	0	0	0	0	0	1	1	0	1	7-8-1								2602
1512	G	0	0	0	0	0	1	1	0	1	7-8-1								2603
1513	C	0	0	0	0	0	1	1	0	1	7-8-1								2604
1514	C	0	0	0	0	0	1	1	1	0	7-8-1								2605
1515	A	0	0	0	0	0	1	1	1	0	7-8-1								2606
1516	T	0	0	0	0	0	1	1	1	0	7-8-1								2607
1517	A	0	0	0	0	0	1	1	1	0	7-8-1								2608
1518	A	0	0	0	0	0	1	1	1	0	7-8-1								2609
1519	C	0	0	0	0	0	1	1	1	0	7-8-1								2610
1520	A	0	0	0	0	0	1	1	1	0	7-8-1								2611
1521	A	0	0	0	0	0	0	0	0	0									2612
1522	G	0	0	0	0	0	0	0	0	0									2613
1523	T	0	0	0	0	0	0	0	0	0									2614
1524	G	0	0	0	0	0	0	0	0	0									2615
1525	T	0	0	0	0	0	0	0	0	0									2616
1526	G	0	0	0	0	0	0	0	0	0									2617
1527	C	0	0	0	0	0	0	0	0	0									2618
1528	C	0	0	0	0	0	0	0	0	0									2619
1529	T	0	0	0	0	0	0	0	0	0									2620
1530	A	0	0	0	0	0	0	0	0	0									2621
1531	T	0	0	0	0	0	0	0	0	0									2622
1532	T	0	0	0	0	0	0	0	0	0									2623
1533	G	0	0	0	1	0	0	0	0	0									2624
1534	G	0	0	0	0	0	0	0	0	0									2625
1535	G	0	0	0	0	0	0	0	0	0									2626
1536	T	0	0	0	0	0	0	0	0	0									2650
1537	T	0	0	0	0	0	0	0	0	0									2651
1538	C	0	0	0	0	0	0	0	0	0									2652
1539	C	0	0	0	0	0	0	0	0	0									2653
1540	A	0	0	0	0	0	0	0	0	0									2654
1541	C	0	0	0	0	0	0	0	0	0									2655
1542	G	0	0	0	0	0	0	0	0	0									2656
1543	T	0	0	0	0	0	1	1	1	0	7-0-1								2657
1544	G	0	0	0	0	0	1	1	1	0	7-0-1								2658
1545	C	0	0	0	0	0	1	1	1	0	7-0-1								2659
1546	T	0	0	0	0	0	1	1	1	0	7-0-1								2660
1547	A	0	0	0	0	0	1	1	1	0	7-0-1								2661
1548	G	0	0	0	0	0	1	1	1	0	7-0-1								2662
1549	C	0	0	0	1	1	1	1	1	0	7-0-1								2663
1550	G	0	0	0	0	0	1	1	1	0	7-0-1								2664
1551	C	0	0	0	0	0	1	1	1	0	7-0-1								2665
1552	T	0	0	0	1	1	1	1	1	0	7-0-1								2666
1553	A	0	0	0	0	0	1	1	1	0	7-0-1								2682
1554	A	0	0	0	0	0	1	1	1	0	7-0-1								2683
1555	C	0	0	0	0	0	1	1	1	0	7-0-1								2684
1556	A	0	0	0	0	0	1	1	1	0	7-0-1								2685
1557	T	0	0	0	0	0	0	0	0	0									2686
1558	A	0	0	0	0	0	0	0	0	0									2687
1559	G	0	0	0	0	0	0	0	0	0									2688
1560	G	0	0	0	0	0	0	0	0	0									2689
1561	T	0	0	0	0	0	0	0	0	0									2690
1562	T	0	0	0	0	0	0	0	0	0									2691
1563	G	0	0	0	0	0	0	0	0	0									2692
1564	T	0	0	0	0	0	0	0	0	0									2693
1565	A	0	0	0	0	0	0	0	0	0									2694
1566	A	0	0	0	0	0	0	0	0	0									2695
1567	C	0	0	0	0	0	0	0	0	0									2696
1568	C	0	0	0	0	0	0	0	0	0									2697
1569	A	0	0	0	0	0	0	0	0	0									2698
1570	T	0	0	0	0	0	0	0	0	0									2699
1571	A	0	0	0	0	0	0	0	0	0									2700
1572	C	0	0	0	0	0	0	0	0	0									2701
1573	A	0	0	0	0	0	0	0	0	0									2702
1574	G	0	0	0	0	0	0	0	0	0									2703
1575	G	0	0	0	0	0	0	0	0	0									2704
1576	T	0	0	0	0	0	0	0	0	0									2705
1577	G	0	0	0	0	0	0	0	0	0									2721
1578	T	0	0	0	0	0	0	0	0	0									2722
1579	T	0	0	0	0	0	0	0	0	0									2723
1580	G	0	0	0	0	0	0	0	0	0									2724
1581	T	0	0	0	0	0	0	0	0	0									2725
1582	T	0	0	0	0	0	0	0	0	0									2726
1583	G	0	0	0	0	0	0	0	0	0									2727
1584	G	0	0	0	1	0	0	0	0	0									2728
1585	A	0	0	0	0	0	0	0	0	0									2729
1586	G	0	0	0	0	0	0	0	0	0									2730
1587	A	0	0	0	0	0	0	0	0	0									2731
1588	A	0	0	0	0	0	0	0	0	0									2732
1589	G	0	0	0	0	0	0	0	0	0									2733
1590	G	0	0	0	0	0	0	0	0	0									2734
1591	T	0	0	0	0	0	0	0	0	0									2735
1592	T	0	0	0	0	0	0	0	0	0									2736
1593	C	0	0	0	0	0	0	0	0	0									2737
1594	C	0	0	0	0	0	0	0	0	0									2738
1595	G	0	0	0	0	0	1	1	1	0	6-10-0								2739
1596	A	0	0	0	0	0	1	1	1	0	6-10-0								2740
1597	A	0	0	0	0	0	1	1	1	0	6-10-0								2741
1598	G	0	0	0	0	0	1	1	1	0	6-10-0								2742
1599	G	0	0	0	0	0	1	1	1	0	6-10-0								2743
1600	T	0	0	0	0	0	1	1	1	0	6-10-0								2744
1601	C	0	0	0	0	0	1	1	0	1	6-10-0								2745
1602	T	0	0	0	1	1	1	1	0	1	6-10-0								2746
1603	T	0	0	0	0	0	1	1	0	1	6-10-0								2747
1604	A	0	0	0	0	0	1	1	0	1	6-10-0								2748
1605	A	1	1	1	0	0	1	1	0	1	6-10-0					1075			2749
1606	T	0	0	0	0	0	1	1	0	1	6-10-0								2750
1607	G	0	0	0	0	0	1	1	0	1	6-10-0								2751
1608	A	0	0	0	0	0	1	1	0	1	6-10-0								2752
1609	C	0	0	0	0	0	1	1	0	1	6-10-0								2753
1610	A	0	0	0	0	0	1	1	0	1	6-10-0								2754
1611	A	0	0	0	0	0	1	1	1	0	6-10-0								2755
1612	C	0	0	0	0	0	1	1	1	0	6-10-0								2756
1613	C	0	0	0	0	0	1	2	2	0	6-10-0	7-8-1							2757
1614	T	0	0	0	0	0	1	2	2	0	6-10-0	7-8-1							2773
1615	T	0	0	0	0	0	1	2	2	0	6-10-0	7-8-1							2774
1616	C	0	0	0	0	0	1	2	2	0	6-10-0	7-8-1							2775
1617	T	0	0	0	0	0	1	1	1	0		7-8-1							2776
1618	T	0	0	0	0	0	1	1	1	0		7-8-1							2777
1619	G	0	0	0	0	0	1	1	1	0		7-8-1							2778
1620	A	0	0	0	1	1	1	1	0	1		7-8-1							2779
1621	A	0	0	0	0	0	1	1	0	1		7-8-1							2780
1622	A	0	0	0	0	0	1	1	0	1		7-8-1							2781
1623	T	0	0	0	0	0	1	1	0	1		7-8-1							2782
1624	A	0	0	0	0	0	1	1	0	1		7-8-1							2783
1625	C	0	0	0	0	0	1	1	0	1		7-8-1							2784
1626	T	0	0	0	0	0	1	1	0	1		7-8-1							2785
1627	C	0	0	0	1	1	1	1	0	1		7-8-1							2786
1628	C	0	0	0	0	0	1	1	1	0		7-8-1							2787
1629	A	0	0	0	0	0	1	1	1	0		7-8-1							2788
1630	A	0	0	0	0	0	1	1	1	0		7-8-1							2789
1631	A	0	0	0	0	0	1	1	1	0		7-8-1							2790
1632	A	0	0	0	0	0	1	1	1	0		7-8-1							2791
1633	A	0	0	0	0	0	1	1	1	0		7-8-1							2792
1634	G	0	0	0	0	0	1	1	1	0		7-8-1							2793
1635	A	0	0	0	0	0	0	0	0	0									2794
1636	G	0	0	0	0	0	0	0	0	0									2795
1637	A	0	0	0	0	0	1	1	1	0	10-10-1								2797
1638	A	0	0	0	0	0	1	1	1	0	10-10-1								2798
1639	A	0	0	0	0	0	1	1	1	0	10-10-1								2799
1640	G	0	0	0	0	0	1	1	1	0	10-10-1								2800
1641	T	0	0	0	0	0	1	1	1	0	10-10-1								2801
1642	C	0	0	0	0	0	1	2	2	0	10-10-1	6-2-1							2802
1643	A	0	0	0	0	0	1	2	2	0	10-10-1	6-2-1							2803
1644	A	0	0	0	0	0	1	2	2	0	10-10-1	6-2-1							2804
1645	C	0	0	0	0	0	1	2	2	0	10-10-1	6-2-1							2805
1646	A	0	0	0	0	0	1	2	2	0	10-10-1	6-2-1							2806
1647	T	0	0	0	0	0	1	2	1	1	10-10-1	6-2-1							2807
1648	C	0	0	0	0	0	1	2	0	2	10-10-1	6-2-1							2808
1649	A	0	0	0	0	0	1	2	0	2	10-10-1	6-2-1							2809
1650	A	0	0	0	0	0	1	2	1	1	10-10-1	6-2-1							2810
1651	T	0	0	0	0	0	1	2	1	1	10-10-1	6-2-1							2811
1652	A	0	0	0	0	0	1	2	1	1	10-10-1	6-2-1							2812
1653	T	0	0	0	0	0	1	2	1	1	10-10-1	6-2-1							2813
1654	T	0	0	0	0	0	1	2	1	1	10-10-1	6-2-1							2814
1655	G	0	0	0	0	0	1	2	1	1	10-10-1	6-2-1							2815
1656	T	0	0	0	0	0	1	1	0	1	10-10-1								2816
1657	T	0	0	0	0	0	1	1	1	0	10-10-1								2817
1658	G	0	0	0	0	0	1	1	1	0	10-10-1								2818
1659	G	0	0	0	0	0	1	1	1	0	10-10-1								2819
1660	T	0	0	0	0	0	1	1	1	0	10-10-1								2820
1661	G	0	0	0	0	0	1	1	1	0	10-10-1								2821
1662	A	0	0	0	0	0	1	1	1	0	10-10-1								2822
1663	C	0	0	0	0	0	1	2	2	0	10-10-1	6-2-1							2823
1664	T	0	0	0	0	0	1	2	2	0	10-10-1	6-2-1							2824
1665	T	0	0	0	0	0	1	2	2	0	10-10-1	6-2-1							2825
1666	T	0	0	0	0	0	1	2	2	0	10-10-1	6-2-1							2826
1667	A	0	0	0	1	1	1	1	1	0		6-2-1							2827
1668	A	0	0	0	0	0	1	1	1	0		6-2-1							2828
1669	A	0	0	0	0	0	1	1	0	1		6-2-1							2829
1670	C	0	0	0	0	0	1	1	0	1		6-2-1							2830
1671	T	0	0	0	0	0	1	1	1	0		6-2-1							2831
1672	T	0	0	0	0	0	1	1	1	0		6-2-1							2832
1673	A	0	0	0	0	0	1	1	1	0		6-2-1							2833
1674	A	0	0	0	0	0	1	1	1	0		6-2-1							2834
1675	T	0	0	0	0	0	1	1	1	0		6-2-1							2835
1676	G	0	0	0	0	0	1	1	1	0		6-2-1							2836
1677	A	0	0	0	0	0	0	0	0	0									2837
1678	A	0	0	0	0	0	0	0	0	0									2889
1679	G	0	0	0	0	0	0	0	0	0									2890
1680	A	0	0	0	0	0	0	0	0	0									2891
1681	G	0	0	0	0	0	0	0	0	0									2892
1682	A	0	0	0	0	0	0	0	0	0									2893
1683	T	0	0	0	0	0	0	0	0	0									2894
1684	C	0	0	0	0	0	0	0	0	0									2895
1685	G	0	0	0	0	0	0	0	0	0									2896
1686	C	0	0	0	0	0	0	0	0	0									2897
1687	C	0	0	0	0	0	0	0	0	0									2898
1688	A	0	0	0	0	0	0	0	0	0									2899
1689	T	0	0	0	0	0	0	0	0	0									2900
1690	T	0	0	0	0	0	0	0	0	0									2901
1691	A	0	0	0	0	0	0	0	0	0									2902
1692	T	0	0	0	0	0	0	0	0	0									2903
1693	T	0	0	0	0	0	0	0	0	0									2964
1694	T	0	0	0	0	0	0	0	0	0									2965
1695	T	0	0	0	1	0	0	0	0	0									2966
1696	G	0	0	0	0	0	0	0	0	0									2967
1697	G	0	0	0	0	0	0	0	0	0									2968
1698	C	0	0	0	0	0	0	0	0	0									2969
1699	A	0	0	0	0	0	0	0	0	0									2970
1700	T	0	0	0	0	0	0	0	0	0									2971
1701	C	0	0	0	0	0	0	0	0	0									2972
1702	T	0	0	0	0	0	0	0	0	0									2973
1703	T	0	0	0	0	0	0	0	0	0									2974
1704	T	0	0	0	0	0	0	0	0	0									2975
1705	T	0	0	0	0	0	0	0	0	0									2976
1706	T	0	0	0	0	0	0	0	0	0									2977
1707	C	0	0	0	0	0	0	0	0	0									2978
1708	T	0	0	0	0	0	0	0	0	0									2979
1709	G	0	0	0	0	0	1	1	1	0	10-6-1								2980
1710	C	0	0	0	0	0	1	1	1	0	10-6-1								2981
1711	T	0	0	0	0	0	1	1	1	0	10-6-1								2982
1712	T	0	0	0	0	0	1	1	1	0	10-6-1								2983
1713	C	0	0	0	0	0	1	1	1	0	10-6-1								2984
1714	C	0	0	0	0	0	1	2	2	0	10-6-1	6-2-1							2985
1715	A	0	0	0	0	0	1	2	2	0	10-6-1	6-2-1							2986
1716	C	0	0	0	0	0	1	2	2	0	10-6-1	6-2-1							2987
1717	A	0	0	0	0	0	1	2	2	0	10-6-1	6-2-1							2988
1718	A	0	0	0	0	0	1	2	2	0	10-6-1	6-2-1							2989
1719	G	0	0	0	0	0	1	2	1	1	10-6-1	6-2-1							2990
1720	T	0	0	0	0	0	1	2	0	2	10-6-1	6-2-1							2991
1721	G	0	0	0	0	0	1	2	0	2	10-6-1	6-2-1							2992
1722	C	0	0	0	0	0	1	2	1	1	10-6-1	6-2-1							2993
1723	T	0	0	0	0	0	1	2	1	1	10-6-1	6-2-1							2994
1724	T	0	0	0	0	0	1	2	1	1	10-6-1	6-2-1							2995
1725	T	0	0	0	0	0	1	2	2	0	10-6-1	6-2-1							2996
1726	T	0	0	0	0	0	1	2	2	0	10-6-1	6-2-1							3039
1727	G	0	0	0	0	0	1	2	2	0	10-6-1	6-2-1							3040
1728	T	0	0	0	0	0	1	1	1	0	10-6-1								3041
1729	G	0	0	0	0	0	1	1	1	0	10-6-1								3042
1730	G	0	0	0	0	0	1	1	1	0	10-6-1								3043
1731	A	0	0	0	0	0	1	1	1	0	10-6-1								3044
1732	A	0	0	0	0	0	1	1	1	0	10-6-1								3045
1733	A	0	0	0	0	0	1	1	1	0	10-6-1								3046
1734	C	0	0	0	0	0	1	1	1	0	10-6-1								3047
1735	T	0	0	0	0	0	0	0	0	0									3048
1736	G	0	0	0	0	0	0	0	0	0									3049
1737	T	0	0	0	0	0	0	0	0	0									3050
1738	G	0	0	0	0	0	0	0	0	0									3051
1739	A	0	0	0	0	0	0	0	0	0									3052
1740	A	0	0	0	1	0	0	0	0	0									3053
1741	A	0	0	0	0	0	0	0	0	0									3054
1742	G	0	0	0	0	0	0	0	0	0									3055
1743	G	0	0	0	0	0	1	1	1	0	8-8-1								3100
1744	T	0	0	0	0	0	1	1	1	0	8-8-1								3101
1745	T	0	0	0	0	0	1	1	1	0	8-8-1								3102
1746	T	0	0	0	0	0	1	1	1	0	8-8-1								3103
1747	G	0	0	0	0	0	1	1	1	0	8-8-1								3104
1748	G	0	0	0	0	0	1	1	1	0	8-8-1								3105
1749	A	0	0	0	0	0	1	1	1	0	8-8-1								3106
1750	T	0	0	0	0	0	1	1	1	0	8-8-1								3107
1751	T	0	0	0	0	0	1	1	0	1	8-8-1								3108
1752	A	0	0	0	0	0	1	1	0	1	8-8-1								3109
1753	T	0	0	0	0	0	1	1	0	1	8-8-1								3110
1754	A	0	0	0	0	0	1	1	0	1	8-8-1								3111
1755	A	0	0	0	0	0	1	1	0	1	8-8-1								3112
1756	A	0	0	0	0	0	1	2	1	1	8-8-1	9-8-1							3113
1757	G	0	0	0	0	0	1	2	1	1	8-8-1	9-8-1							3114
1758	C	0	0	0	0	0	1	2	1	1	8-8-1	9-8-1							3115
1759	A	0	0	0	0	0	1	2	2	0	8-8-1	9-8-1							3116
1760	T	0	0	0	0	0	1	2	2	0	8-8-1	9-8-1							3117
1761	T	0	0	0	0	0	1	2	2	0	8-8-1	9-8-1							3118
1762	C	0	0	0	0	0	1	2	2	0	8-8-1	9-8-1							3119
1763	A	0	0	0	0	0	1	2	2	0	8-8-1	9-8-1							3120
1764	A	0	0	0	0	0	1	2	2	0	8-8-1	9-8-1							3121
1765	A	0	0	0	0	0	1	2	1	1	8-8-1	9-8-1							3122
1766	C	0	0	0	0	0	1	2	1	1	8-8-1	9-8-1							3123
1767	A	0	0	0	0	0	1	1	0	1		9-8-1							3124
1768	A	0	0	0	0	0	1	1	0	1		9-8-1							3125
1769	A	0	0	0	0	0	1	1	0	1		9-8-1							3126
1770	T	0	0	0	0	0	1	1	0	1		9-8-1							3127
1771	T	0	0	0	0	0	1	1	0	1		9-8-1							3128
1772	G	0	0	0	0	0	1	1	0	1		9-8-1							3129
1773	T	0	0	0	0	0	1	1	1	0		9-8-1							3130
1774	T	0	0	0	0	0	1	1	1	0		9-8-1							3131
1775	G	0	0	0	0	0	1	1	1	0		9-8-1							3132
1776	A	0	0	0	0	0	1	1	1	0		9-8-1							3133
1777	A	0	0	0	0	0	1	1	1	0		9-8-1							3134
1778	T	0	0	0	0	0	1	1	1	0		9-8-1							3135
1779	C	0	0	0	0	0	1	1	1	0		9-8-1							3136
1780	C	0	0	0	0	0	1	1	1	0		9-8-1							3137
1781	T	0	0	0	0	0	1	1	1	0		9-8-1							3138
1782	G	0	0	0	0	0	0	0	0	0									3139
1783	T	0	0	0	0	0	0	0	0	0									3140
1784	G	0	0	0	0	0	0	0	0	0									3141
1785	G	0	0	0	0	0	1	1	1	0	8-0-1								3142
1786	T	0	0	0	0	0	1	1	1	0	8-0-1								3143
1787	A	0	0	0	0	0	1	1	1	0	8-0-1								3144
1788	A	0	0	0	0	0	1	1	1	0	8-0-1								3145
1789	T	0	0	0	1	2	1	2	2	0	8-0-1	6-2-1							3146
1790	T	0	0	0	0	0	1	2	2	0	8-0-1	6-2-1							3147
1791	T	0	0	0	0	0	1	2	2	0	8-0-1	6-2-1							3148
1792	T	0	0	0	0	0	1	2	2	0	8-0-1	6-2-1							3166
1793	A	0	0	0	0	0	1	2	2	0	8-0-1	6-2-1							3167
1794	A	0	0	0	0	0	1	2	2	0	8-0-1	6-2-1							3168
1795	A	0	0	0	0	0	1	2	1	1	8-0-1	6-2-1							3169
1796	G	0	0	0	0	0	1	2	1	1	8-0-1	6-2-1							3170
1797	T	0	0	0	0	0	1	2	2	0	8-0-1	6-2-1							3171
1798	T	0	0	0	0	0	1	2	2	0	8-0-1	6-2-1							3172
1799	A	0	0	0	0	0	1	2	2	0	8-0-1	6-2-1							3173
1800	C	0	0	0	0	0	1	2	2	0	8-0-1	6-2-1							3174
1801	A	0	0	0	0	0	1	1	1	0		6-2-1							3175
1802	A	0	0	0	0	0	1	1	1	0		6-2-1							3176
1803	A	0	0	0	0	0	0	0	0	0									3177
1804	A	0	0	0	0	0	0	0	0	0									3178
1805	G	0	0	0	0	0	0	0	0	0									3179
1806	G	0	0	0	0	0	0	0	0	0									3180
1807	A	0	0	0	0	0	0	0	0	0									3181
1808	A	0	0	0	0	0	0	0	0	0									3182
1809	A	0	0	0	0	0	0	0	0	0									3183
1810	A	0	0	0	0	0	0	0	0	0									3184
1811	G	0	0	0	0	0	0	0	0	0									3185
1812	C	0	0	0	0	0	0	0	0	0									3186
1813	T	0	0	0	0	0	0	0	0	0									3187
1814	A	0	0	0	0	0	0	0	0	0									3188
1815	A	0	0	0	0	0	0	0	0	0									3189
1816	A	0	0	0	0	0	0	0	0	0									3208
1817	A	0	0	0	0	0	0	0	0	0									3209
1818	A	0	0	0	0	0	0	0	0	0									3210
1819	A	0	0	0	1	0	0	0	0	0									3211
1820	G	0	0	0	0	0	0	0	0	0									3212
1821	G	0	0	0	0	0	0	0	0	0									3213
1822	T	0	0	0	0	0	0	0	0	0									3214
1823	G	0	0	0	0	0	0	0	0	0									3215
1824	C	0	0	0	1	0	0	0	0	0									3216
1825	C	0	0	0	0	0	0	0	0	0									3217
1826	T	0	0	0	0	0	0	0	0	0									3218
1827	G	0	0	0	0	0	0	0	0	0									3219
1828	G	0	0	0	0	0	0	0	0	0									3220
1829	A	0	0	0	0	0	0	0	0	0									3221
1830	A	0	0	0	0	0	0	0	0	0									3222
1831	T	0	0	0	0	0	1	1	1	0	7-8-1								3223
1832	A	0	0	0	0	0	1	1	1	0	7-8-1								3224
1833	T	0	0	0	0	0	1	1	1	0	7-8-1								3225
1834	T	0	0	0	0	0	1	1	1	0	7-8-1								3226
1835	G	0	0	0	0	0	1	1	1	0	7-8-1								3227
1836	G	0	0	0	0	0	1	1	1	0	7-8-1								3228
1837	T	0	0	0	0	0	1	1	1	0	7-8-1								3229
1838	G	0	0	0	0	0	1	1	0	1	7-8-1								3230
1839	A	0	0	0	0	0	1	1	0	1	7-8-1								3231
1840	A	0	0	0	0	0	1	1	0	1	7-8-1								3232
1841	C	0	0	0	0	0	1	1	0	1	7-8-1								3266
1842	A	0	0	0	0	0	1	1	0	1	7-8-1								3267
1843	G	0	0	0	0	0	1	1	0	1	7-8-1								3268
1844	A	0	0	0	0	0	1	1	0	1	7-8-1								3269
1845	A	0	0	0	0	0	1	1	0	1	7-8-1								3270
1846	A	0	0	0	0	0	1	1	1	0	7-8-1								3271
1847	T	0	0	0	0	0	1	1	1	0	7-8-1								3272
1848	C	0	0	0	0	0	1	1	1	0	7-8-1								3273
1849	A	0	0	0	0	0	1	1	1	0	7-8-1								3274
1850	A	0	0	0	0	0	1	1	1	0	7-8-1								3275
1851	T	0	0	0	0	0	1	1	1	0	7-8-1								3276
1852	A	0	0	0	0	0	1	1	1	0	7-8-1								3277
1853	C	0	0	0	0	0	0	0	0	0									3278
1854	T	0	0	0	0	0	0	0	0	0									3279
1855	G	0	0	0	0	0	0	0	0	0									3280
1856	A	0	0	0	0	0	0	0	0	0									3281
1857	G	0	0	0	0	0	0	0	0	0									3282
1858	T	0	0	0	0	0	0	0	0	0									3283
1859	C	0	0	0	0	0	0	0	0	0									3284
1860	C	0	0	0	0	0	0	0	0	0									3285
1861	T	0	0	0	0	0	0	0	0	0									3286
1862	C	0	0	0	0	0	0	0	0	0									3287
1863	T	0	0	0	0	0	0	0	0	0									3288
1864	T	0	0	0	0	0	1	1	1	0	7-2-1								3289
1865	T	0	0	0	0	0	1	1	1	0	7-2-1								3290
1866	A	0	0	0	0	0	1	1	1	0	7-2-1								3291
1867	T	0	0	0	0	0	1	1	1	0	7-2-1								3292
1868	G	0	0	0	0	0	1	1	1	0	7-2-1								3293
1869	C	0	0	0	0	0	1	1	1	0	7-2-1								3294
1870	A	0	0	0	0	0	1	1	1	0	7-2-1								3295
1871	T	0	0	0	0	0	1	1	0	1	7-2-1								3296
1872	T	0	0	0	0	0	1	1	0	1	7-2-1								3297
1873	T	0	0	0	0	0	1	1	1	0	7-2-1								3298
1874	G	0	0	0	0	0	1	1	1	0	7-2-1								3329
1875	C	0	0	0	0	0	1	1	1	0	7-2-1								3330
1876	A	0	0	0	0	0	1	1	1	0	7-2-1								3331
1877	T	0	0	0	0	0	1	1	1	0	7-2-1								3332
1878	C	0	0	0	0	0	1	1	1	0	7-2-1								3333
1879	A	0	0	0	0	0	1	1	1	0	7-2-1								3334
1880	G	0	0	0	0	0	0	0	0	0									3335
1881	A	0	0	0	0	0	0	0	0	0									3336
1882	G	0	0	0	0	0	0	0	0	0									3337
1883	G	0	0	0	0	0	0	0	0	0									3338
1884	C	0	0	0	0	0	0	0	0	0									3339
1885	T	0	0	0	0	0	1	1	1	0	7-5-1								3340
1886	G	0	0	0	0	0	1	1	1	0	7-5-1								3341
1887	C	0	0	0	0	0	1	1	1	0	7-5-1								3342
1888	T	0	0	0	0	0	1	1	1	0	7-5-1								3343
1889	C	0	0	0	0	0	1	1	1	0	7-5-1								3344
1890	G	0	0	0	0	0	1	1	1	0	7-5-1								3345
1891	T	0	0	0	1	1	1	1	1	0	7-5-1								3346
1892	G	0	0	0	0	0	1	1	0	1	7-5-1								3347
1893	T	0	0	0	0	0	1	1	0	1	7-5-1								3348
1894	T	0	0	0	0	0	1	1	0	1	7-5-1								3349
1895	G	0	0	0	0	0	1	1	0	1	7-5-1								3350
1896	T	0	0	0	0	0	1	1	0	1	7-5-1								3351
1897	A	0	0	0	0	0	1	1	1	0	7-5-1								3352
1898	C	0	0	0	0	0	1	1	1	0	7-5-1								3353
1899	G	0	0	0	1	1	1	1	1	0	7-5-1								3354
1900	A	0	0	0	0	0	1	1	1	0	7-5-1								3355
1901	T	0	0	0	0	0	1	1	1	0	7-5-1								3356
1902	C	0	0	0	0	0	1	1	1	0	7-5-1								3357
1903	A	0	0	0	0	0	1	1	1	0	7-5-1								3358
1904	A	0	0	0	0	0	0	0	0	0									3359
1905	T	0	0	0	0	0	0	0	0	0									3360
1906	T	0	0	0	0	0	0	0	0	0									3361
1907	T	0	0	0	0	0	0	0	0	0									3362
1908	T	0	0	0	0	0	0	0	0	0									3363
1909	C	0	0	0	0	0	0	0	0	0									3364
1910	T	0	0	0	0	0	0	0	0	0									3365
1911	C	0	0	0	0	0	0	0	0	0									3366
1912	C	0	0	0	0	0	0	0	0	0									3367
1913	C	0	0	0	0	0	0	0	0	0									3368
1914	G	0	0	0	0	0	0	0	0	0									3369
1915	C	0	0	0	1	0	0	0	0	0									3370
1916	A	0	0	0	1	0	0	0	0	0									3371
1917	C	0	0	0	0	0	0	0	0	0									3372
1918	T	0	0	0	0	0	1	1	1	0	6-6-1								3373
1919	C	0	0	0	0	0	1	1	1	0	6-6-1								3374
1920	T	0	0	0	0	0	1	1	1	0	6-6-1								3375
1921	T	0	0	0	1	1	1	1	1	0	6-6-1								3376
1922	G	0	0	0	1	1	1	1	1	0	6-6-1								3377
1923	A	0	0	0	0	0	1	1	1	0	6-6-1								3378
1924	A	0	0	0	0	0	1	1	0	1	6-6-1								3379
1925	A	0	0	0	0	0	1	1	0	1	6-6-1								3380
1926	C	0	0	0	0	0	1	1	0	1	6-6-1								3381
1927	T	0	0	0	0	0	1	1	0	1	6-6-1								3382
1928	G	0	0	0	0	0	1	1	0	1	6-6-1								3383
1929	C	0	0	0	0	0	1	1	0	1	6-6-1								3384
1930	T	0	0	0	0	0	1	1	1	0	6-6-1								3385
1931	C	0	0	0	0	0	1	1	1	0	6-6-1								3386
1932	A	0	0	0	0	0	1	1	1	0	6-6-1								3387
1933	A	0	0	0	1	1	1	1	1	0	6-6-1								3388
1934	A	0	0	0	0	0	1	1	1	0	6-6-1								3389
1935	A	0	0	0	0	0	1	1	1	0	6-6-1								3390
1936	T	0	0	0	0	0	1	1	1	0	6-9-0								3391
1937	T	0	0	0	0	0	1	1	1	0	6-9-0								3392
1938	C	0	0	0	0	0	1	1	1	0	6-9-0								3393
1939	T	0	0	0	0	0	1	1	1	0	6-9-0								3394
1940	G	0	0	0	0	0	1	1	1	0	6-9-0								3395
1941	T	0	0	0	0	0	1	1	1	0	6-9-0								3396
1942	G	0	0	0	0	0	1	1	0	1	6-9-0								3397
1943	C	0	0	0	0	0	1	1	0	1	6-9-0								3398
1944	G	0	0	0	0	0	1	1	0	1	6-9-0								3399
1945	T	0	0	0	0	0	1	1	0	1	6-9-0								3400
1946	G	0	0	0	0	0	1	1	0	1	6-9-0								3401
1947	T	0	0	0	0	0	1	1	0	1	6-9-0								3402
1948	T	0	0	0	0	0	1	1	0	1	6-9-0								3421
1949	T	0	0	0	0	0	1	2	1	1	6-9-0	6-7-1							3422
1950	T	0	0	0	0	0	1	2	1	1	6-9-0	6-7-1							3423
1951	A	0	0	0	0	0	1	2	2	0	6-9-0	6-7-1							3424
1952	C	0	0	0	0	0	1	2	2	0	6-9-0	6-7-1							3425
1953	A	0	0	0	0	0	1	2	2	0	6-9-0	6-7-1							3426
1954	G	0	0	0	0	0	1	2	2	0	6-9-0	6-7-1							3427
1955	A	0	0	0	0	0	1	2	1	1	6-9-0	6-7-1							3428
1956	A	0	0	0	0	0	1	2	1	1	6-9-0	6-7-1							3429
1957	G	0	0	0	0	0	1	1	0	1		6-7-1							3430
1958	G	0	0	0	0	0	1	1	0	1		6-7-1							3431
1959	C	0	0	0	0	0	1	1	0	1		6-7-1							3432
1960	C	0	0	0	0	0	1	1	0	1		6-7-1							3433
1961	G	0	0	0	0	0	1	1	0	1		6-7-1							3434
1962	C	0	0	0	0	0	1	1	1	0		6-7-1							3435
1963	T	0	0	0	0	0	1	1	1	0		6-7-1							3436
1964	A	0	0	0	0	0	1	1	1	0		6-7-1							3437
1965	T	0	0	0	0	0	1	1	1	0		6-7-1							3438
1966	A	0	0	0	0	0	1	1	1	0		6-7-1							3439
1967	A	0	0	0	0	0	1	1	1	0		6-7-1							3440
1968	C	0	0	0	0	0	0	0	0	0									3441
1969	A	0	0	0	0	0	0	0	0	0									3442
1970	A	0	0	0	0	0	0	0	0	0									3443
1971	T	0	0	0	0	0	0	0	0	0									3444
1972	A	0	0	0	0	0	0	0	0	0									3445
1973	C	0	0	0	0	0	0	0	0	0									3446
1974	T	0	0	0	0	0	0	0	0	0									3447
1975	A	0	0	0	0	0	0	0	0	0									3448
1976	G	0	0	0	0	0	0	0	0	0									3449
1977	A	0	0	0	0	0	0	0	0	0									3450
1978	T	0	0	0	0	0	0	0	0	0									3451
1979	G	0	0	0	0	0	0	0	0	0									3452
1980	G	0	0	0	0	0	0	0	0	0									3453
1981	A	0	0	0	0	0	0	0	0	0									3454
1982	A	0	0	0	0	0	0	0	0	0									3455
1983	T	0	0	0	0	0	0	0	0	0									3456
1984	T	0	0	0	0	0	0	0	0	0									3457
1985	T	0	0	0	0	0	1	1	1	0	7-4-1								3458
1986	C	0	0	0	0	0	1	1	1	0	7-4-1								3459
1987	A	0	0	0	0	0	1	1	1	0	7-4-1								3460
1988	C	0	0	0	0	0	1	1	1	0	7-4-1								3461
1989	A	0	0	0	0	0	1	1	1	0	7-4-1								3462
1990	G	0	0	0	0	0	1	1	1	0	7-4-1								3463
1991	T	0	0	0	0	0	1	1	1	0	7-4-1								3464
1992	A	0	0	0	0	0	1	1	0	1	7-4-1								3465
1993	T	0	0	0	0	0	1	1	0	1	7-4-1								3466
1994	T	0	0	0	0	0	1	2	1	1	7-4-1	8-1-1							3467
1995	C	0	0	0	0	0	1	2	1	1	7-4-1	8-1-1							3468
1996	A	0	0	0	0	0	1	2	2	0	7-4-1	8-1-1							3481
1997	C	0	0	0	0	0	1	2	2	0	7-4-1	8-1-1							3482
1998	T	0	0	0	0	0	1	2	2	0	7-4-1	8-1-1							3483
[truncated: 27,915 more rows]

## Sheet: RANDOM HOTSPOT OVERLAY
Supplementary material 1 (sheet 2) – Ovelay of random hotspot (RH) mutation with nucleotide position of SARS-COV-2 reference sequence NC_045512.2. In the column A, the position of nucleotide in reference sequence NC_045512.2 is shown; in the column B, the corresponding nucleotide sequence of NC_045512.2 is shown; in the column C, overlay of 18 random hotspots of replicate 1 (0 – random hotspot no…
Ref Position	Ref Nucleotide	All RH-1	UNIQUE RH-1 in IR	All RH-2	UNIQUE RH-2 in IR	All RH-3	UNIQUE RH-3 in IR	ALL RH-4	UNIQUE RH-4 IN IR	ALL RH-5	UNIQUE RH-5 IN IR	ALL RH-6	UNIQUE RH-6 IN IR	ALL RH-7	UNIQUE RH-7 IN IR	ALL RH-8	UNIQUE RH-8 IN IR	ALL RH-9	UNIQUE RH-9 IN IR	ALL RH-10	UNIQUE RH-10 IN IR		Beginning of IR	End of IR		ALL RH-1 in IR	UNIQUE RH-1 in IR	ALL RH-2 in	UNIQUE RH-2 in IR	ALL RH-3	UNIQUE RH-3 in IR	ALL RH-4	UNIQUE RH-4 IN IR	ALL RH-5	UNIQUE RH-5 IN IR	ALL RH-6	UNIQUE RH-6 IN IR	ALL RH-7	UNIQUE RH-7 IN IR	ALL RH-8	UNIQUE RH-8 IN IR	ALL RH-9	UNIQUE RH-9 IN IR	ALL RH-10	UNIQUE RH-10 IN IR
1	A	0	0	0	0	0	0	0	0	0	0	0	0	0	0	0	0	0	0	0	0		5	18		646	1727	817	817	1700	2044	277	5496	1254	1942	852	852	3331	3331	701	8575	1117	1117	1576	1963
2	T	0	0	0	0	0	0	0	0	0	0	0	0	0	0	0	0	0	0	0	0		52	70		1727	3581	927	927	2044	4689	516	7761	1942	4215	3777	5477	4620	4620	981	11718	2467	3514	1963	4744
3	T	0	0	0	0	0	0	0	0	0	0	0	0	0	0	0	0	0	0	0	0		65	81		3581	4328	1465	1465	4689	6145	4062	11398	3233	5150	5477	5605	7333	7772	4173	16666	3514	5614	4744	8946
4	A	0	0	0	0	0	0	0	0	0	0	0	0	0	0	0	0	0	0	0	0		111	122		4328	7986	1562	8638	6145	14801	5496	13193	4215	7878	5605	11599	7772	16470	6550	22134	5614	11057	5357	12607
5	A	0	0	0	0	0	0	0	0	0	0	0	0	0	0	0	0	0	0	0	0		112	129		5836	9958	5899	18182	7251	18667	7761	14059	5150	8421	6791	14972	10561	18185	8575	23029	7258	14010	7190	14552
6	A	0	0	0	0	0	0	0	0	0	0	0	0	0	0	0	0	0	0	0	0		130	142		7463	13288	6836	21689	11531	19383	11398	15688	7878	9487	10015	15237	13337	18666	11718	24610	11057	16301	8946	15534
7	G	0	0	0	0	0	0	0	0	0	0	0	0	0	0	0	0	0	0	0	0		130	146		7986	14704	8638	23568	12527	20827	11985	18146	8169	14517	11599	16905	14900	20767	11993	25797	11263	25209	10301	20597
8	G	0	0	0	0	0	0	0	0	0	0	0	0	0	0	0	0	0	0	0	0		134	146		9958	15777	13404	23855	14801	21401	13193	22397	8421	15911	14972	18027	16470	25166	14932		13071		11464	24205
9	T	0	0	0	0	0	0	0	0	0	0	0	0	0	0	0	0	0	0	0	0		145	161		12273	17817	13973		16194	24915	14059	24454	9487	20154	15237	19639	17115	26250	15383		14010		12607
10	T	0	0	0	0	0	0	0	0	0	0	0	0	0	0	0	0	0	0	0	0		148	163		13288	25303	15891		18667	28414	15688	27744	14517	22556	16905	21937	18185		16666		16301		14552
11	T	0	0	0	0	0	0	0	0	0	0	0	0	0	0	0	0	0	0	0	0		161	177		14704		16162		19383		18146		15911	28372	17407	22837	18666		19039		16686		15534
12	A	0	0	0	0	0	0	0	0	0	0	0	0	0	0	0	0	0	0	0	0		216	228		15777		18182		20827		20510		17319		18027		20767		21829		19217		20393
13	T	0	0	0	0	0	0	0	0	0	0	0	0	0	0	0	0	0	0	0	0		282	295		17817		19734		21401		21299		18648		19639		21290		22134		19917		20597
14	A	0	0	0	0	0	0	0	0	0	0	0	0	0	0	0	0	0	0	0	0		283	301		19411		21083		24041		22181		20154		21937		23380		23029		22260		22321
15	C	0	0	0	0	0	0	0	0	0	0	0	0	0	0	0	0	0	0	0	0		307	319		19533		21689		24915		22397		22494		22837		25166		23468		23598		23084
16	C	0	0	0	0	0	0	0	0	0	0	0	0	0	0	0	0	0	0	0	0		336	355		20788		23568		25571		24454		22556		26683		26250		24610		24984		24205
17	T	0	0	0	0	0	0	0	0	0	0	0	0	0	0	0	0	0	0	0	0		398	410		22674		23855		26717		26257		28372		28659		26923		25797		25209		25671
18	T	0	0	0	0	0	0	0	0	0	0	0	0	0	0	0	0	0	0	0	0		413	432		25303		25977		28414		27744		29434		29006		28156		27198		26910		27206
19	C	0	0	0	0	0	0	0	0	0	0	0	0	0	0	0	0	0	0	0	0		435	447
20	C	0	0	0	0	0	0	0	0	0	0	0	0	0	0	0	0	0	0	0	0		436	447
21	C	0	0	0	0	0	0	0	0	0	0	0	0	0	0	0	0	0	0	0	0		457	476
22	A	0	0	0	0	0	0	0	0	0	0	0	0	0	0	0	0	0	0	0	0		551	566
23	G	0	0	0	0	0	0	0	0	0	0	0	0	0	0	0	0	0	0	0	0		589	600
24	G	0	0	0	0	0	0	0	0	0	0	0	0	0	0	0	0	0	0	0	0		626	643
25	T	0	0	0	0	0	0	0	0	0	0	0	0	0	0	0	0	0	0	0	0		663	676
26	A	0	0	0	0	0	0	0	0	0	0	0	0	0	0	0	0	0	0	0	0		686	699
27	A	0	0	0	0	0	0	0	0	0	0	0	0	0	0	0	0	0	0	0	0		727	738
28	C	0	0	0	0	0	0	0	0	0	0	0	0	0	0	0	0	0	0	0	0		730	746
29	A	0	0	0	0	0	0	0	0	0	0	0	0	0	0	0	0	0	0	0	0		735	750
30	A	0	0	0	0	0	0	0	0	0	0	0	0	0	0	0	0	0	0	0	0		749	769
31	A	0	0	0	0	0	0	0	0	0	0	0	0	0	0	0	0	0	0	0	0		749	772
32	C	0	0	0	0	0	0	0	0	0	0	0	0	0	0	0	0	0	0	0	0		782	793
33	C	0	0	0	0	0	0	0	0	0	0	0	0	0	0	0	0	0	0	0	0		805	823
34	A	0	0	0	0	0	0	0	0	0	0	0	0	0	0	0	0	0	0	0	0		837	853
35	A	0	0	0	0	0	0	0	0	0	0	0	0	0	0	0	0	0	0	0	0		856	873
36	C	0	0	0	0	0	0	0	0	0	0	0	0	0	0	0	0	0	0	0	0		878	891
37	C	0	0	0	0	0	0	0	0	0	0	0	0	0	0	0	0	0	0	0	0		908	919
38	A	0	0	0	0	0	0	0	0	0	0	0	0	0	0	0	0	0	0	0	0		927	939
39	A	0	0	0	0	0	0	0	0	0	0	0	0	0	0	0	0	0	0	0	0		990	1001
40	C	0	0	0	0	0	0	0	0	0	0	0	0	0	0	0	0	0	0	0	0		1014	1036
41	T	0	0	0	0	0	0	0	0	0	0	0	0	0	0	0	0	0	0	0	0		1035	1056
42	T	0	0	0	0	0	0	0	0	0	0	0	0	0	0	0	0	0	0	0	0		1041	1058
43	T	0	0	0	0	0	0	0	0	0	0	0	0	0	0	0	0	0	0	0	0		1058	1075
44	C	0	0	0	0	0	0	0	0	0	0	0	0	0	0	0	0	0	0	0	0		1075	1087
45	G	0	0	0	0	0	0	0	0	0	0	0	0	0	0	0	0	0	0	0	0		1085	1101
46	A	0	0	0	0	0	0	0	0	0	0	0	0	0	0	0	0	0	0	0	0		1103	1116
47	T	0	0	0	0	0	0	0	0	0	0	0	0	0	0	0	0	0	0	0	0		1113	1135
48	C	0	0	0	0	0	0	0	0	0	0	0	0	0	0	0	0	0	0	0	0		1136	1155
49	T	0	0	0	0	0	0	0	0	0	0	0	0	0	0	0	0	0	0	0	0		1155	1180
50	C	0	0	0	0	0	0	0	0	0	0	0	0	0	0	0	0	0	0	0	0		1179	1196
51	T	0	0	0	0	0	0	0	0	0	0	0	0	0	0	0	0	0	0	0	0		1181	1204
52	T	0	0	0	0	0	0	0	0	0	0	0	0	0	0	0	0	0	0	0	0		1197	1216
53	G	0	0	0	0	0	0	0	0	0	0	0	0	0	0	0	0	0	0	0	0		1290	1310
54	T	0	0	0	0	0	0	0	0	0	0	0	0	0	0	0	0	0	0	0	0		1317	1334
55	A	0	0	0	0	0	0	0	0	0	0	0	0	0	0	0	0	0	0	0	0		1326	1338
56	G	0	0	0	0	0	0	0	0	0	0	0	0	0	0	0	0	0	0	0	0		1333	1351
57	A	0	0	0	0	0	0	0	0	0	0	0	0	0	0	0	0	0	0	0	0		1438	1451
58	T	0	0	0	0	0	0	0	0	0	0	0	0	0	0	0	0	0	0	0	0		1448	1465
59	C	0	0	0	0	0	0	0	0	0	0	0	0	0	0	0	0	0	0	0	0		1499	1520
60	T	0	0	0	0	0	0	0	0	0	0	0	0	0	0	0	0	0	0	0	0		1543	1556
61	G	0	0	0	0	0	0	0	0	0	0	0	0	0	0	0	0	0	0	0	0		1595	1616
62	T	0	0	0	0	0	0	0	0	0	0	0	0	0	0	0	0	0	0	0	0		1613	1634
63	T	0	0	0	0	0	0	0	0	0	0	0	0	0	0	0	0	0	0	0	0		1637	1666
64	C	0	0	0	0	0	0	0	0	0	0	0	0	0	0	0	0	0	0	0	0		1642	1655
65	T	0	0	0	0	0	0	0	0	0	0	0	0	0	0	0	0	0	0	0	0		1663	1676
66	C	0	0	0	0	0	0	0	0	0	0	0	0	0	0	0	0	0	0	0	0		1709	1734
67	T	0	0	0	0	0	0	0	0	0	0	0	0	0	0	0	0	0	0	0	0		1714	1727
68	A	0	0	0	0	0	0	0	0	0	0	0	0	0	0	0	0	0	0	0	0		1743	1766
69	A	0	0	0	0	0	0	0	0	0	0	0	0	0	0	0	0	0	0	0	0		1756	1781
70	A	0	0	0	0	0	0	0	0	0	0	0	0	0	0	0	0	0	0	0	0		1785	1800
71	C	0	0	0	0	0	0	0	0	0	0	0	0	0	0	0	0	0	0	0	0		1789	1802
72	G	0	0	0	0	0	0	0	0	0	0	0	0	0	0	0	0	0	0	0	0		1831	1852
73	A	0	0	0	0	0	0	0	0	0	0	0	0	0	0	0	0	0	0	0	0		1864	1879
74	A	0	0	0	0	0	0	0	0	0	0	0	0	0	0	0	0	0	0	0	0		1885	1903
75	C	0	0	0	0	0	0	0	0	0	0	0	0	0	0	0	0	0	0	0	0		1918	1935
76	T	0	0	0	0	0	0	0	0	0	0	0	0	0	0	0	0	0	0	0	0		1936	1956
77	T	0	0	0	0	0	0	0	0	0	0	0	0	0	0	0	0	0	0	0	0		1949	1967
78	T	0	0	0	0	0	0	0	0	0	0	0	0	0	0	0	0	0	0	0	0		1985	2002
79	A	0	0	0	0	0	0	0	0	0	0	0	0	0	0	0	0	0	0	0	0		1994	2010
80	A	0	0	0	0	0	0	0	0	0	0	0	0	0	0	0	0	0	0	0	0		2004	2018
81	A	0	0	0	0	0	0	0	0	0	0	0	0	0	0	0	0	0	0	0	0		2023	2035
82	A	0	0	0	0	0	0	0	0	0	0	0	0	0	0	0	0	0	0	0	0		2037	2054
83	T	0	0	0	0	0	0	0	0	0	0	0	0	0	0	0	0	0	0	0	0		2041	2057
84	C	0	0	0	0	0	0	0	0	0	0	0	0	0	0	0	0	0	0	0	0		2045	2068
85	T	0	0	0	0	0	0	0	0	0	0	0	0	0	0	0	0	0	0	0	0		2053	2071
86	G	0	0	0	0	0	0	0	0	0	0	0	0	0	0	0	0	0	0	0	0		2123	2135
87	T	0	0	0	0	0	0	0	0	0	0	0	0	0	0	0	0	0	0	0	0		2134	2153
88	G	0	0	0	0	0	0	0	0	0	0	0	0	0	0	0	0	0	0	0	0		2156	2173
89	T	0	0	0	0	0	0	0	0	0	0	0	0	0	0	0	0	0	0	0	0		2170	2192
90	G	0	0	0	0	0	0	0	0	0	0	0	0	0	0	0	0	0	0	0	0		2185	2197
91	G	0	0	0	0	0	0	0	0	0	0	0	0	0	0	0	0	0	0	0	0		2210	2221
92	C	0	0	0	0	0	0	0	0	0	0	0	0	0	0	0	0	0	0	0	0		2220	2238
93	T	0	0	0	0	0	0	0	0	0	0	0	0	0	0	0	0	0	0	0	0		2238	2257
94	G	0	0	0	0	0	0	0	0	0	0	0	0	0	0	0	0	0	0	0	0		2248	2269
95	T	0	0	0	0	0	0	0	0	0	0	0	0	0	0	0	0	0	0	0	0		2262	2273
96	C	0	0	0	0	0	0	0	0	0	0	0	0	0	0	0	0	0	0	0	0		2283	2300
97	A	0	0	0	0	0	0	0	0	0	0	0	0	0	0	0	0	0	0	0	0		2297	2316
98	C	0	0	0	0	0	0	0	0	0	0	0	0	0	0	0	0	0	0	0	0		2358	2381
99	T	0	0	0	0	0	0	0	0	0	0	0	0	0	0	0	0	0	0	0	0		2362	2383
100	C	0	0	0	0	0	0	0	0	0	0	0	0	0	0	0	0	0	0	0	0		2364	2376
101	G	0	0	0	0	0	0	0	0	0	0	0	0	0	0	0	0	0	0	0	0		2382	2397
102	G	0	0	0	0	0	0	0	0	0	0	0	0	0	0	0	0	0	0	0	0		2388	2408
103	C	0	0	0	0	0	0	0	0	0	0	0	0	0	0	0	0	0	0	0	0		2436	2455
104	T	0	0	0	0	0	0	0	0	0	0	0	0	0	0	0	0	0	0	0	0		2475	2487
105	G	0	0	0	0	0	0	0	0	0	0	0	0	0	0	0	0	0	0	0	0		2492	2511
106	C	0	0	0	0	0	0	0	0	0	0	0	0	0	0	0	0	0	0	0	0		2500	2520
107	A	0	0	0	0	0	0	0	0	0	0	0	0	0	0	0	0	0	0	0	0		2530	2545
108	T	0	0	0	0	0	0	0	0	0	0	0	0	0	0	0	0	0	0	0	0		2537	2557
109	G	0	0	0	0	0	0	0	0	0	0	0	0	0	0	0	0	0	0	0	0		2543	2562
110	C	0	0	0	0	0	0	0	0	0	0	0	0	0	0	0	0	0	0	0	0		2559	2579
111	T	0	0	0	0	0	0	0	0	0	0	0	0	0	0	0	0	0	0	0	0		2578	2596
112	T	0	0	0	0	0	0	0	0	0	0	0	0	0	0	0	0	0	0	0	0		2596	2613
113	A	0	0	0	0	0	0	0	0	0	0	0	0	0	0	0	0	0	0	0	0		2609	2626
114	G	0	0	0	0	0	0	0	0	0	0	0	0	0	0	0	0	0	0	0	0		2650	2666
115	T	0	0	0	0	0	0	0	0	0	0	0	0	0	0	0	0	0	0	0	0		2682	2705
116	G	0	0	0	0	0	0	0	0	0	0	0	0	0	0	0	0	0	0	0	0		2721	2744
117	C	0	0	0	0	0	0	0	0	0	0	0	0	0	0	0	0	0	0	0	0		2727	2741
118	A	0	0	0	0	0	0	0	0	0	0	0	0	0	0	0	0	0	0	0	0		2745	2757
119	C	0	0	0	0	0	0	0	0	0	0	0	0	0	0	0	0	0	0	0	0		2773	2795
120	T	0	0	0	0	0	0	0	0	0	0	0	0	0	0	0	0	0	0	0	0		2797	2820
121	C	0	0	0	0	0	0	0	0	0	0	0	0	0	0	0	0	0	0	0	0		2814	2827
122	A	0	0	0	0	0	0	0	0	0	0	0	0	0	0	0	0	0	0	0	0		2818	2837
123	C	0	0	0	0	0	0	0	0	0	0	0	0	0	0	0	0	0	0	0	0		2889	2903
124	G	0	0	0	0	0	0	0	0	0	0	0	0	0	0	0	0	0	0	0	0		2964	2983
125	C	0	0	0	0	0	0	0	0	0	0	0	0	0	0	0	0	0	0	0	0		2982	2996
126	A	0	0	0	0	0	0	0	0	0	0	0	0	0	0	0	0	0	0	0	0		3039	3055
127	G	0	0	0	0	0	0	0	0	0	0	0	0	0	0	0	0	0	0	0	0		3100	3120
128	T	0	0	0	0	0	0	0	0	0	0	0	0	0	0	0	0	0	0	0	0		3106	3120
129	A	0	0	0	0	0	0	0	0	0	0	0	0	0	0	0	0	0	0	0	0		3112	3132
130	T	0	0	0	0	0	0	0	0	0	0	0	0	0	0	0	0	0	0	0	0		3125	3140
131	A	0	0	0	0	0	0	0	0	0	0	0	0	0	0	0	0	0	0	0	0		3128	3148
132	A	0	0	0	0	0	0	0	0	0	0	0	0	0	0	0	0	0	0	0	0		3130	3145
133	T	0	0	0	0	0	0	0	0	0	0	0	0	0	0	0	0	0	0	0	0		3166	3189
134	T	0	0	0	0	0	0	0	0	0	0	0	0	0	0	0	0	0	0	0	0		3169	3183
135	A	0	0	0	0	0	0	0	0	0	0	0	0	0	0	0	0	0	0	0	0		3208	3222
136	A	0	0	0	0	0	0	0	0	0	0	0	0	0	0	0	0	0	0	0	0		3220	3232
137	T	0	0	0	0	0	0	0	0	0	0	0	0	0	0	0	0	0	0	0	0		3266	3282
138	A	0	0	0	0	0	0	0	0	0	0	0	0	0	0	0	0	0	0	0	0		3282	3298
139	A	0	0	0	0	0	0	0	0	0	0	0	0	0	0	0	0	0	0	0	0		3329	3346
140	C	0	0	0	0	0	0	0	0	0	0	0	0	0	0	0	0	0	0	0	0		3344	3366
141	T	0	0	0	0	0	0	0	0	0	0	0	0	0	0	0	0	0	0	0	0		3366	3387
142	A	0	0	0	0	0	0	0	0	0	0	0	0	0	0	0	0	0	0	0	0		3374	3385
143	A	0	0	0	0	0	0	0	0	0	0	0	0	0	0	0	0	0	0	0	0		3380	3394
144	T	0	0	0	0	0	0	0	0	0	0	0	0	0	0	0	0	0	0	0	0		3387	3402
145	T	0	0	0	0	0	0	0	0	0	0	0	0	0	0	0	0	0	0	0	0		3421	3438
146	A	0	0	0	0	0	0	0	0	0	0	0	0	0	0	0	0	0	0	0	0		3424	3439
147	C	0	0	0	0	0	0	0	0	0	0	0	0	0	0	0	0	0	0	0	0		3432	3449
148	T	0	0	0	0	0	0	0	0	0	0	0	0	0	0	0	0	0	0	0	0		3448	3468
149	G	0	0	0	0	0	0	0	0	0	0	0	0	0	0	0	0	0	0	0	0		3481	3502
150	T	0	0	0	0	0	0	0	0	0	0	0	0	0	0	0	0	0	0	0	0		3512	3524
151	C	0	0	0	0	0	0	0	0	0	0	0	0	0	0	0	0	0	0	0	0		3551	3563
152	G	0	0	0	0	0	0	0	0	0	0	0	0	0	0	0	0	0	0	0	0		3571	3591
153	T	0	0	0	0	0	0	0	0	0	0	0	0	0	0	0	0	0	0	0	0		3636	3655
154	T	0	0	0	0	0	0	0	0	0	0	0	0	0	0	0	0	0	0	0	0		3640	3660
155	G	0	0	0	0	0	0	0	0	0	0	0	0	0	0	0	0	0	0	0	0		3654	3673
156	A	0	0	0	0	0	0	0	0	0	0	0	0	0	0	0	0	0	0	0	0		3663	3688
157	C	0	0	0	0	0	0	0	0	0	0	0	0	0	0	0	0	0	0	0	0		3664	3684
158	A	0	0	0	0	0	0	0	0	0	0	0	0	0	0	0	0	0	0	0	0		3711	3722
159	G	0	0	0	0	0	0	0	0	0	0	0	0	0	0	0	0	0	0	0	0		3744	3756
160	G	0	0	0	0	0	0	0	0	0	0	0	0	0	0	0	0	0	0	0	0		3751	3772
161	A	0	0	0	0	0	0	0	0	0	0	0	0	0	0	0	0	0	0	0	0		3818	3834
162	C	0	0	0	0	0	0	0	0	0	0	0	0	0	0	0	0	0	0	0	0		3825	3841
163	A	0	0	0	0	0	0	0	0	0	0	0	0	0	0	0	0	0	0	0	0		3903	3914
164	C	0	0	0	0	0	0	0	0	0	0	0	0	0	0	0	0	0	0	0	0		3910	3931
165	G	0	0	0	0	0	0	0	0	0	0	0	0	0	0	0	0	0	0	0	0		3926	3938
166	A	0	0	0	0	0	0	0	0	0	0	0	0	0	0	0	0	0	0	0	0		3970	3988
167	G	0	0	0	0	0	0	0	0	0	0	0	0	0	0	0	0	0	0	0	0		3995	4012
168	T	0	0	0	0	0	0	0	0	0	0	0	0	0	0	0	0	0	0	0	0		3997	4011
169	A	0	0	0	0	0	0	0	0	0	0	0	0	0	0	0	0	0	0	0	0		4034	4051
170	A	0	0	0	0	0	0	0	0	0	0	0	0	0	0	0	0	0	0	0	0		4066	4085
171	C	0	0	0	0	0	0	0	0	0	0	0	0	0	0	0	0	0	0	0	0		4095	4109
172	T	0	0	0	0	0	0	0	0	0	0	0	0	0	0	0	0	0	0	0	0		4136	4155
173	C	0	0	0	0	0	0	0	0	0	0	0	0	0	0	0	0	0	0	0	0		4150	4168
174	G	0	0	0	0	0	0	0	0	0	0	0	0	0	0	0	0	0	0	0	0		4198	4215
175	T	0	0	0	0	0	0	0	0	0	0	0	0	0	0	0	0	0	0	0	0		4248	4261
176	C	0	0	0	0	0	0	0	0	0	0	0	0	0	0	0	0	0	0	0	0		4251	4264
177	T	0	0	0	0	0	0	0	0	0	0	0	0	0	0	0	0	0	0	0	0		4259	4280
178	A	0	0	0	0	0	0	0	0	0	0	0	0	0	0	0	0	0	0	0	0		4263	4278
179	T	0	0	0	0	0	0	0	0	0	0	0	0	0	0	0	0	0	0	0	0		4303	4326
180	C	0	0	0	0	0	0	0	0	0	0	0	0	0	0	0	0	0	0	0	0		4308	4330
181	T	0	0	0	0	0	0	0	0	0	0	0	0	0	0	0	0	0	0	0	0		4358	4370
182	T	0	0	0	0	0	0	0	0	0	0	0	0	0	0	0	0	0	0	0	0		4377	4397
183	C	0	0	0	0	0	0	0	0	0	0	0	0	0	0	0	0	0	0	0	0		4384	4400
184	T	0	0	0	0	0	0	0	0	0	0	0	0	0	0	0	0	0	0	0	0		4389	4405
185	G	0	0	0	0	0	0	0	0	0	0	0	0	0	0	0	0	0	0	0	0		4398	4411
186	C	0	0	0	0	0	0	0	0	0	0	0	0	0	0	0	0	0	0	0	0		4418	4437
187	A	0	0	0	0	0	0	0	0	0	0	0	0	0	0	0	0	0	0	0	0		4442	4467
188	G	0	0	0	0	0	0	0	0	0	0	0	0	0	0	0	0	0	0	0	0		4457	4470
189	G	0	0	0	0	0	0	0	0	0	0	0	0	0	0	0	0	0	0	0	0		4477	4494
190	C	0	0	0	0	0	0	0	0	0	0	0	0	0	0	0	0	0	0	0	0		4529	4550
191	T	0	0	0	0	0	0	0	0	0	0	0	0	0	0	0	0	0	0	0	0		4535	4550
192	G	0	0	0	0	0	0	0	0	0	0	0	0	0	0	0	0	0	0	0	0		4575	4592
193	C	0	0	0	0	0	0	0	0	0	0	0	0	0	0	0	0	0	0	0	0		4591	4606
194	T	0	0	0	0	0	0	0	0	0	0	0	0	0	0	0	0	0	0	0	0		4617	4633
195	T	0	0	0	0	0	0	0	0	0	0	0	0	0	0	0	0	0	0	0	0		4620	4639
196	A	0	0	0	0	0	0	0	0	0	0	0	0	0	0	0	0	0	0	0	0		4660	4675
197	C	0	0	0	0	0	0	0	0	0	0	0	0	0	0	0	0	0	0	0	0		4673	4691
198	G	0	0	0	0	0	0	0	0	0	0	0	0	0	0	0	0	0	0	0	0		4707	4721
199	G	0	0	0	0	0	0	0	0	0	0	0	0	0	0	0	0	0	0	0	0		4739	4764
200	T	0	0	0	0	0	0	0	0	0	0	0	0	0	0	0	0	0	0	0	0		4774	4793
201	T	0	0	0	0	0	0	0	0	0	0	0	0	0	0	0	0	0	0	0	0		4805	4822
202	T	0	0	0	0	0	0	0	0	0	0	0	0	0	0	0	0	0	0	0	0		4823	4842
203	C	0	0	0	0	0	0	0	0	0	0	0	0	0	0	0	0	0	0	0	0		4844	4855
204	G	0	0	0	0	0	0	0	0	0	0	0	0	0	0	0	0	0	0	0	0		4857	4876
205	T	0	0	0	0	0	0	0	0	0	0	0	0	0	0	0	0	0	0	0	0		4865	4879
206	C	0	0	0	0	0	0	0	0	0	0	0	0	0	0	0	0	0	0	0	0		4896	4912
207	C	0	0	0	0	0	0	0	0	0	0	0	0	0	0	0	0	0	0	0	0		4897	4908
208	G	0	0	0	0	0	0	0	0	0	0	0	0	0	0	0	0	0	0	0	0		4905	4923
209	T	0	0	0	0	0	0	0	0	0	0	0	0	0	0	0	0	0	0	0	0		4914	4929
210	G	0	0	0	0	0	0	0	0	0	0	0	0	0	0	0	0	0	0	0	0		4934	4949
211	T	0	0	0	0	0	0	0	0	0	0	0	0	0	0	0	0	0	0	0	0		4938	4960
212	T	0	0	0	0	0	0	0	0	0	0	0	0	0	0	0	0	0	0	0	0		4945	4957
213	G	0	0	0	0	0	0	0	0	0	0	0	0	0	0	0	0	0	0	0	0		4974	4991
214	C	0	0	0	0	0	0	0	0	0	0	0	0	0	0	0	0	0	0	0	0		5001	5019
215	A	0	0	0	0	0	0	0	0	0	0	0	0	0	0	0	0	0	0	0	0		5016	5027
216	G	0	0	0	0	0	0	0	0	0	0	0	0	0	0	0	0	0	0	0	0		5019	5035
217	C	0	0	0	0	0	0	0	0	0	0	0	0	0	0	0	0	0	0	0	0		5022	5040
218	C	0	0	0	0	0	0	0	0	0	0	0	0	0	0	0	0	0	0	0	0		5035	5053
219	G	0	0	0	0	0	0	0	0	0	0	0	0	0	0	0	0	0	0	0	0		5043	5056
220	A	0	0	0	0	0	0	0	0	0	0	0	0	0	0	0	0	0	0	0	0		5050	5064
221	T	0	0	0	0	0	0	0	0	0	0	0	0	0	0	0	0	0	0	0	0		5050	5068
222	C	0	0	0	0	0	0	0	0	0	0	0	0	0	0	0	0	0	0	0	0		5071	5094
223	A	0	0	0	0	0	0	0	0	0	0	0	0	0	0	0	0	0	0	0	0		5073	5085
224	T	0	0	0	0	0	0	0	0	0	0	0	0	0	0	0	0	0	0	0	0		5090	5108
225	C	0	0	0	0	0	0	0	0	0	0	0	0	0	0	0	0	0	0	0	0		5101	5124
226	A	0	0	0	0	0	0	0	0	0	0	0	0	0	0	0	0	0	0	0	0		5107	5131
227	G	0	0	0	0	0	0	0	0	0	0	0	0	0	0	0	0	0	0	0	0		5119	5133
228	C	0	0	0	0	0	0	0	0	0	0	0	0	0	0	0	0	0	0	0	0		5142	5155
229	A	0	0	0	0	0	0	0	0	0	0	0	0	0	0	0	0	0	0	0	0		5160	5177
230	C	0	0	0	0	0	0	0	0	0	0	0	0	0	0	0	0	0	0	0	0		5174	5191
231	A	0	0	0	0	0	0	0	0	0	0	0	0	0	0	0	0	0	0	0	0		5242	5263
232	T	0	0	0	0	0	0	0	0	0	0	0	0	0	0	0	0	0	0	0	0		5247	5268
233	C	0	0	0	0	0	0	0	0	0	0	0	0	0	0	0	0	0	0	0	0		5275	5292
234	T	0	0	0	0	0	0	0	0	0	0	0	0	0	0	0	0	0	0	0	0		5302	5313
235	A	0	0	0	0	0	0	0	0	0	0	0	0	0	0	0	0	0	0	0	0		5308	5328
236	G	0	0	0	0	0	0	0	0	0	0	0	0	0	0	0	0	0	0	0	0		5311	5327
237	G	0	0	0	0	0	0	0	0	0	0	0	0	0	0	0	0	0	0	0	0		5311	5333
238	T	0	0	0	0	0	0	0	0	0	0	0	0	0	0	0	0	0	0	0	0		5412	5433
239	T	0	0	0	0	0	0	0	0	0	0	0	0	0	0	0	0	0	0	0	0		5452	5468
240	T	0	0	0	0	0	0	0	0	0	0	0	0	0	0	0	0	0	0	0	0		5453	5474
241	C	0	0	0	0	0	0	0	0	0	0	0	0	0	0	0	0	0	0	0	0		5467	5480
242	G	0	0	0	0	0	0	0	0	0	0	0	0	0	0	0	0	0	0	0	0		5488	5507
243	T	0	0	0	0	0	0	0	0	0	0	0	0	0	0	0	0	0	0	0	0		5543	5559
244	C	0	0	0	0	0	0	0	0	0	0	0	0	0	0	0	0	0	0	0	0		5546	5557
245	C	0	0	0	0	0	0	0	0	0	0	0	0	0	0	0	0	0	0	0	0		5557	5576
246	G	0	0	0	0	0	0	0	0	0	0	0	0	0	0	0	0	0	0	0	0		5585	5609
247	G	0	0	0	0	0	0	0	0	0	0	0	0	0	0	0	0	0	0	0	0		5607	5624
248	G	0	0	0	0	0	0	0	0	0	0	0	0	0	0	0	0	0	0	0	0		5659	5679
249	T	0	0	0	0	0	0	0	0	0	0	0	0	0	0	0	0	0	0	0	0		5687	5703
250	G	0	0	0	0	0	0	0	0	0	0	0	0	0	0	0	0	0	0	0	0		5698	5718
251	T	0	0	0	0	0	0	0	0	0	0	0	0	0	0	0	0	0	0	0	0		5706	5726
252	G	0	0	0	0	0	0	0	0	0	0	0	0	0	0	0	0	0	0	0	0		5726	5747
253	A	0	0	0	0	0	0	0	0	0	0	0	0	0	0	0	0	0	0	0	0		5732	5747
254	C	0	0	0	0	0	0	0	0	0	0	0	0	0	0	0	0	0	0	0	0		5736	5751
255	C	0	0	0	0	0	0	0	0	0	0	0	0	0	0	0	0	0	0	0	0		5745	5764
256	G	0	0	0	0	0	0	0	0	0	0	0	0	0	0	0	0	0	0	0	0		5755	5769
257	A	0	0	0	0	0	0	0	0	0	0	0	0	0	0	0	0	0	0	0	0		5860	5879
258	A	0	0	0	0	0	0	0	0	0	0	0	0	0	0	0	0	0	0	0	0		5900	5918
259	A	0	0	0	0	0	0	0	0	0	0	0	0	0	0	0	0	0	0	0	0		5938	5960
260	G	0	0	0	0	0	0	0	0	0	0	0	0	0	0	0	0	0	0	0	0		5957	5978
261	G	0	0	0	0	0	0	0	0	0	0	0	0	0	0	0	0	0	0	0	0		5959	5970
262	T	0	0	0	0	0	0	0	0	0	0	0	0	0	0	0	0	0	0	0	0		5964	5983
263	A	0	0	0	0	0	0	0	0	0	0	0	0	0	0	0	0	0	0	0	0		5968	5986
264	A	0	0	0	0	0	0	0	0	0	0	0	0	0	0	0	0	0	0	0	0		5989	6006
265	G	0	0	0	0	0	0	0	0	0	0	0	0	0	0	0	0	0	0	0	0		6023	6044
266	A	0	0	0	0	0	0	0	0	0	0	0	0	0	0	0	0	0	0	0	0		6033	6056
267	T	0	0	0	0	0	0	0	0	0	0	0	0	0	0	0	0	0	0	0	0		6058	6074
268	G	0	0	0	0	0	0	0	0	0	0	0	0	0	0	0	0	0	0	0	0		6066	6087
269	G	0	0	0	0	0	0	0	0	0	0	0	0	0	0	0	0	0	0	0	0		6068	6079
270	A	0	0	0	0	0	0	0	0	0	0	0	0	0	0	0	0	0	0	0	0		6069	6089
271	G	0	0	0	0	0	0	0	0	0	0	0	0	0	0	0	0	0	0	0	0		6082	6093
272	A	0	0	0	0	0	0	0	0	0	0	0	0	0	0	0	0	0	0	0	0		6084	6100
273	G	0	0	0	0	0	0	0	0	0	0	0	0	0	0	0	0	0	0	0	0		6089	6104
274	C	0	0	0	0	0	0	0	0	0	0	0	0	0	0	0	0	0	0	0	0		6099	6116
275	C	0	0	0	0	0	0	0	0	0	0	0	0	0	0	0	0	0	0	0	0		6117	6134
276	T	0	0	0	0	0	0	0	0	0	0	0	0	0	0	0	0	0	0	0	0		6132	6153
277	T	0	0	0	0	0	0	1	0	0	0	0	0	0	0	0	0	0	0	0	0		6175	6186
278	G	0	0	0	0	0	0	0	0	0	0	0	0	0	0	0	0	0	0	0	0		6196	6212
279	T	0	0	0	0	0	0	0	0	0	0	0	0	0	0	0	0	0	0	0	0		6202	6223
280	C	0	0	0	0	0	0	0	0	0	0	0	0	0	0	0	0	0	0	0	0		6233	6253
281	C	0	0	0	0	0	0	0	0	0	0	0	0	0	0	0	0	0	0	0	0		6239	6257
282	C	0	0	0	0	0	0	0	0	0	0	0	0	0	0	0	0	0	0	0	0		6267	6289
283	T	0	0	0	0	0	0	0	0	0	0	0	0	0	0	0	0	0	0	0	0		6269	6298
284	G	0	0	0	0	0	0	0	0	0	0	0	0	0	0	0	0	0	0	0	0		6319	6334
285	G	0	0	0	0	0	0	0	0	0	0	0	0	0	0	0	0	0	0	0	0		6322	6342
286	T	0	0	0	0	0	0	0	0	0	0	0	0	0	0	0	0	0	0	0	0		6326	6345
287	T	0	0	0	0	0	0	0	0	0	0	0	0	0	0	0	0	0	0	0	0		6363	6389
288	T	0	0	0	0	0	0	0	0	0	0	0	0	0	0	0	0	0	0	0	0		6438	6450
289	C	0	0	0	0	0	0	0	0	0	0	0	0	0	0	0	0	0	0	0	0		6466	6478
290	A	0	0	0	0	0	0	0	0	0	0	0	0	0	0	0	0	0	0	0	0		6495	6518
291	A	0	0	0	0	0	0	0	0	0	0	0	0	0	0	0	0	0	0	0	0		6511	6524
292	C	0	0	0	0	0	0	0	0	0	0	0	0	0	0	0	0	0	0	0	0		6565	6579
293	G	0	0	0	0	0	0	0	0	0	0	0	0	0	0	0	0	0	0	0	0		6577	6590
294	A	0	0	0	0	0	0	0	0	0	0	0	0	0	0	0	0	0	0	0	0		6584	6598
295	G	0	0	0	0	0	0	0	0	0	0	0	0	0	0	0	0	0	0	0	0		6616	6630
296	A	0	0	0	0	0	0	0	0	0	0	0	0	0	0	0	0	0	0	0	0		6624	6645
297	A	0	0	0	0	0	0	0	0	0	0	0	0	0	0	0	0	0	0	0	0		6657	6678
298	A	0	0	0	0	0	0	0	0	0	0	0	0	0	0	0	0	0	0	0	0		6688	6707
299	A	0	0	0	0	0	0	0	0	0	0	0	0	0	0	0	0	0	0	0	0		6698	6709
300	C	0	0	0	0	0	0	0	0	0	0	0	0	0	0	0	0	0	0	0	0		6703	6716
301	A	0	0	0	0	0	0	0	0	0	0	0	0	0	0	0	0	0	0	0	0		6709	6724
302	C	0	0	0	0	0	0	0	0	0	0	0	0	0	0	0	0	0	0	0	0		6709	6727
303	A	0	0	0	0	0	0	0	0	0	0	0	0	0	0	0	0	0	0	0	0		6712	6731
304	C	0	0	0	0	0	0	0	0	0	0	0	0	0	0	0	0	0	0	0	0		6735	6749
305	G	0	0	0	0	0	0	0	0	0	0	0	0	0	0	0	0	0	0	0	0		6737	6756
306	T	0	0	0	0	0	0	0	0	0	0	0	0	0	0	0	0	0	0	0	0		6803	6823
307	C	0	0	0	0	0	0	0	0	0	0	0	0	0	0	0	0	0	0	0	0		6808	6824
308	C	0	0	0	0	0	0	0	0	0	0	0	0	0	0	0	0	0	0	0	0		6813	6831
309	A	0	0	0	0	0	0	0	0	0	0	0	0	0	0	0	0	0	0	0	0		6824	6835
310	A	0	0	0	0	0	0	0	0	0	0	0	0	0	0	0	0	0	0	0	0		6869	6880
311	C	0	0	0	0	0	0	0	0	0	0	0	0	0	0	0	0	0	0	0	0		6901	6924
312	T	0	0	0	0	0	0	0	0	0	0	0	0	0	0	0	0	0	0	0	0		6928	6953
313	C	0	0	0	0	0	0	0	0	0	0	0	0	0	0	0	0	0	0	0	0		6930	6949
314	A	0	0	0	0	0	0	0	0	0	0	0	0	0	0	0	0	0	0	0	0		6942	6956
315	G	0	0	0	0	0	0	0	0	0	0	0	0	0	0	0	0	0	0	0	0		6946	6958
316	T	0	0	0	0	0	0	0	0	0	0	0	0	0	0	0	0	0	0	0	0		6948	6959
317	T	0	0	0	0	0	0	0	0	0	0	0	0	0	0	0	0	0	0	0	0		6984	6999
318	T	0	0	0	0	0	0	0	0	0	0	0	0	0	0	0	0	0	0	0	0		7025	7041
319	G	0	0	0	0	0	0	0	0	0	0	0	0	0	0	0	0	0	0	0	0		7194	7213
320	C	0	0	0	0	0	0	0	0	0	0	0	0	0	0	0	0	0	0	0	0		7206	7220
321	C	0	0	0	0	0	0	0	0	0	0	0	0	0	0	0	0	0	0	0	0		7362	7376
322	T	0	0	0	0	0	0	0	0	0	0	0	0	0	0	0	0	0	0	0	0		7383	7397
323	G	0	0	0	0	0	0	0	0	0	0	0	0	0	0	0	0	0	0	0	0		7428	7442
324	T	0	0	0	0	0	0	0	0	0	0	0	0	0	0	0	0	0	0	0	0		7499	7514
325	T	0	0	0	0	0	0	0	0	0	0	0	0	0	0	0	0	0	0	0	0		7519	7546
326	T	0	0	0	0	0	0	0	0	0	0	0	0	0	0	0	0	0	0	0	0		7538	7552
327	T	0	0	0	0	0	0	0	0	0	0	0	0	0	0	0	0	0	0	0	0		7555	7569
328	A	0	0	0	0	0	0	0	0	0	0	0	0	0	0	0	0	0	0	0	0		7597	7617
329	C	0	0	0	0	0	0	0	0	0	0	0	0	0	0	0	0	0	0	0	0		7606	7623
330	A	0	0	0	0	0	0	0	0	0	0	0	0	0	0	0	0	0	0	0	0		7640	7654
331	G	0	0	0	0	0	0	0	0	0	0	0	0	0	0	0	0	0	0	0	0		7676	7689
332	G	0	0	0	0	0	0	0	0	0	0	0	0	0	0	0	0	0	0	0	0		7756	7769
333	T	0	0	0	0	0	0	0	0	0	0	0	0	0	0	0	0	0	0	0	0		7758	7771
334	T	0	0	0	0	0	0	0	0	0	0	0	0	0	0	0	0	0	0	0	0		7768	7791
335	C	0	0	0	0	0	0	0	0	0	0	0	0	0	0	0	0	0	0	0	0		7792	7806
336	G	0	0	0	0	0	0	0	0	0	0	0	0	0	0	0	0	0	0	0	0		7803	7825
337	C	0	0	0	0	0	0	0	0	0	0	0	0	0	0	0	0	0	0	0	0		7805	7819
338	G	0	0	0	0	0	0	0	0	0	0	0	0	0	0	0	0	0	0	0	0		7875	7889
339	A	0	0	0	0	0	0	0	0	0	0	0	0	0	0	0	0	0	0	0	0		7891	7909
340	C	0	0	0	0	0	0	0	0	0	0	0	0	0	0	0	0	0	0	0	0		7912	7927
341	G	0	0	0	0	0	0	0	0	0	0	0	0	0	0	0	0	0	0	0	0		7929	7943
342	T	0	0	0	0	0	0	0	0	0	0	0	0	0	0	0	0	0	0	0	0		7936	7952
343	G	0	0	0	0	0	0	0	0	0	0	0	0	0	0	0	0	0	0	0	0		7983	8002
344	C	0	0	0	0	0	0	0	0	0	0	0	0	0	0	0	0	0	0	0	0		7989	8003
345	T	0	0	0	0	0	0	0	0	0	0	0	0	0	0	0	0	0	0	0	0		8048	8067
346	C	0	0	0	0	0	0	0	0	0	0	0	0	0	0	0	0	0	0	0	0		8141	8155
347	G	0	0	0	0	0	0	0	0	0	0	0	0	0	0	0	0	0	0	0	0		8142	8159
348	T	0	0	0	0	0	0	0	0	0	0	0	0	0	0	0	0	0	0	0	0		8231	8248
349	A	0	0	0	0	0	0	0	0	0	0	0	0	0	0	0	0	0	0	0	0		8235	8252
350	C	0	0	0	0	0	0	0	0	0	0	0	0	0	0	0	0	0	0	0	0		8268	8284
351	G	0	0	0	0	0	0	0	0	0	0	0	0	0	0	0	0	0	0	0	0		8282	8297
352	T	0	0	0	0	0	0	0	0	0	0	0	0	0	0	0	0	0	0	0	0		8289	8307
353	G	0	0	0	0	0	0	0	0	0	0	0	0	0	0	0	0	0	0	0	0		8350	8370
354	G	0	0	0	0	0	0	0	0	0	0	0	0	0	0	0	0	0	0	0	0		8394	8414
355	C	0	0	0	0	0	0	0	0	0	0	0	0	0	0	0	0	0	0	0	0		8401	8421
356	T	0	0	0	0	0	0	0	0	0	0	0	0	0	0	0	0	0	0	0	0		8437	8458
357	T	0	0	0	0	0	0	0	0	0	0	0	0	0	0	0	0	0	0	0	0		8463	8488
358	T	0	0	0	0	0	0	0	0	0	0	0	0	0	0	0	0	0	0	0	0		8464	8486
359	G	0	0	0	0	0	0	0	0	0	0	0	0	0	0	0	0	0	0	0	0		8474	8490
360	G	0	0	0	0	0	0	0	0	0	0	0	0	0	0	0	0	0	0	0	0		8500	8518
361	A	0	0	0	0	0	0	0	0	0	0	0	0	0	0	0	0	0	0	0	0		8513	8532
362	G	0	0	0	0	0	0	0	0	0	0	0	0	0	0	0	0	0	0	0	0		8521	8533
363	A	0	0	0	0	0	0	0	0	0	0	0	0	0	0	0	0	0	0	0	0		8538	8555
364	C	0	0	0	0	0	0	0	0	0	0	0	0	0	0	0	0	0	0	0	0		8557	8570
365	T	0	0	0	0	0	0	0	0	0	0	0	0	0	0	0	0	0	0	0	0		8566	8584
366	C	0	0	0	0	0	0	0	0	0	0	0	0	0	0	0	0	0	0	0	0		8617	8638
367	C	0	0	0	0	0	0	0	0	0	0	0	0	0	0	0	0	0	0	0	0		8633	8652
368	G	0	0	0	0	0	0	0	0	0	0	0	0	0	0	0	0	0	0	0	0		8641	8661
369	T	0	0	0	0	0	0	0	0	0	0	0	0	0	0	0	0	0	0	0	0		8651	8662
370	G	0	0	0	0	0	0	0	0	0	0	0	0	0	0	0	0	0	0	0	0		8665	8679
371	G	0	0	0	0	0	0	0	0	0	0	0	0	0	0	0	0	0	0	0	0		8710	8723
372	A	0	0	0	0	0	0	0	0	0	0	0	0	0	0	0	0	0	0	0	0		8725	8740
373	G	0	0	0	0	0	0	0	0	0	0	0	0	0	0	0	0	0	0	0	0		8739	8759
374	G	0	0	0	0	0	0	0	0	0	0	0	0	0	0	0	0	0	0	0	0		8744	8755
375	A	0	0	0	0	0	0	0	0	0	0	0	0	0	0	0	0	0	0	0	0		8823	8837
376	G	0	0	0	0	0	0	0	0	0	0	0	0	0	0	0	0	0	0	0	0		8840	8859
377	G	0	0	0	0	0	0	0	0	0	0	0	0	0	0	0	0	0	0	0	0		8859	8882
378	T	0	0	0	0	0	0	0	0	0	0	0	0	0	0	0	0	0	0	0	0		8937	8952
379	C	0	0	0	0	0	0	0	0	0	0	0	0	0	0	0	0	0	0	0	0		8943	8956
380	T	0	0	0	0	0	0	0	0	0	0	0	0	0	0	0	0	0	0	0	0		8994	9017
381	T	0	0	0	0	0	0	0	0	0	0	0	0	0	0	0	0	0	0	0	0		9026	9037
382	A	0	0	0	0	0	0	0	0	0	0	0	0	0	0	0	0	0	0	0	0		9040	9055
383	T	0	0	0	0	0	0	0	0	0	0	0	0	0	0	0	0	0	0	0	0		9041	9060
384	C	0	0	0	0	0	0	0	0	0	0	0	0	0	0	0	0	0	0	0	0		9053	9072
385	A	0	0	0	0	0	0	0	0	0	0	0	0	0	0	0	0	0	0	0	0		9060	9076
386	G	0	0	0	0	0	0	0	0	0	0	0	0	0	0	0	0	0	0	0	0		9164	9178
387	A	0	0	0	0	0	0	0	0	0	0	0	0	0	0	0	0	0	0	0	0		9187	9199
388	G	0	0	0	0	0	0	0	0	0	0	0	0	0	0	0	0	0	0	0	0		9228	9245
389	G	0	0	0	0	0	0	0	0	0	0	0	0	0	0	0	0	0	0	0	0		9259	9275
390	C	0	0	0	0	0	0	0	0	0	0	0	0	0	0	0	0	0	0	0	0		9283	9297
391	A	0	0	0	0	0	0	0	0	0	0	0	0	0	0	0	0	0	0	0	0		9287	9306
392	C	0	0	0	0	0	0	0	0	0	0	0	0	0	0	0	0	0	0	0	0		9296	9307
393	G	0	0	0	0	0	0	0	0	0	0	0	0	0	0	0	0	0	0	0	0		9326	9344
394	T	0	0	0	0	0	0	0	0	0	0	0	0	0	0	0	0	0	0	0	0		9335	9348
395	C	0	0	0	0	0	0	0	0	0	0	0	0	0	0	0	0	0	0	0	0		9360	9383
396	A	0	0	0	0	0	0	0	0	0	0	0	0	0	0	0	0	0	0	0	0		9363	9383
397	A	0	0	0	0	0	0	0	0	0	0	0	0	0	0	0	0	0	0	0	0		9394	9415
398	C	0	0	0	0	0	0	0	0	0	0	0	0	0	0	0	0	0	0	0	0		9399	9413
399	A	0	0	0	0	0	0	0	0	0	0	0	0	0	0	0	0	0	0	0	0		9483	9498
400	T	0	0	0	0	0	0	0	0	0	0	0	0	0	0	0	0	0	0	0	0		9506	9519
401	C	0	0	0	0	0	0	0	0	0	0	0	0	0	0	0	0	0	0	0	0		9686	9706
402	T	0	0	0	0	0	0	0	0	0	0	0	0	0	0	0	0	0	0	0	0		9715	9736
403	T	0	0	0	0	0	0	0	0	0	0	0	0	0	0	0	0	0	0	0	0		9720	9742
404	A	0	0	0	0	0	0	0	0	0	0	0	0	0	0	0	0	0	0	0	0		9732	9752
405	A	0	0	0	0	0	0	0	0	0	0	0	0	0	0	0	0	0	0	0	0		9747	9767
406	A	0	0	0	0	0	0	0	0	0	0	0	0	0	0	0	0	0	0	0	0		9750	9766
407	G	0	0	0	0	0	0	0	0	0	0	0	0	0	0	0	0	0	0	0	0		9766	9782
408	A	0	0	0	0	0	0	0	0	0	0	0	0	0	0	0	0	0	0	0	0		9795	9813
409	T	0	0	0	0	0	0	0	0	0	0	0	0	0	0	0	0	0	0	0	0		9811	9827
410	G	0	0	0	0	0	0	0	0	0	0	0	0	0	0	0	0	0	0	0	0		9814	9826
411	G	0	0	0	0	0	0	0	0	0	0	0	0	0	0	0	0	0	0	0	0		9818	9839
412	C	0	0	0	0	0	0	0	0	0	0	0	0	0	0	0	0	0	0	0	0		9858	9876
413	A	0	0	0	0	0	0	0	0	0	0	0	0	0	0	0	0	0	0	0	0		9864	9882
414	C	0	0	0	0	0	0	0	0	0	0	0	0	0	0	0	0	0	0	0	0		9896	9917
415	T	0	0	0	0	0	0	0	0	0	0	0	0	0	0	0	0	0	0	0	0		9902	9915
416	T	0	0	0	0	0	0	0	0	0	0	0	0	0	0	0	0	0	0	0	0		9938	9952
417	G	0	0	0	0	0	0	0	0	0	0	0	0	0	0	0	0	0	0	0	0		9946	9958
418	T	0	0	0	0	0	0	0	0	0	0	0	0	0	0	0	0	0	0	0	0		9982	9997
419	G	0	0	0	0	0	0	0	0	0	0	0	0	0	0	0	0	0	0	0	0		9987	10005
420	G	0	0	0	0	0	0	0	0	0	0	0	0	0	0	0	0	0	0	0	0		10039	10056
421	C	0	0	0	0	0	0	0	0	0	0	0	0	0	0	0	0	0	0	0	0		10070	10082
422	T	0	0	0	0	0	0	0	0	0	0	0	0	0	0	0	0	0	0	0	0		10076	10089
423	T	0	0	0	0	0	0	0	0	0	0	0	0	0	0	0	0	0	0	0	0		10106	10125
424	A	0	0	0	0	0	0	0	0	0	0	0	0	0	0	0	0	0	0	0	0		10108	10120
425	G	0	0	0	0	0	0	0	0	0	0	0	0	0	0	0	0	0	0	0	0		10115	10129
426	T	0	0	0	0	0	0	0	0	0	0	0	0	0	0	0	0	0	0	0	0		10118	10132
427	A	0	0	0	0	0	0	0	0	0	0	0	0	0	0	0	0	0	0	0	0		10182	10197
428	G	0	0	0	0	0	0	0	0	0	0	0	0	0	0	0	0	0	0	0	0		10213	10236
429	A	0	0	0	0	0	0	0	0	0	0	0	0	0	0	0	0	0	0	0	0		10219	10240
430	A	0	0	0	0	0	0	0	0	0	0	0	0	0	0	0	0	0	0	0	0		10268	10295
431	G	0	0	0	0	0	0	0	0	0	0	0	0	0	0	0	0	0	0	0	0		10313	10324
432	T	0	0	0	0	0	0	0	0	0	0	0	0	0	0	0	0	0	0	0	0		10316	10327
433	T	0	0	0	0	0	0	0	0	0	0	0	0	0	0	0	0	0	0	0	0		10392	10412
434	G	0	0	0	0	0	0	0	0	0	0	0	0	0	0	0	0	0	0	0	0		10457	10483
435	A	0	0	0	0	0	0	0	0	0	0	0	0	0	0	0	0	0	0	0	0		10506	10524
436	A	0	0	0	0	0	0	0	0	0	0	0	0	0	0	0	0	0	0	0	0		10534	10552
437	A	0	0	0	0	0	0	0	0	0	0	0	0	0	0	0	0	0	0	0	0		10584	10599
438	A	0	0	0	0	0	0	0	0	0	0	0	0	0	0	0	0	0	0	0	0		10621	10639
439	A	0	0	0	0	0	0	0	0	0	0	0	0	0	0	0	0	0	0	0	0		10627	10639
440	G	0	0	0	0	0	0	0	0	0	0	0	0	0	0	0	0	0	0	0	0		10648	10660
441	G	0	0	0	0	0	0	0	0	0	0	0	0	0	0	0	0	0	0	0	0		10657	10672
442	C	0	0	0	0	0	0	0	0	0	0	0	0	0	0	0	0	0	0	0	0		10695	10717
443	G	0	0	0	0	0	0	0	0	0	0	0	0	0	0	0	0	0	0	0	0		10713	10724
444	T	0	0	0	0	0	0	0	0	0	0	0	0	0	0	0	0	0	0	0	0		10734	10746
445	T	0	0	0	0	0	0	0	0	0	0	0	0	0	0	0	0	0	0	0	0		10818	10841
446	T	0	0	0	0	0	0	0	0	0	0	0	0	0	0	0	0	0	0	0	0		10852	10864
447	T	0	0	0	0	0	0	0	0	0	0	0	0	0	0	0	0	0	0	0	0		10854	10870
448	G	0	0	0	0	0	0	0	0	0	0	0	0	0	0	0	0	0	0	0	0		10871	10900
449	C	0	0	0	0	0	0	0	0	0	0	0	0	0	0	0	0	0	0	0	0		10917	10934
450	C	0	0	0	0	0	0	0	0	0	0	0	0	0	0	0	0	0	0	0	0		10965	10986
451	T	0	0	0	0	0	0	0	0	0	0	0	0	0	0	0	0	0	0	0	0		11012	11024
452	C	0	0	0	0	0	0	0	0	0	0	0	0	0	0	0	0	0	0	0	0		11019	11030
453	A	0	0	0	0	0	0	0	0	0	0	0	0	0	0	0	0	0	0	0	0		11044	11062
454	A	0	0	0	0	0	0	0	0	0	0	0	0	0	0	0	0	0	0	0	0		11047	11068
455	C	0	0	0	0	0	0	0	0	0	0	0	0	0	0	0	0	0	0	0	0		11074	11093
456	T	0	0	0	0	0	0	0	0	0	0	0	0	0	0	0	0	0	0	0	0		11088	11099
457	T	0	0	0	0	0	0	0	0	0	0	0	0	0	0	0	0	0	0	0	0		11120	11142
458	G	0	0	0	0	0	0	0	0	0	0	0	0	0	0	0	0	0	0	0	0		11142	11160
459	A	0	0	0	0	0	0	0	0	0	0	0	0	0	0	0	0	0	0	0	0		11208	11221
460	A	0	0	0	0	0	0	0	0	0	0	0	0	0	0	0	0	0	0	0	0		11217	11229
461	C	0	0	0	0	0	0	0	0	0	0	0	0	0	0	0	0	0	0	0	0		11281	11302
462	A	0	0	0	0	0	0	0	0	0	0	0	0	0	0	0	0	0	0	0	0		11294	11305
463	G	0	0	0	0	0	0	0	0	0	0	0	0	0	0	0	0	0	0	0	0		11392	11407
464	C	0	0	0	0	0	0	0	0	0	0	0	0	0	0	0	0	0	0	0	0		11401	11416
465	C	0	0	0	0	0	0	0	0	0	0	0	0	0	0	0	0	0	0	0	0		11419	11433
466	C	0	0	0	0	0	0	0	0	0	0	0	0	0	0	0	0	0	0	0	0		11441	11454
467	T	0	0	0	0	0	0	0	0	0	0	0	0	0	0	0	0	0	0	0	0		11472	11493
468	A	0	0	0	0	0	0	0	0	0	0	0	0	0	0	0	0	0	0	0	0		11488	11513
469	T	0	0	0	0	0	0	0	0	0	0	0	0	0	0	0	0	0	0	0	0		11499	11516
470	G	0	0	0	0	0	0	0	0	0	0	0	0	0	0	0	0	0	0	0	0		11584	11603
471	T	0	0	0	0	0	0	0	0	0	0	0	0	0	0	0	0	0	0	0	0		11711	11728
472	G	0	0	0	0	0	0	0	0	0	0	0	0	0	0	0	0	0	0	0	0		11731	11742
473	T	0	0	0	0	0	0	0	0	0	0	0	0	0	0	0	0	0	0	0	0		11743	11754
474	T	0	0	0	0	0	0	0	0	0	0	0	0	0	0	0	0	0	0	0	0		11747	11766
475	C	0	0	0	0	0	0	0	0	0	0	0	0	0	0	0	0	0	0	0	0		11782	11803
476	A	0	0	0	0	0	0	0	0	0	0	0	0	0	0	0	0	0	0	0	0		11815	11829
477	T	0	0	0	0	0	0	0	0	0	0	0	0	0	0	0	0	0	0	0	0		11853	11873
478	C	0	0	0	0	0	0	0	0	0	0	0	0	0	0	0	0	0	0	0	0		11880	11908
479	A	0	0	0	0	0	0	0	0	0	0	0	0	0	0	0	0	0	0	0	0		11897	11909
480	A	0	0	0	0	0	0	0	0	0	0	0	0	0	0	0	0	0	0	0	0		11923	11936
481	A	0	0	0	0	0	0	0	0	0	0	0	0	0	0	0	0	0	0	0	0		11932	11955
482	C	0	0	0	0	0	0	0	0	0	0	0	0	0	0	0	0	0	0	0	0		11949	11961
483	G	0	0	0	0	0	0	0	0	0	0	0	0	0	0	0	0	0	0	0	0		11959	11975
484	T	0	0	0	0	0	0	0	0	0	0	0	0	0	0	0	0	0	0	0	0		12043	12059
485	T	0	0	0	0	0	0	0	0	0	0	0	0	0	0	0	0	0	0	0	0		12051	12069
486	C	0	0	0	0	0	0	0	0	0	0	0	0	0	0	0	0	0	0	0	0		12090	12101
487	G	0	0	0	0	0	0	0	0	0	0	0	0	0	0	0	0	0	0	0	0		12137	12153
488	G	0	0	0	0	0	0	0	0	0	0	0	0	0	0	0	0	0	0	0	0		12141	12163
489	A	0	0	0	0	0	0	0	0	0	0	0	0	0	0	0	0	0	0	0	0		12156	12175
490	T	0	0	0	0	0	0	0	0	0	0	0	0	0	0	0	0	0	0	0	0		12189	12210
491	G	0	0	0	0	0	0	0	0	0	0	0	0	0	0	0	0	0	0	0	0		12192	12210
492	C	0	0	0	0	0	0	0	0	0	0	0	0	0	0	0	0	0	0	0	0		12231	12251
493	T	0	0	0	0	0	0	0	0	0	0	0	0	0	0	0	0	0	0	0	0		12245	12260
494	C	0	0	0	0	0	0	0	0	0	0	0	0	0	0	0	0	0	0	0	0		12257	12268
495	G	0	0	0	0	0	0	0	0	0	0	0	0	0	0	0	0	0	0	0	0		12275	12291
496	A	0	0	0	0	0	0	0	0	0	0	0	0	0	0	0	0	0	0	0	0		12386	12412
497	A	0	0	0	0	0	0	0	0	0	0	0	0	0	0	0	0	0	0	0	0		12406	12419
498	C	0	0	0	0	0	0	0	0	0	0	0	0	0	0	0	0	0	0	0	0		12412	12432
499	T	0	0	0	0	0	0	0	0	0	0	0	0	0	0	0	0	0	0	0	0		12420	12442
500	G	0	0	0	0	0	0	0	0	0	0	0	0	0	0	0	0	0	0	0	0		12430	12449
501	C	0	0	0	0	0	0	0	0	0	0	0	0	0	0	0	0	0	0	0	0		12465	12482
502	A	0	0	0	0	0	0	0	0	0	0	0	0	0	0	0	0	0	0	0	0		12481	12500
503	C	0	0	0	0	0	0	0	0	0	0	0	0	0	0	0	0	0	0	0	0		12498	12517
504	C	0	0	0	0	0	0	0	0	0	0	0	0	0	0	0	0	0	0	0	0		12534	12545
505	T	0	0	0	0	0	0	0	0	0	0	0	0	0	0	0	0	0	0	0	0		12549	12564
506	C	0	0	0	0	0	0	0	0	0	0	0	0	0	0	0	0	0	0	0	0		12558	12571
507	A	0	0	0	0	0	0	0	0	0	0	0	0	0	0	0	0	0	0	0	0		12585	12598
508	T	0	0	0	0	0	0	0	0	0	0	0	0	0	0	0	0	0	0	0	0		12600	12623
509	G	0	0	0	0	0	0	0	0	0	0	0	0	0	0	0	0	0	0	0	0		12639	12653
510	G	0	0	0	0	0	0	0	0	0	0	0	0	0	0	0	0	0	0	0	0		12672	12685
511	T	0	0	0	0	0	0	0	0	0	0	0	0	0	0	0	0	0	0	0	0		12685	12701
512	C	0	0	0	0	0	0	0	0	0	0	0	0	0	0	0	0	0	0	0	0		12697	12712
513	A	0	0	0	0	0	0	0	0	0	0	0	0	0	0	0	0	0	0	0	0		12702	12718
514	T	0	0	0	0	0	0	0	0	0	0	0	0	0	0	0	0	0	0	0	0		12712	12725
515	G	0	0	0	0	0	0	0	0	0	0	0	0	0	0	0	0	0	0	0	0		12713	12734
516	T	0	0	0	0	0	0	1	0	0	0	0	0	0	0	0	0	0	0	0	0		12753	12768
517	T	0	0	0	0	0	0	0	0	0	0	0	0	0	0	0	0	0	0	0	0		12766	12787
518	A	0	0	0	0	0	0	0	0	0	0	0	0	0	0	0	0	0	0	0	0		12815	12832
519	T	0	0	0	0	0	0	0	0	0	0	0	0	0	0	0	0	0	0	0	0		12822	12845
520	G	0	0	0	0	0	0	0	0	0	0	0	0	0	0	0	0	0	0	0	0		12851	12869
521	G	0	0	0	0	0	0	0	0	0	0	0	0	0	0	0	0	0	0	0	0		12904	12926
522	T	0	0	0	0	0	0	0	0	0	0	0	0	0	0	0	0	0	0	0	0		12907	12919
523	T	0	0	0	0	0	0	0	0	0	0	0	0	0	0	0	0	0	0	0	0		12939	12956
524	G	0	0	0	0	0	0	0	0	0	0	0	0	0	0	0	0	0	0	0	0		12946	12960
525	A	0	0	0	0	0	0	0	0	0	0	0	0	0	0	0	0	0	0	0	0		12949	12965
526	G	0	0	0	0	0	0	0	0	0	0	0	0	0	0	0	0	0	0	0	0		12953	12969
527	C	0	0	0	0	0	0	0	0	0	0	0	0	0	0	0	0	0	0	0	0		12994	13010
528	T	0	0	0	0	0	0	0	0	0	0	0	0	0	0	0	0	0	0	0	0		13020	13031
529	G	0	0	0	0	0	0	0	0	0	0	0	0	0	0	0	0	0	0	0	0		13040	13056
530	G	0	0	0	0	0	0	0	0	0	0	0	0	0	0	0	0	0	0	0	0		13052	13065
531	T	0	0	0	0	0	0	0	0	0	0	0	0	0	0	0	0	0	0	0	0		13076	13101
532	A	0	0	0	0	0	0	0	0	0	0	0	0	0	0	0	0	0	0	0	0		13082	13101
533	G	0	0	0	0	0	0	0	0	0	0	0	0	0	0	0	0	0	0	0	0		13098	13112
534	C	0	0	0	0	0	0	0	0	0	0	0	0	0	0	0	0	0	0	0	0		13134	13146
535	A	0	0	0	0	0	0	0	0	0	0	0	0	0	0	0	0	0	0	0	0		13175	13194
536	G	0	0	0	0	0	0	0	0	0	0	0	0	0	0	0	0	0	0	0	0		13211	13227
537	A	0	0	0	0	0	0	0	0	0	0	0	0	0	0	0	0	0	0	0	0		13274	13293
538	A	0	0	0	0	0	0	0	0	0	0	0	0	0	0	0	0	0	0	0	0		13305	13326
539	C	0	0	0	0	0	0	0	0	0	0	0	0	0	0	0	0	0	0	0	0		13309	13326
540	T	0	0	0	0	0	0	0	0	0	0	0	0	0	0	0	0	0	0	0	0		13315	13333
541	C	0	0	0	0	0	0	0	0	0	0	0	0	0	0	0	0	0	0	0	0		13347	13369
542	G	0	0	0	0	0	0	0	0	0	0	0	0	0	0	0	0	0	0	0	0		13349	13366
543	A	0	0	0	0	0	0	0	0	0	0	0	0	0	0	0	0	0	0	0	0		13407	13424
544	A	0	0	0	0	0	0	0	0	0	0	0	0	0	0	0	0	0	0	0	0		13434	13453
545	G	0	0	0	0	0	0	0	0	0	0	0	0	0	0	0	0	0	0	0	0		13463	13483
546	G	0	0	0	0	0	0	0	0	0	0	0	0	0	0	0	0	0	0	0	0		13476	13503
547	C	0	0	0	0	0	0	0	0	0	0	0	0	0	0	0	0	0	0	0	0		13501	13513
548	A	0	0	0	0	0	0	0	0	0	0	0	0	0	0	0	0	0	0	0	0		13548	13570
549	T	0	0	0	0	0	0	0	0	0	0	0	0	0	0	0	0	0	0	0	0		13596	13614
550	T	0	0	0	0	0	0	0	0	0	0	0	0	0	0	0	0	0	0	0	0		13658	13674
551	C	0	0	0	0	0	0	0	0	0	0	0	0	0	0	0	0	0	0	0	0		13695	13706
552	A	0	0	0	0	0	0	0	0	0	0	0	0	0	0	0	0	0	0	0	0		13730	13754
553	G	0	0	0	0	0	0	0	0	0	0	0	0	0	0	0	0	0	0	0	0		13731	13747
554	T	0	0	0	0	0	0	0	0	0	0	0	0	0	0	0	0	0	0	0	0		13763	13786
555	A	0	0	0	0	0	0	0	0	0	0	0	0	0	0	0	0	0	0	0	0		13826	13839
556	C	0	0	0	0	0	0	0	0	0	0	0	0	0	0	0	0	0	0	0	0		13853	13865
557	G	0	0	0	0	0	0	0	0	0	0	0	0	0	0	0	0	0	0	0	0		13875	13891
558	G	0	0	0	0	0	0	0	0	0	0	0	0	0	0	0	0	0	0	0	0		13932	13943
559	T	0	0	0	0	0	0	0	0	0	0	0	0	0	0	0	0	0	0	0	0		14005	14019
560	C	0	0	0	0	0	0	0	0	0	0	0	0	0	0	0	0	0	0	0	0		14021	14042
561	G	0	0	0	0	0	0	0	0	0	0	0	0	0	0	0	0	0	0	0	0		14040	14061
562	T	0	0	0	0	0	0	0	0	0	0	0	0	0	0	0	0	0	0	0	0		14059	14077
563	A	0	0	0	0	0	0	0	0	0	0	0	0	0	0	0	0	0	0	0	0		14099	14117
564	G	0	0	0	0	0	0	0	0	0	0	0	0	0	0	0	0	0	0	0	0		14116	14132
565	T	0	0	0	0	0	0	0	0	0	0	0	0	0	0	0	0	0	0	0	0		14120	14137
566	G	0	0	0	0	0	0	0	0	0	0	0	0	0	0	0	0	0	0	0	0		14160	14177
567	G	0	0	0	0	0	0	0	0	0	0	0	0	0	0	0	0	0	0	0	0		14198	14218
568	T	0	0	0	0	0	0	0	0	0	0	0	0	0	0	0	0	0	0	0	0		14208	14226
569	G	0	0	0	0	0	0	0	0	0	0	0	0	0	0	0	0	0	0	0	0		14273	14287
570	A	0	0	0	0	0	0	0	0	0	0	0	0	0	0	0	0	0	0	0	0		14276	14293
571	G	0	0	0	0	0	0	0	0	0	0	0	0	0	0	0	0	0	0	0	0		14308	14324
572	A	0	0	0	0	0	0	0	0	0	0	0	0	0	0	0	0	0	0	0	0		14320	14338
573	C	0	0	0	0	0	0	0	0	0	0	0	0	0	0	0	0	0	0	0	0		14324	14336
574	A	0	0	0	0	0	0	0	0	0	0	0	0	0	0	0	0	0	0	0	0		14338	14356
575	C	0	0	0	0	0	0	0	0	0	0	0	0	0	0	0	0	0	0	0	0		14361	14375
576	T	0	0	0	0	0	0	0	0	0	0	0	0	0	0	0	0	0	0	0	0		14373	14386
577	T	0	0	0	0	0	0	0	0	0	0	0	0	0	0	0	0	0	0	0	0		14410	14429
578	G	0	0	0	0	0	0	0	0	0	0	0	0	0	0	0	0	0	0	0	0		14433	14444
579	G	0	0	0	0	0	0	0	0	0	0	0	0	0	0	0	0	0	0	0	0		14454	14475
580	T	0	0	0	0	0	0	0	0	0	0	0	0	0	0	0	0	0	0	0	0		14469	14483
581	G	0	0	0	0	0	0	0	0	0	0	0	0	0	0	0	0	0	0	0	0		14499	14519
582	T	0	0	0	0	0	0	0	0	0	0	0	0	0	0	0	0	0	0	0	0		14513	14526
583	C	0	0	0	0	0	0	0	0	0	0	0	0	0	0	0	0	0	0	0	0		14545	14556
584	C	0	0	0	0	0	0	0	0	0	0	0	0	0	0	0	0	0	0	0	0		14590	14609
585	T	0	0	0	0	0	0	0	0	0	0	0	0	0	0	0	0	0	0	0	0		14597	14610
586	T	0	0	0	0	0	0	0	0	0	0	0	0	0	0	0	0	0	0	0	0		14611	14629
587	G	0	0	0	0	0	0	0	0	0	0	0	0	0	0	0	0	0	0	0	0		14629	14648
588	T	0	0	0	0	0	0	0	0	0	0	0	0	0	0	0	0	0	0	0	0		14667	14689
589	C	0	0	0	0	0	0	0	0	0	0	0	0	0	0	0	0	0	0	0	0		14688	14707
590	C	0	0	0	0	0	0	0	0	0	0	0	0	0	0	0	0	0	0	0	0		14688	14701
591	C	0	0	0	0	0	0	0	0	0	0	0	0	0	0	0	0	0	0	0	0		14721	14733
592	T	0	0	0	0	0	0	0	0	0	0	0	0	0	0	0	0	0	0	0	0		14722	14733
593	C	0	0	0	0	0	0	0	0	0	0	0	0	0	0	0	0	0	0	0	0		14770	14785
594	A	0	0	0	0	0	0	0	0	0	0	0	0	0	0	0	0	0	0	0	0		14782	14793
595	T	0	0	0	0	0	0	0	0	0	0	0	0	0	0	0	0	0	0	0	0		14791	14812
596	G	0	0	0	0	0	0	0	0	0	0	0	0	0	0	0	0	0	0	0	0		14794	14818
597	T	0	0	0	0	0	0	0	0	0	0	0	0	0	0	0	0	0	0	0	0		14807	14828
598	G	0	0	0	0	0	0	0	0	0	0	0	0	0	0	0	0	0	0	0	0		14828	14843
599	G	0	0	0	0	0	0	0	0	0	0	0	0	0	0	0	0	0	0	0	0		14841	14855
600	G	0	0	0	0	0	0	0	0	0	0	0	0	0	0	0	0	0	0	0	0		14842	14860
601	C	0	0	0	0	0	0	0	0	0	0	0	0	0	0	0	0	0	0	0	0		14938	14951
602	G	0	0	0	0	0	0	0	0	0	0	0	0	0	0	0	0	0	0	0	0		14953	14967
603	A	0	0	0	0	0	0	0	0	0	0	0	0	0	0	0	0	0	0	0	0		14971	14982
604	A	0	0	0	0	0	0	0	0	0	0	0	0	0	0	0	0	0	0	0	0		15012	15030
605	A	0	0	0	0	0	0	0	0	0	0	0	0	0	0	0	0	0	0	0	0		15018	15039
606	T	0	0	0	0	0	0	0	0	0	0	0	0	0	0	0	0	0	0	0	0		15058	15076
607	A	0	0	0	0	0	0	0	0	0	0	0	0	0	0	0	0	0	0	0	0		15086	15107
608	C	0	0	0	0	0	0	0	0	0	0	0	0	0	0	0	0	0	0	0	0		15156	15169
609	C	0	0	0	0	0	0	0	0	0	0	0	0	0	0	0	0	0	0	0	0		15164	15177
610	A	0	0	0	0	0	0	0	0	0	0	0	0	0	0	0	0	0	0	0	0		15183	15199
611	G	0	0	0	0	0	0	0	0	0	0	0	0	0	0	0	0	0	0	0	0		15184	15203
612	T	0	0	0	0	0	0	0	0	0	0	0	0	0	0	0	0	0	0	0	0		15204	15221
613	G	0	0	0	0	0	0	0	0	0	0	0	0	0	0	0	0	0	0	0	0		15212	15233
614	G	0	0	0	0	0	0	0	0	0	0	0	0	0	0	0	0	0	0	0	0		15224	15242
615	C	0	0	0	0	0	0	0	0	0	0	0	0	0	0	0	0	0	0	0	0		15245	15259
616	T	0	0	0	0	0	0	0	0	0	0	0	0	0	0	0	0	0	0	0	0		15245	15257
617	T	0	0	0	0	0	0	0	0	0	0	0	0	0	0	0	0	0	0	0	0		15254	15271
618	A	0	0	0	0	0	0	0	0	0	0	0	0	0	0	0	0	0	0	0	0		15260	15279
619	C	0	0	0	0	0	0	0	0	0	0	0	0	0	0	0	0	0	0	0	0		15288	15302
620	C	0	0	0	0	0	0	0	0	0	0	0	0	0	0	0	0	0	0	0	0		15306	15325
621	G	0	0	0	0	0	0	0	0	0	0	0	0	0	0	0	0	0	0	0	0		15366	15379
622	C	0	0	0	0	0	0	0	0	0	0	0	0	0	0	0	0	0	0	0	0		15451	15470
623	A	0	0	0	0	0	0	0	0	0	0	0	0	0	0	0	0	0	0	0	0		15506	15527
624	A	0	0	0	0	0	0	0	0	0	0	0	0	0	0	0	0	0	0	0	0		15514	15528
625	G	0	0	0	0	0	0	0	0	0	0	0	0	0	0	0	0	0	0	0	0		15521	15534
626	G	0	0	0	0	0	0	0	0	0	0	0	0	0	0	0	0	0	0	0	0		15581	15608
627	T	0	0	0	0	0	0	0	0	0	0	0	0	0	0	0	0	0	0	0	0		15614	15634
628	T	0	0	0	0	0	0	0	0	0	0	0	0	0	0	0	0	0	0	0	0		15630	15647
629	C	0	0	0	0	0	0	0	0	0	0	0	0	0	0	0	0	0	0	0	0		15630	15641
630	T	0	0	0	0	0	0	0	0	0	0	0	0	0	0	0	0	0	0	0	0		15632	15647
631	T	0	0	0	0	0	0	0	0	0	0	0	0	0	0	0	0	0	0	0	0		15653	15665
632	C	0	0	0	0	0	0	0	0	0	0	0	0	0	0	0	0	0	0	0	0		15654	15666
633	T	0	0	0	0	0	0	0	0	0	0	0	0	0	0	0	0	0	0	0	0		15668	15682
634	T	0	0	0	0	0	0	0	0	0	0	0	0	0	0	0	0	0	0	0	0		15674	15693
635	C	0	0	0	0	0	0	0	0	0	0	0	0	0	0	0	0	0	0	0	0		15681	15696
636	G	0	0	0	0	0	0	0	0	0	0	0	0	0	0	0	0	0	0	0	0		15692	15707
637	T	0	0	0	0	0	0	0	0	0	0	0	0	0	0	0	0	0	0	0	0		15723	15745
638	A	0	0	0	0	0	0	0	0	0	0	0	0	0	0	0	0	0	0	0	0		15774	15789
639	A	0	0	0	0	0	0	0	0	0	0	0	0	0	0	0	0	0	0	0	0		15775	15801
640	G	0	0	0	0	0	0	0	0	0	0	0	0	0	0	0	0	0	0	0	0		15794	15812
641	A	0	0	0	0	0	0	0	0	0	0	0	0	0	0	0	0	0	0	0	0		15803	15821
642	A	0	0	0	0	0	0	0	0	0	0	0	0	0	0	0	0	0	0	0	0		15850	15865
643	C	0	0	0	0	0	0	0	0	0	0	0	0	0	0	0	0	0	0	0	0		15873	15888
644	G	0	0	0	0	0	0	0	0	0	0	0	0	0	0	0	0	0	0	0	0		15900	15917
645	G	0	0	0	0	0	0	0	0	0	0	0	0	0	0	0	0	0	0	0	0		15918	15936
646	T	1	0	0	0	0	0	0	0	0	0	0	0	0	0	0	0	0	0	0	0		15967	15988
647	A	0	0	0	0	0	0	0	0	0	0	0	0	0	0	0	0	0	0	0	0		16021	16034
648	A	0	0	0	0	0	0	0	0	0	0	0	0	0	0	0	0	0	0	0	0		16033	16057
649	T	0	0	0	0	0	0	0	0	0	0	0	0	0	0	0	0	0	0	0	0		16054	16072
650	A	0	0	0	0	0	0	0	0	0	0	0	0	0	0	0	0	0	0	0	0		16056	16067
651	A	0	0	0	0	0	0	0	0	0	0	0	0	0	0	0	0	0	0	0	0		16061	16077
652	A	0	0	0	0	0	0	0	0	0	0	0	0	0	0	0	0	0	0	0	0		16088	16102
653	G	0	0	0	0	0	0	0	0	0	0	0	0	0	0	0	0	0	0	0	0		16090	16108
654	G	0	0	0	0	0	0	0	0	0	0	0	0	0	0	0	0	0	0	0	0		16118	16136
655	A	0	0	0	0	0	0	0	0	0	0	0	0	0	0	0	0	0	0	0	0		16124	16140
656	G	0	0	0	0	0	0	0	0	0	0	0	0	0	0	0	0	0	0	0	0		16131	16149
657	C	0	0	0	0	0	0	0	0	0	0	0	0	0	0	0	0	0	0	0	0		16225	16241
658	T	0	0	0	0	0	0	0	0	0	0	0	0	0	0	0	0	0	0	0	0		16233	16251
659	G	0	0	0	0	0	0	0	0	0	0	0	0	0	0	0	0	0	0	0	0		16254	16270
660	G	0	0	0	0	0	0	0	0	0	0	0	0	0	0	0	0	0	0	0	0		16293	16313
661	T	0	0	0	0	0	0	0	0	0	0	0	0	0	0	0	0	0	0	0	0		16313	16332
662	G	0	0	0	0	0	0	0	0	0	0	0	0	0	0	0	0	0	0	0	0		16327	16341
663	G	0	0	0	0	0	0	0	0	0	0	0	0	0	0	0	0	0	0	0	0		16334	16353
664	C	0	0	0	0	0	0	0	0	0	0	0	0	0	0	0	0	0	0	0	0		16405	16418
665	C	0	0	0	0	0	0	0	0	0	0	0	0	0	0	0	0	0	0	0	0		16462	16478
666	A	0	0	0	0	0	0	0	0	0	0	0	0	0	0	0	0	0	0	0	0		16476	16500
667	T	0	0	0	0	0	0	0	0	0	0	0	0	0	0	0	0	0	0	0	0		16500	16521
668	A	0	0	0	0	0	0	0	0	0	0	0	0	0	0	0	0	0	0	0	0		16509	16520
669	G	0	0	0	0	0	0	0	0	0	0	0	0	0	0	0	0	0	0	0	0		16519	16530
670	T	0	0	0	0	0	0	0	0	0	0	0	0	0	0	0	0	0	0	0	0		16539	16555
671	T	0	0	0	0	0	0	0	0	0	0	0	0	0	0	0	0	0	0	0	0		16568	16585
672	A	0	0	0	0	0	0	0	0	0	0	0	0	0	0	0	0	0	0	0	0		16598	16609
673	C	0	0	0	0	0	0	0	0	0	0	0	0	0	0	0	0	0	0	0	0		16628	16649
674	G	0	0	0	0	0	0	0	0	0	0	0	0	0	0	0	0	0	0	0	0		16631	16645
675	G	0	0	0	0	0	0	0	0	0	0	0	0	0	0	0	0	0	0	0	0		16664	16680
676	C	0	0	0	0	0	0	0	0	0	0	0	0	0	0	0	0	0	0	0	0		16709	16721
677	G	0	0	0	0	0	0	0	0	0	0	0	0	0	0	0	0	0	0	0	0		16713	16734
678	C	0	0	0	0	0	0	0	0	0	0	0	0	0	0	0	0	0	0	0	0		16726	16744
679	C	0	0	0	0	0	0	0	0	0	0	0	0	0	0	0	0	0	0	0	0		16741	16760
680	G	0	0	0	0	0	0	0	0	0	0	0	0	0	0	0	0	0	0	0	0		16761	16778
681	A	0	0	0	0	0	0	0	0	0	0	0	0	0	0	0	0	0	0	0	0		16785	16801
682	T	0	0	0	0	0	0	0	0	0	0	0	0	0	0	0	0	0	0	0	0		16830	16846
683	C	0	0	0	0	0	0	0	0	0	0	0	0	0	0	0	0	0	0	0	0		16858	16883
684	T	0	0	0	0	0	0	0	0	0	0	0	0	0	0	0	0	0	0	0	0		16865	16878
685	A	0	0	0	0	0	0	0	0	0	0	0	0	0	0	0	0	0	0	0	0		16880	16900
686	A	0	0	0	0	0	0	0	0	0	0	0	0	0	0	0	0	0	0	0	0		16886	16913
687	A	0	0	0	0	0	0	0	0	0	0	0	0	0	0	0	0	0	0	0	0		16911	16925
688	G	0	0	0	0	0	0	0	0	0	0	0	0	0	0	0	0	0	0	0	0		16919	16935
689	T	0	0	0	0	0	0	0	0	0	0	0	0	0	0	0	0	0	0	0	0		16940	16951
690	C	0	0	0	0	0	0	0	0	0	0	0	0	0	0	0	0	0	0	0	0		16942	16955
691	A	0	0	0	0	0	0	0	0	0	0	0	0	0	0	0	0	0	0	0	0		16954	16966
692	T	0	0	0	0	0	0	0	0	0	0	0	0	0	0	0	0	0	0	0	0		16955	16973
693	T	0	0	0	0	0	0	0	0	0	0	0	0	0	0	0	0	0	0	0	0		16998	17023
694	T	0	0	0	0	0	0	0	0	0	0	0	0	0	0	0	0	0	0	0	0		17008	17021
695	G	0	0	0	0	0	0	0	0	0	0	0	0	0	0	0	0	0	0	0	0		17025	17038
696	A	0	0	0	0	0	0	0	0	0	0	0	0	0	0	0	0	0	0	0	0		17041	17056
697	C	0	0	0	0	0	0	0	0	0	0	0	0	0	0	0	0	0	0	0	0		17080	17093
698	T	0	0	0	0	0	0	0	0	0	0	0	0	0	0	0	0	0	0	0	0		17205	17226
699	T	0	0	0	0	0	0	0	0	0	0	0	0	0	0	0	0	0	0	0	0		17219	17237
700	A	0	0	0	0	0	0	0	0	0	0	0	0	0	0	0	0	0	0	0	0		17228	17239
701	G	0	0	0	0	0	0	0	0	0	0	0	0	0	0	1	0	0	0	0	0		17240	17257
702	G	0	0	0	0	0	0	0	0	0	0	0	0	0	0	0	0	0	0	0	0		17268	17286
703	C	0	0	0	0	0	0	0	0	0	0	0	0	0	0	0	0	0	0	0	0		17292	17313
704	G	0	0	0	0	0	0	0	0	0	0	0	0	0	0	0	0	0	0	0	0		17295	17315
705	A	0	0	0	0	0	0	0	0	0	0	0	0	0	0	0	0	0	0	0	0		17330	17353
706	C	0	0	0	0	0	0	0	0	0	0	0	0	0	0	0	0	0	0	0	0		17334	17352
707	G	0	0	0	0	0	0	0	0	0	0	0	0	0	0	0	0	0	0	0	0		17352	17370
708	A	0	0	0	0	0	0	0	0	0	0	0	0	0	0	0	0	0	0	0	0		17375	17388
709	G	0	0	0	0	0	0	0	0	0	0	0	0	0	0	0	0	0	0	0	0		17421	17434
710	C	0	0	0	0	0	0	0	0	0	0	0	0	0	0	0	0	0	0	0	0		17492	17509
711	T	0	0	0	0	0	0	0	0	0	0	0	0	0	0	0	0	0	0	0	0		17516	17536
712	T	0	0	0	0	0	0	0	0	0	0	0	0	0	0	0	0	0	0	0	0		17539	17560
713	G	0	0	0	0	0	0	0	0	0	0	0	0	0	0	0	0	0	0	0	0		17603	17622
714	G	0	0	0	0	0	0	0	0	0	0	0	0	0	0	0	0	0	0	0	0		17604	17615
715	C	0	0	0	0	0	0	0	0	0	0	0	0	0	0	0	0	0	0	0	0		17635	17652
716	A	0	0	0	0	0	0	0	0	0	0	0	0	0	0	0	0	0	0	0	0		17650	17665
717	C	0	0	0	0	0	0	0	0	0	0	0	0	0	0	0	0	0	0	0	0		17651	17666
718	T	0	0	0	0	0	0	0	0	0	0	0	0	0	0	0	0	0	0	0	0		17661	17677
719	G	0	0	0	0	0	0	0	0	0	0	0	0	0	0	0	0	0	0	0	0		17674	17685
720	A	0	0	0	0	0	0	0	0	0	0	0	0	0	0	0	0	0	0	0	0		17703	17721
721	T	0	0	0	0	0	0	0	0	0	0	0	0	0	0	0	0	0	0	0	0		17747	17764
722	C	0	0	0	0	0	0	0	0	0	0	0	0	0	0	0	0	0	0	0	0		17759	17779
723	C	0	0	0	0	0	0	0	0	0	0	0	0	0	0	0	0	0	0	0	0		17787	17798
724	T	0	0	0	0	0	0	0	0	0	0	0	0	0	0	0	0	0	0	0	0		17802	17816
725	T	0	0	0	0	0	0	0	0	0	0	0	0	0	0	0	0	0	0	0	0		17811	17830
726	A	0	0	0	0	0	0	0	0	0	0	0	0	0	0	0	0	0	0	0	0		17812	17824
727	T	0	0	0	0	0	0	0	0	0	0	0	0	0	0	0	0	0	0	0	0		17820	17838
728	G	0	0	0	0	0	0	0	0	0	0	0	0	0	0	0	0	0	0	0	0		17824	17839
729	A	0	0	0	0	0	0	0	0	0	0	0	0	0	0	0	0	0	0	0	0		17832	17844
730	A	0	0	0	0	0	0	0	0	0	0	0	0	0	0	0	0	0	0	0	0		17854	17874
731	G	0	0	0	0	0	0	0	0	0	0	0	0	0	0	0	0	0	0	0	0		17859	17875
732	A	0	0	0	0	0	0	0	0	0	0	0	0	0	0	0	0	0	0	0	0		17872	17889
733	T	0	0	0	0	0	0	0	0	0	0	0	0	0	0	0	0	0	0	0	0		17924	17941
734	T	0	0	0	0	0	0	0	0	0	0	0	0	0	0	0	0	0	0	0	0		17941	17956
735	T	0	0	0	0	0	0	0	0	0	0	0	0	0	0	0	0	0	0	0	0		17945	17961
736	T	0	0	0	0	0	0	0	0	0	0	0	0	0	0	0	0	0	0	0	0		17946	17967
737	C	0	0	0	0	0	0	0	0	0	0	0	0	0	0	0	0	0	0	0	0		17961	17979
738	A	0	0	0	0	0	0	0	0	0	0	0	0	0	0	0	0	0	0	0	0		17969	17982
739	A	0	0	0	0	0	0	0	0	0	0	0	0	0	0	0	0	0	0	0	0		17986	17997
740	G	0	0	0	0	0	0	0	0	0	0	0	0	0	0	0	0	0	0	0	0		17989	18001
741	A	0	0	0	0	0	0	0	0	0	0	0	0	0	0	0	0	0	0	0	0		17990	18015
742	A	0	0	0	0	0	0	0	0	0	0	0	0	0	0	0	0	0	0	0	0		17996	18010
743	A	0	0	0	0	0	0	0	0	0	0	0	0	0	0	0	0	0	0	0	0		18008	18026
744	A	0	0	0	0	0	0	0	0	0	0	0	0	0	0	0	0	0	0	0	0		18013	18028
745	C	0	0	0	0	0	0	0	0	0	0	0	0	0	0	0	0	0	0	0	0		18029	18043
746	T	0	0	0	0	0	0	0	0	0	0	0	0	0	0	0	0	0	0	0	0		18033	18047
747	G	0	0	0	0	0	0	0	0	0	0	0	0	0	0	0	0	0	0	0	0		18057	18070
748	G	0	0	0	0	0	0	0	0	0	0	0	0	0	0	0	0	0	0	0	0		18079	18094
749	A	0	0	0	0	0	0	0	0	0	0	0	0	0	0	0	0	0	0	0	0		18086	18105
750	A	0	0	0	0	0	0	0	0	0	0	0	0	0	0	0	0	0	0	0	0		18110	18127
751	C	0	0	0	0	0	0	0	0	0	0	0	0	0	0	0	0	0	0	0	0		18119	18134
752	A	0	0	0	0	0	0	0	0	0	0	0	0	0	0	0	0	0	0	0	0		18119	18146
753	C	0	0	0	0	0	0	0	0	0	0	0	0	0	0	0	0	0	0	0	0		18139	18152
754	T	0	0	0	0	0	0	0	0	0	0	0	0	0	0	0	0	0	0	0	0		18147	18168
755	A	0	0	0	0	0	0	0	0	0	0	0	0	0	0	0	0	0	0	0	0		18179	18190
756	A	0	0	0	0	0	0	0	0	0	0	0	0	0	0	0	0	0	0	0	0		18193	18205
757	A	0	0	0	0	0	0	0	0	0	0	0	0	0	0	0	0	0	0	0	0		18198	18216
758	C	0	0	0	0	0	0	0	0	0	0	0	0	0	0	0	0	0	0	0	0		18227	18240
759	A	0	0	0	0	0	0	0	0	0	0	0	0	0	0	0	0	0	0	0	0		18232	18255
760	T	0	0	0	0	0	0	0	0	0	0	0	0	0	0	0	0	0	0	0	0		18283	18296
761	A	0	0	0	0	0	0	0	0	0	0	0	0	0	0	0	0	0	0	0	0		18293	18310
762	G	0	0	0	0	0	0	0	0	0	0	0	0	0	0	0	0	0	0	0	0		18303	18316
763	C	0	0	0	0	0	0	0	0	0	0	0	0	0	0	0	0	0	0	0	0		18325	18338
764	A	0	0	0	0	0	0	0	0	0	0	0	0	0	0	0	0	0	0	0	0		18408	18425
765	G	0	0	0	0	0	0	0	0	0	0	0	0	0	0	0	0	0	0	0	0		18424	18439
766	T	0	0	0	0	0	0	0	0	0	0	0	0	0	0	0	0	0	0	0	0		18501	18516
767	G	0	0	0	0	0	0	0	0	0	0	0	0	0	0	0	0	0	0	0	0		18527	18541
768	G	0	0	0	0	0	0	0	0	0	0	0	0	0	0	0	0	0	0	0	0		18532	18548
769	T	0	0	0	0	0	0	0	0	0	0	0	0	0	0	0	0	0	0	0	0		18542	18561
770	G	0	0	0	0	0	0	0	0	0	0	0	0	0	0	0	0	0	0	0	0		18545	18565
771	T	0	0	0	0	0	0	0	0	0	0	0	0	0	0	0	0	0	0	0	0		18567	18579
772	T	0	0	0	0	0	0	0	0	0	0	0	0	0	0	0	0	0	0	0	0		18568	18580
773	A	0	0	0	0	0	0	0	0	0	0	0	0	0	0	0	0	0	0	0	0		18574	18591
774	C	0	0	0	0	0	0	0	0	0	0	0	0	0	0	0	0	0	0	0	0		18628	18642
775	C	0	0	0	0	0	0	0	0	0	0	0	0	0	0	0	0	0	0	0	0		18662	18676
776	C	0	0	0	0	0	0	0	0	0	0	0	0	0	0	0	0	0	0	0	0		18701	18716
777	G	0	0	0	0	0	0	0	0	0	0	0	0	0	0	0	0	0	0	0	0		18708	18725
778	T	0	0	0	0	0	0	0	0	0	0	0	0	0	0	0	0	0	0	0	0		18749	18761
779	G	0	0	0	0	0	0	0	0	0	0	0	0	0	0	0	0	0	0	0	0		18763	18778
780	A	0	0	0	0	0	0	0	0	0	0	0	0	0	0	0	0	0	0	0	0		18797	18818
781	A	0	0	0	0	0	0	0	0	0	0	0	0	0	0	0	0	0	0	0	0		18826	18841
782	C	0	0	0	0	0	0	0	0	0	0	0	0	0	0	0	0	0	0	0	0		18827	18846
783	T	0	0	0	0	0	0	0	0	0	0	0	0	0	0	0	0	0	0	0	0		18854	18869
784	C	0	0	0	0	0	0	0	0	0	0	0	0	0	0	0	0	0	0	0	0		18964	18980
785	A	0	0	0	0	0	0	0	0	0	0	0	0	0	0	0	0	0	0	0	0		18974	18993
786	T	0	0	0	0	0	0	0	0	0	0	0	0	0	0	0	0	0	0	0	0		18987	19008
787	G	0	0	0	0	0	0	0	0	0	0	0	0	0	0	0	0	0	0	0	0		18990	19002
788	C	0	0	0	0	0	0	0	0	0	0	0	0	0	0	0	0	0	0	0	0		19061	19077
789	G	0	0	0	0	0	0	0	0	0	0	0	0	0	0	0	0	0	0	0	0		19080	19092
790	T	0	0	0	0	0	0	0	0	0	0	0	0	0	0	0	0	0	0	0	0		19100	19119
791	G	0	0	0	0	0	0	0	0	0	0	0	0	0	0	0	0	0	0	0	0		19118	19132
792	A	0	0	0	0	0	0	0	0	0	0	0	0	0	0	0	0	0	0	0	0		19121	19143
793	G	0	0	0	0	0	0	0	0	0	0	0	0	0	0	0	0	0	0	0	0		19125	19144
794	C	0	0	0	0	0	0	0	0	0	0	0	0	0	0	0	0	0	0	0	0		19128	19149
795	T	0	0	0	0	0	0	0	0	0	0	0	0	0	0	0	0	0	0	0	0		19167	19183
796	T	0	0	0	0	0	0	0	0	0	0	0	0	0	0	0	0	0	0	0	0		19191	19202
797	A	0	0	0	0	0	0	0	0	0	0	0	0	0	0	0	0	0	0	0	0		19292	19309
798	A	0	0	0	0	0	0	0	0	0	0	0	0	0	0	0	0	0	0	0	0		19295	19314
799	C	0	0	0	0	0	0	0	0	0	0	0	0	0	0	0	0	0	0	0	0		19334	19349
800	G	0	0	0	0	0	0	0	0	0	0	0	0	0	0	0	0	0	0	0	0		19341	19361
801	G	0	0	0	0	0	0	0	0	0	0	0	0	0	0	0	0	0	0	0	0		19347	19359
802	A	0	0	0	0	0	0	0	0	0	0	0	0	0	0	0	0	0	0	0	0		19347	19368
803	G	0	0	0	0	0	0	0	0	0	0	0	0	0	0	0	0	0	0	0	0		19358	19373
804	G	0	0	0	0	0	0	0	0	0	0	0	0	0	0	0	0	0	0	0	0		19382	19398
805	G	0	0	0	0	0	0	0	0	0	0	0	0	0	0	0	0	0	0	0	0		19389	19407
806	G	0	0	0	0	0	0	0	0	0	0	0	0	0	0	0	0	0	0	0	0		19435	19454
807	C	0	0	0	0	0	0	0	0	0	0	0	0	0	0	0	0	0	0	0	0		19449	19471
808	A	0	0	0	0	0	0	0	0	0	0	0	0	0	0	0	0	0	0	0	0		19482	19499
809	T	0	0	0	0	0	0	0	0	0	0	0	0	0	0	0	0	0	0	0	0		19559	19576
810	A	0	0	0	0	0	0	0	0	0	0	0	0	0	0	0	0	0	0	0	0		19624	19643
811	C	0	0	0	0	0	0	0	0	0	0	0	0	0	0	0	0	0	0	0	0		19673	19692
812	A	0	0	0	0	0	0	0	0	0	0	0	0	0	0	0	0	0	0	0	0		19708	19724
813	C	0	0	0	0	0	0	0	0	0	0	0	0	0	0	0	0	0	0	0	0		19715	19733
814	T	0	0	0	0	0	0	0	0	0	0	0	0	0	0	0	0	0	0	0	0		19744	19757
815	C	0	0	0	0	0	0	0	0	0	0	0	0	0	0	0	0	0	0	0	0		19744	19762
816	G	0	0	0	0	0	0	0	0	0	0	0	0	0	0	0	0	0	0	0	0		19762	19778
817	C	0	0	1	1	0	0	0	0	0	0	0	0	0	0	0	0	0	0	0	0		19784	19805
818	T	0	0	0	0	0	0	0	0	0	0	0	0	0	0	0	0	0	0	0	0		19791	19805
819	A	0	0	0	0	0	0	0	0	0	0	0	0	0	0	0	0	0	0	0	0		19828	19844
820	T	0	0	0	0	0	0	0	0	0	0	0	0	0	0	0	0	0	0	0	0		19833	19848
821	G	0	0	0	0	0	0	0	0	0	0	0	0	0	0	0	0	0	0	0	0		19928	19942
822	T	0	0	0	0	0	0	0	0	0	0	0	0	0	0	0	0	0	0	0	0		19998	20012
823	C	0	0	0	0	0	0	0	0	0	0	0	0	0	0	0	0	0	0	0	0		20031	20053
824	G	0	0	0	0	0	0	0	0	0	0	0	0	0	0	0	0	0	0	0	0		20061	20075
825	A	0	0	0	0	0	0	0	0	0	0	0	0	0	0	0	0	0	0	0	0		20066	20080
826	T	0	0	0	0	0	0	0	0	0	0	0	0	0	0	0	0	0	0	0	0		20105	20122
827	A	0	0	0	0	0	0	0	0	0	0	0	0	0	0	0	0	0	0	0	0		20135	20156
828	A	0	0	0	0	0	0	0	0	0	0	0	0	0	0	0	0	0	0	0	0		20147	20168
829	C	0	0	0	0	0	0	0	0	0	0	0	0	0	0	0	0	0	0	0	0		20151	20162
830	A	0	0	0	0	0	0	0	0	0	0	0	0	0	0	0	0	0	0	0	0		20165	20184
831	A	0	0	0	0	0	0	0	0	0	0	0	0	0	0	0	0	0	0	0	0		20197	20212
832	C	0	0	0	0	0	0	0	0	0	0	0	0	0	0	0	0	0	0	0	0		20200	20214
833	T	0	0	0	0	0	0	0	0	0	0	0	0	0	0	0	0	0	0	0	0		20217	20232
834	T	0	0	0	0	0	0	0	0	0	0	0	0	0	0	0	0	0	0	0	0		20226	20246
835	C	0	0	0	0	0	0	0	0	0	0	0	0	0	0	0	0	0	0	0	0		20241	20255
836	T	0	0	0	0	0	0	0	0	0	0	0	0	0	0	0	0	0	0	0	0		20255	20267
837	G	0	0	0	0	0	0	0	0	0	0	0	0	0	0	0	0	0	0	0	0		20272	20285
838	T	0	0	0	0	0	0	0	0	0	0	0	0	0	0	0	0	0	0	0	0		20279	20300
839	G	0	0	0	0	0	0	0	0	0	0	0	0	0	0	0	0	0	0	0	0		20299	20319
840	G	0	0	0	0	0	0	0	0	0	0	0	0	0	0	0	0	0	0	0	0		20306	20325
841	C	0	0	0	0	0	0	0	0	0	0	0	0	0	0	0	0	0	0	0	0		20354	20370
842	C	0	0	0	0	0	0	0	0	0	0	0	0	0	0	0	0	0	0	0	0		20410	20428
843	C	0	0	0	0	0	0	0	0	0	0	0	0	0	0	0	0	0	0	0	0		20440	20454
844	T	0	0	0	0	0	0	0	0	0	0	0	0	0	0	0	0	0	0	0	0		20519	20537
845	G	0	0	0	0	0	0	0	0	0	0	0	0	0	0	0	0	0	0	0	0		20521	20543
846	A	0	0	0	0	0	0	0	0	0	0	0	0	0	0	0	0	0	0	0	0		20570	20584
847	T	0	0	0	0	0	0	0	0	0	0	0	0	0	0	0	0	0	0	0	0		20570	20591
848	G	0	0	0	0	0	0	0	0	0	0	0	0	0	0	0	0	0	0	0	0		20594	20610
849	G	0	0	0	0	0	0	0	0	0	0	0	0	0	0	0	0	0	0	0	0		20622	20633
850	C	0	0	0	0	0	0	0	0	0	0	0	0	0	0	0	0	0	0	0	0		20632	20646
851	T	0	0	0	0	0	0	0	0	0	0	0	0	0	0	0	0	0	0	0	0		20640	20659
852	A	0	0	0	0	0	0	0	0	0	0	1	1	0	0	0	0	0	0	0	0		20671	20689
853	C	0	0	0	0	0	0	0	0	0	0	0	0	0	0	0	0	0	0	0	0		20697	20715
854	C	0	0	0	0	0	0	0	0	0	0	0	0	0	0	0	0	0	0	0	0		20722	20743
855	C	0	0	0	0	0	0	0	0	0	0	0	0	0	0	0	0	0	0	0	0		20747	20764
856	T	0	0	0	0	0	0	0	0	0	0	0	0	0	0	0	0	0	0	0	0		20749	20768
857	C	0	0	0	0	0	0	0	0	0	0	0	0	0	0	0	0	0	0	0	0		20759	20784
858	T	0	0	0	0	0	0	0	0	0	0	0	0	0	0	0	0	0	0	0	0		20805	20828
859	T	0	0	0	0	0	0	0	0	0	0	0	0	0	0	0	0	0	0	0	0		20809	20832
860	G	0	0	0	0	0	0	0	0	0	0	0	0	0	0	0	0	0	0	0	0		20813	20834
861	A	0	0	0	0	0	0	0	0	0	0	0	0	0	0	0	0	0	0	0	0		20848	20868
862	G	0	0	0	0	0	0	0	0	0	0	0	0	0	0	0	0	0	0	0	0		20892	20904
863	T	0	0	0	0	0	0	0	0	0	0	0	0	0	0	0	0	0	0	0	0		20906	20919
864	G	0	0	0	0	0	0	0	0	0	0	0	0	0	0	0	0	0	0	0	0		20925	20938
865	C	0	0	0	0	0	0	0	0	0	0	0	0	0	0	0	0	0	0	0	0		20948	20961
866	A	0	0	0	0	0	0	0	0	0	0	0	0	0	0	0	0	0	0	0	0		20981	20994
867	T	0	0	0	0	0	0	0	0	0	0	0	0	0	0	0	0	0	0	0	0		21001	21014
868	T	0	0	0	0	0	0	0	0	0	0	0	0	0	0	0	0	0	0	0	0		21006	21021
869	A	0	0	0	0	0	0	0	0	0	0	0	0	0	0	0	0	0	0	0	0		21021	21040
870	A	0	0	0	0	0	0	0	0	0	0	0	0	0	0	0	0	0	0	0	0		21026	21039
871	A	0	0	0	0	0	0	0	0	0	0	0	0	0	0	0	0	0	0	0	0		21035	21047
872	G	0	0	0	0	0	0	0	0	0	0	0	0	0	0	0	0	0	0	0	0		21041	21062
873	A	0	0	0	0	0	0	0	0	0	0	0	0	0	0	0	0	0	0	0	0		21116	21136
874	C	0	0	0	0	0	0	0	0	0	0	0	0	0	0	0	0	0	0	0	0		21133	21148
875	C	0	0	0	0	0	0	0	0	0	0	0	0	0	0	0	0	0	0	0	0		21176	21192
876	T	0	0	0	0	0	0	0	0	0	0	0	0	0	0	0	0	0	0	0	0		21190	21205
877	T	0	0	0	0	0	0	0	0	0	0	0	0	0	0	0	0	0	0	0	0		21192	21208
878	C	0	0	0	0	0	0	0	0	0	0	0	0	0	0	0	0	0	0	0	0		21207	21224
879	T	0	0	0	0	0	0	0	0	0	0	0	0	0	0	0	0	0	0	0	0		21250	21272
880	A	0	0	0	0	0	0	0	0	0	0	0	0	0	0	0	0	0	0	0	0		21322	21345
881	G	0	0	0	0	0	0	0	0	0	0	0	0	0	0	0	0	0	0	0	0		21332	21344
882	C	0	0	0	0	0	0	0	0	0	0	0	0	0	0	0	0	0	0	0	0		21335	21350
883	A	0	0	0	0	0	0	0	0	0	0	0	0	0	0	0	0	0	0	0	0		21347	21362
884	C	0	0	0	0	0	0	0	0	0	0	0	0	0	0	0	0	0	0	0	0		21358	21376
885	G	0	0	0	0	0	0	0	0	0	0	0	0	0	0	0	0	0	0	0	0		21387	21405
886	T	0	0	0	0	0	0	0	0	0	0	0	0	0	0	0	0	0	0	0	0		21402	21421
887	G	0	0	0	0	0	0	0	0	0	0	0	0	0	0	0	0	0	0	0	0		21407	21427
888	C	0	0	0	0	0	0	0	0	0	0	0	0	0	0	0	0	0	0	0	0		21431	21448
889	T	0	0	0	0	0	0	0	0	0	0	0	0	0	0	0	0	0	0	0	0		21453	21469
890	G	0	0	0	0	0	0	0	0	0	0	0	0	0	0	0	0	0	0	0	0		21460	21471
891	G	0	0	0	0	0	0	0	0	0	0	0	0	0	0	0	0	0	0	0	0		21509	21527
892	T	0	0	0	0	0	0	0	0	0	0	0	0	0	0	0	0	0	0	0	0		21510	21529
893	A	0	0	0	0	0	0	0	0	0	0	0	0	0	0	0	0	0	0	0	0		21535	21552
894	A	0	0	0	0	0	0	0	0	0	0	0	0	0	0	0	0	0	0	0	0		21538	21552
895	A	0	0	0	0	0	0	0	0	0	0	0	0	0	0	0	0	0	0	0	0		21550	21571
896	G	0	0	0	0	0	0	0	0	0	0	0	0	0	0	0	0	0	0	0	0		21554	21572
897	C	0	0	0	0	0	0	0	0	0	0	0	0	0	0	0	0	0	0	0	0		21558	21575
898	T	0	0	0	0	0	0	0	0	0	0	0	0	0	0	0	0	0	0	0	0		21678	21693
899	T	0	0	0	0	0	0	0	0	0	0	0	0	0	0	0	0	0	0	0	0		21695	21720
900	C	0	0	0	0	0	0	0	0	0	0	0	0	0	0	0	0	0	0	0	0		21711	21724
901	A	0	0	0	0	0	0	0	0	0	0	0	0	0	0	0	0	0	0	0	0		21777	21789
902	T	0	0	0	0	0	0	0	0	0	0	0	0	0	0	0	0	0	0	0	0		21794	21808
903	G	0	0	0	0	0	0	0	0	0	0	0	0	0	0	0	0	0	0	0	0		21814	21826
904	C	0	0	0	0	0	0	0	0	0	0	0	0	0	0	0	0	0	0	0	0		21921	21936
905	A	0	0	0	0	0	0	0	0	0	0	0	0	0	0	0	0	0	0	0	0		21922	21944
906	C	0	0	0	0	0	0	0	0	0	0	0	0	0	0	0	0	0	0	0	0		21931	21947
907	T	0	0	0	0	0	0	0	0	0	0	0	0	0	0	0	0	0	0	0	0		21944	21965
908	T	0	0	0	0	0	0	0	0	0	0	0	0	0	0	0	0	0	0	0	0		21947	21961
909	T	0	0	0	0	0	0	0	0	0	0	0	0	0	0	0	0	0	0	0	0		21958	21973
910	G	0	0	0	0	0	0	0	0	0	0	0	0	0	0	0	0	0	0	0	0		21980	22003
911	T	0	0	0	0	0	0	0	0	0	0	0	0	0	0	0	0	0	0	0	0		21980	22005
912	C	0	0	0	0	0	0	0	0	0	0	0	0	0	0	0	0	0	0	0	0		21987	22006
913	C	0	0	0	0	0	0	0	0	0	0	0	0	0	0	0	0	0	0	0	0		21988	22007
914	G	0	0	0	0	0	0	0	0	0	0	0	0	0	0	0	0	0	0	0	0		22039	22056
915	A	0	0	0	0	0	0	0	0	0	0	0	0	0	0	0	0	0	0	0	0		22046	22063
916	A	0	0	0	0	0	0	0	0	0	0	0	0	0	0	0	0	0	0	0	0		22084	22107
917	C	0	0	0	0	0	0	0	0	0	0	0	0	0	0	0	0	0	0	0	0		22095	22114
918	A	0	0	0	0	0	0	0	0	0	0	0	0	0	0	0	0	0	0	0	0		22120	22141
919	A	0	0	0	0	0	0	0	0	0	0	0	0	0	0	0	0	0	0	0	0		22122	22138
920	C	0	0	0	0	0	0	0	0	0	0	0	0	0	0	0	0	0	0	0	0		22146	22165
921	T	0	0	0	0	0	0	0	0	0	0	0	0	0	0	0	0	0	0	0	0		22160	22171
922	G	0	0	0	0	0	0	0	0	0	0	0	0	0	0	0	0	0	0	0	0		22164	22179
923	G	0	0	0	0	0	0	0	0	0	0	0	0	0	0	0	0	0	0	0	0		22217	22236
924	A	0	0	0	0	0	0	0	0	0	0	0	0	0	0	0	0	0	0	0	0		22237	22254
925	C	0	0	0	0	0	0	0	0	0	0	0	0	0	0	0	0	0	0	0	0		22271	22283
926	T	0	0	0	0	0	0	0	0	0	0	0	0	0	0	0	0	0	0	0	0		22298	22315
927	T	0	0	1	1	0	0	0	0	0	0	0	0	0	0	0	0	0	0	0	0		22362	22379
928	T	0	0	0	0	0	0	0	0	0	0	0	0	0	0	0	0	0	0	0	0		22386	22401
929	A	0	0	0	0	0	0	0	0	0	0	0	0	0	0	0	0	0	0	0	0		22390	22402
930	T	0	0	0	0	0	0	0	0	0	0	0	0	0	0	0	0	0	0	0	0		22397	22420
931	T	0	0	0	0	0	0	0	0	0	0	0	0	0	0	0	0	0	0	0	0		22458	22471
932	G	0	0	0	0	0	0	0	0	0	0	0	0	0	0	0	0	0	0	0	0		22503	22516
933	A	0	0	0	0	0	0	0	0	0	0	0	0	0	0	0	0	0	0	0	0		22516	22538
934	C	0	0	0	0	0	0	0	0	0	0	0	0	0	0	0	0	0	0	0	0		22526	22545
935	A	0	0	0	0	0	0	0	0	0	0	0	0	0	0	0	0	0	0	0	0		22527	22541
936	C	0	0	0	0	0	0	0	0	0	0	0	0	0	0	0	0	0	0	0	0		22533	22548
937	T	0	0	0	0	0	0	0	0	0	0	0	0	0	0	0	0	0	0	0	0		22540	22556
938	A	0	0	0	0	0	0	0	0	0	0	0	0	0	0	0	0	0	0	0	0		22595	22612
939	A	0	0	0	0	0	0	0	0	0	0	0	0	0	0	0	0	0	0	0	0		22631	22657
940	G	0	0	0	0	0	0	0	0	0	0	0	0	0	0	0	0	0	0	0	0		22720	22741
941	A	0	0	0	0	0	0	0	0	0	0	0	0	0	0	0	0	0	0	0	0		22801	22818
942	G	0	0	0	0	0	0	0	0	0	0	0	0	0	0	0	0	0	0	0	0		22819	22830
943	G	0	0	0	0	0	0	0	0	0	0	0	0	0	0	0	0	0	0	0	0		22822	22833
944	G	0	0	0	0	0	0	0	0	0	0	0	0	0	0	0	0	0	0	0	0		22826	22847
945	G	0	0	0	0	0	0	0	0	0	0	0	0	0	0	0	0	0	0	0	0		22831	22850
946	T	0	0	0	0	0	0	0	0	0	0	0	0	0	0	0	0	0	0	0	0		22832	22848
947	G	0	0	0	0	0	0	0	0	0	0	0	0	0	0	0	0	0	0	0	0		22851	22869
948	T	0	0	0	0	0	0	0	0	0	0	0	0	0	0	0	0	0	0	0	0		22859	22879
949	A	0	0	0	0	0	0	0	0	0	0	0	0	0	0	0	0	0	0	0	0		22864	22884
950	T	0	0	0	0	0	0	0	0	0	0	0	0	0	0	0	0	0	0	0	0		22867	22878
951	A	0	0	0	0	0	0	0	0	0	0	0	0	0	0	0	0	0	0	0	0		22878	22891
952	C	0	0	0	0	0	0	0	0	0	0	0	0	0	0	0	0	0	0	0	0		22879	22898
953	T	0	0	0	0	0	0	0	0	0	0	0	0	0	0	0	0	0	0	0	0		22901	22916
954	G	0	0	0	0	0	0	0	0	0	0	0	0	0	0	0	0	0	0	0	0		22921	22940
955	C	0	0	0	0	0	0	0	0	0	0	0	0	0	0	0	0	0	0	0	0		22927	22943
956	T	0	0	0	0	0	0	0	0	0	0	0	0	0	0	0	0	0	0	0	0		22942	22958
957	G	0	0	0	0	0	0	0	0	0	0	0	0	0	0	0	0	0	0	0	0		22953	22970
958	C	0	0	0	0	0	0	0	0	0	0	0	0	0	0	0	0	0	0	0	0		22960	22979
959	C	0	0	0	0	0	0	0	0	0	0	0	0	0	0	0	0	0	0	0	0		22962	22979
960	G	0	0	0	0	0	0	0	0	0	0	0	0	0	0	0	0	0	0	0	0		22971	22984
961	T	0	0	0	0	0	0	0	0	0	0	0	0	0	0	0	0	0	0	0	0		22994	23010
962	G	0	0	0	0	0	0	0	0	0	0	0	0	0	0	0	0	0	0	0	0		23012	23033
963	A	0	0	0	0	0	0	0	0	0	0	0	0	0	0	0	0	0	0	0	0		23022	23042
964	A	0	0	0	0	0	0	0	0	0	0	0	0	0	0	0	0	0	0	0	0		23040	23051
965	C	0	0	0	0	0	0	0	0	0	0	0	0	0	0	0	0	0	0	0	0		23047	23060
966	A	0	0	0	0	0	0	0	0	0	0	0	0	0	0	0	0	0	0	0	0		23053	23073
967	T	0	0	0	0	0	0	0	0	0	0	0	0	0	0	0	0	0	0	0	0		23055	23075
968	G	0	0	0	0	0	0	0	0	0	0	0	0	0	0	0	0	0	0	0	0		23069	23081
969	A	0	0	0	0	0	0	0	0	0	0	0	0	0	0	0	0	0	0	0	0		23089	23100
970	G	0	0	0	0	0	0	0	0	0	0	0	0	0	0	0	0	0	0	0	0		23129	23150
971	C	0	0	0	0	0	0	0	0	0	0	0	0	0	0	0	0	0	0	0	0		23136	23154
972	A	0	0	0	0	0	0	0	0	0	0	0	0	0	0	0	0	0	0	0	0		23157	23174
973	T	0	0	0	0	0	0	0	0	0	0	0	0	0	0	0	0	0	0	0	0		23183	23201
974	G	0	0	0	0	0	0	0	0	0	0	0	0	0	0	0	0	0	0	0	0		23214	23232
975	A	0	0	0	0	0	0	0	0	0	0	0	0	0	0	0	0	0	0	0	0		23230	23242
976	A	0	0	0	0	0	0	0	0	0	0	0	0	0	0	0	0	0	0	0	0		23246	23261
977	A	0	0	0	0	0	0	0	0	0	0	0	0	0	0	0	0	0	0	0	0		23252	23270
978	T	0	0	0	0	0	0	0	0	0	0	0	0	0	0	0	0	0	0	0	0		23257	23276
979	T	0	0	0	0	0	0	0	0	0	0	0	0	0	0	0	0	0	0	0	0		23271	23292
980	G	0	0	0	0	0	0	0	0	0	0	0	0	0	0	0	0	0	0	0	0		23287	23305
981	C	0	0	0	0	0	0	0	0	0	0	0	0	0	0	1	0	0	0	0	0		23341	23362
982	T	0	0	0	0	0	0	0	0	0	0	0	0	0	0	0	0	0	0	0	0		23349	23360
983	T	0	0	0	0	0	0	0	0	0	0	0	0	0	0	0	0	0	0	0	0		23395	23409
984	G	0	0	0	0	0	0	0	0	0	0	0	0	0	0	0	0	0	0	0	0		23426	23447
985	G	0	0	0	0	0	0	0	0	0	0	0	0	0	0	0	0	0	0	0	0		23486	23498
986	T	0	0	0	0	0	0	0	0	0	0	0	0	0	0	0	0	0	0	0	0		23491	23513
987	A	0	0	0	0	0	0	0	0	0	0	0	0	0	0	0	0	0	0	0	0		23507	23526
988	C	0	0	0	0	0	0	0	0	0	0	0	0	0	0	0	0	0	0	0	0		23535	23546
989	A	0	0	0	0	0	0	0	0	0	0	0	0	0	0	0	0	0	0	0	0		23541	23559
990	C	0	0	0	0	0	0	0	0	0	0	0	0	0	0	0	0	0	0	0	0		23550	23573
991	G	0	0	0	0	0	0	0	0	0	0	0	0	0	0	0	0	0	0	0	0		23626	23646
992	G	0	0	0	0	0	0	0	0	0	0	0	0	0	0	0	0	0	0	0	0		23707	23726
993	A	0	0	0	0	0	0	0	0	0	0	0	0	0	0	0	0	0	0	0	0		23768	23785
994	A	0	0	0	0	0	0	0	0	0	0	0	0	0	0	0	0	0	0	0	0		23772	23788
995	C	0	0	0	0	0	0	0	0	0	0	0	0	0	0	0	0	0	0	0	0		23785	23804
996	G	0	0	0	0	0	0	0	0	0	0	0	0	0	0	0	0	0	0	0	0		23804	23816
997	T	0	0	0	0	0	0	0	0	0	0	0	0	0	0	0	0	0	0	0	0		23807	23826
998	T	0	0	0	0	0	0	0	0	0	0	0	0	0	0	0	0	0	0	0	0		23823	23834
999	C	0	0	0	0	0	0	0	0	0	0	0	0	0	0	0	0	0	0	0	0		23837	23848
1000	T	0	0	0	0	0	0	0	0	0	0	0	0	0	0	0	0	0	0	0	0		23846	23867
1001	G	0	0	0	0	0	0	0	0	0	0	0	0	0	0	0	0	0	0	0	0		23860	23881
1002	A	0	0	0	0	0	0	0	0	0	0	0	0	0	0	0	0	0	0	0	0		23887	23909
1003	A	0	0	0	0	0	0	0	0	0	0	0	0	0	0	0	0	0	0	0	0		23890	23908
1004	A	0	0	0	0	0	0	0	0	0	0	0	0	0	0	0	0	0	0	0	0		23897	23909
1005	A	0	0	0	0	0	0	0	0	0	0	0	0	0	0	0	0	0	0	0	0		23904	23922
1006	G	0	0	0	0	0	0	0	0	0	0	0	0	0	0	0	0	0	0	0	0		23932	23962
1007	A	0	0	0	0	0	0	0	0	0	0	0	0	0	0	0	0	0	0	0	0		23962	23980
1008	G	0	0	0	0	0	0	0	0	0	0	0	0	0	0	0	0	0	0	0	0		23964	23976
1009	C	0	0	0	0	0	0	0	0	0	0	0	0	0	0	0	0	0	0	0	0		24011	24037
1010	T	0	0	0	0	0	0	0	0	0	0	0	0	0	0	0	0	0	0	0	0		24060	24078
1011	A	0	0	0	0	0	0	0	0	0	0	0	0	0	0	0	0	0	0	0	0		24064	24081
1012	T	0	0	0	0	0	0	0	0	0	0	0	0	0	0	0	0	0	0	0	0		24109	24124
1013	G	0	0	0	0	0	0	0	0	0	0	0	0	0	0	0	0	0	0	0	0		24200	24223
1014	A	0	0	0	0	0	0	0	0	0	0	0	0	0	0	0	0	0	0	0	0		24218	24232
1015	A	0	0	0	0	0	0	0	0	0	0	0	0	0	0	0	0	0	0	0	0		24219	24237
1016	T	0	0	0	0	0	0	0	0	0	0	0	0	0	0	0	0	0	0	0	0		24248	24261
1017	T	0	0	0	0	0	0	0	0	0	0	0	0	0	0	0	0	0	0	0	0		24251	24269
1018	G	0	0	0	0	0	0	0	0	0	0	0	0	0	0	0	0	0	0	0	0		24297	24314
1019	C	0	0	0	0	0	0	0	0	0	0	0	0	0	0	0	0	0	0	0	0		24298	24311
1020	A	0	0	0	0	0	0	0	0	0	0	0	0	0	0	0	0	0	0	0	0		24305	24319
1021	G	0	0	0	0	0	0	0	0	0	0	0	0	0	0	0	0	0	0	0	0		24317	24331
1022	A	0	0	0	0	0	0	0	0	0	0	0	0	0	0	0	0	0	0	0	0		24323	24343
1023	C	0	0	0	0	0	0	0	0	0	0	0	0	0	0	0	0	0	0	0	0		24372	24392
1024	A	0	0	0	0	0	0	0	0	0	0	0	0	0	0	0	0	0	0	0	0		24387	24398
1025	C	0	0	0	0	0	0	0	0	0	0	0	0	0	0	0	0	0	0	0	0		24395	24410
1026	C	0	0	0	0	0	0	0	0	0	0	0	0	0	0	0	0	0	0	0	0		24412	24425
1027	T	0	0	0	0	0	0	0	0	0	0	0	0	0	0	0	0	0	0	0	0		24430	24450
1028	T	0	0	0	0	0	0	0	0	0	0	0	0	0	0	0	0	0	0	0	0		24437	24454
1029	T	0	0	0	0	0	0	0	0	0	0	0	0	0	0	0	0	0	0	0	0		24462	24477
1030	T	0	0	0	0	0	0	0	0	0	0	0	0	0	0	0	0	0	0	0	0		24479	24496
1031	G	0	0	0	0	0	0	0	0	0	0	0	0	0	0	0	0	0	0	0	0		24493	24506
1032	A	0	0	0	0	0	0	0	0	0	0	0	0	0	0	0	0	0	0	0	0		24558	24575
1033	A	0	0	0	0	0	0	0	0	0	0	0	0	0	0	0	0	0	0	0	0		24563	24577
1034	A	0	0	0	0	0	0	0	0	0	0	0	0	0	0	0	0	0	0	0	0		24608	24627
1035	T	0	0	0	0	0	0	0	0	0	0	0	0	0	0	0	0	0	0	0	0		24614	24628
1036	T	0	0	0	0	0	0	0	0	0	0	0	0	0	0	0	0	0	0	0	0		24653	24672
1037	A	0	0	0	0	0	0	0	0	0	0	0	0	0	0	0	0	0	0	0	0		24667	24688
1038	A	0	0	0	0	0	0	0	0	0	0	0	0	0	0	0	0	0	0	0	0		24672	24690
1039	A	0	0	0	0	0	0	0	0	0	0	0	0	0	0	0	0	0	0	0	0		24759	24776
1040	T	0	0	0	0	0	0	0	0	0	0	0	0	0	0	0	0	0	0	0	0		24788	24808
1041	T	0	0	0	0	0	0	0	0	0	0	0	0	0	0	0	0	0	0	0	0		24799	24818
1042	G	0	0	0	0	0	0	0	0	0	0	0	0	0	0	0	0	0	0	0	0		24816	24831
1043	G	0	0	0	0	0	0	0	0	0	0	0	0	0	0	0	0	0	0	0	0		24823	24843
1044	C	0	0	0	0	0	0	0	0	0	0	0	0	0	0	0	0	0	0	0	0		24860	24873
1045	A	0	0	0	0	0	0	0	0	0	0	0	0	0	0	0	0	0	0	0	0		24876	24893
1046	A	0	0	0	0	0	0	0	0	0	0	0	0	0	0	0	0	0	0	0	0		24885	24903
1047	A	0	0	0	0	0	0	0	0	0	0	0	0	0	0	0	0	0	0	0	0		24888	24902
1048	G	0	0	0	0	0	0	0	0	0	0	0	0	0	0	0	0	0	0	0	0		24889	24908
1049	A	0	0	0	0	0	0	0	0	0	0	0	0	0	0	0	0	0	0	0	0		24912	24932
1050	A	0	0	0	0	0	0	0	0	0	0	0	0	0	0	0	0	0	0	0	0		24913	24929
1051	A	0	0	0	0	0	0	0	0	0	0	0	0	0	0	0	0	0	0	0	0		24919	24941
1052	T	0	0	0	0	0	0	0	0	0	0	0	0	0	0	0	0	0	0	0	0		24955	24973
1053	T	0	0	0	0	0	0	0	0	0	0	0	0	0	0	0	0	0	0	0	0		24991	25007
1054	T	0	0	0	0	0	0	0	0	0	0	0	0	0	0	0	0	0	0	0	0		24999	25016
1055	G	0	0	0	0	0	0	0	0	0	0	0	0	0	0	0	0	0	0	0	0		25000	25012
1056	A	0	0	0	0	0	0	0	0	0	0	0	0	0	0	0	0	0	0	0	0		25042	25057
1057	C	0	0	0	0	0	0	0	0	0	0	0	0	0	0	0	0	0	0	0	0		25079	25099
1058	A	0	0	0	0	0	0	0	0	0	0	0	0	0	0	0	0	0	0	0	0		25159	25176
1059	C	0	0	0	0	0	0	0	0	0	0	0	0	0	0	0	0	0	0	0	0		25196	25216
1060	C	0	0	0	0	0	0	0	0	0	0	0	0	0	0	0	0	0	0	0	0		25222	25243
1061	T	0	0	0	0	0	0	0	0	0	0	0	0	0	0	0	0	0	0	0	0		25235	25257
1062	T	0	0	0	0	0	0	0	0	0	0	0	0	0	0	0	0	0	0	0	0		25240	25261
1063	C	0	0	0	0	0	0	0	0	0	0	0	0	0	0	0	0	0	0	0	0		25245	25259
1064	A	0	0	0	0	0	0	0	0	0	0	0	0	0	0	0	0	0	0	0	0		25292	25313
1065	A	0	0	0	0	0	0	0	0	0	0	0	0	0	0	0	0	0	0	0	0		25342	25361
1066	T	0	0	0	0	0	0	0	0	0	0	0	0	0	0	0	0	0	0	0	0		25380	25407
1067	G	0	0	0	0	0	0	0	0	0	0	0	0	0	0	0	0	0	0	0	0		25403	25420
1068	G	0	0	0	0	0	0	0	0	0	0	0	0	0	0	0	0	0	0	0	0		25406	25419
1069	G	0	0	0	0	0	0	0	0	0	0	0	0	0	0	0	0	0	0	0	0		25417	25430
1070	G	0	0	0	0	0	0	0	0	0	0	0	0	0	0	0	0	0	0	0	0		25432	25446
1071	A	0	0	0	0	0	0	0	0	0	0	0	0	0	0	0	0	0	0	0	0		25451	25470
1072	A	0	0	0	0	0	0	0	0	0	0	0	0	0	0	0	0	0	0	0	0		25607	25621
1073	T	0	0	0	0	0	0	0	0	0	0	0	0	0	0	0	0	0	0	0	0		25690	25702
1074	G	0	0	0	0	0	0	0	0	0	0	0	0	0	0	0	0	0	0	0	0		25724	25744
1075	T	0	0	0	0	0	0	0	0	0	0	0	0	0	0	0	0	0	0	0	0		25727	25746
1076	C	0	0	0	0	0	0	0	0	0	0	0	0	0	0	0	0	0	0	0	0		25738	25753
1077	C	0	0	0	0	0	0	0	0	0	0	0	0	0	0	0	0	0	0	0	0		25743	25755
1078	A	0	0	0	0	0	0	0	0	0	0	0	0	0	0	0	0	0	0	0	0		25775	25792
1079	A	0	0	0	0	0	0	0	0	0	0	0	0	0	0	0	0	0	0	0	0		25797	25816
1080	A	0	0	0	0	0	0	0	0	0	0	0	0	0	0	0	0	0	0	0	0		25817	25842
1081	T	0	0	0	0	0	0	0	0	0	0	0	0	0	0	0	0	0	0	0	0		25846	25861
1082	T	0	0	0	0	0	0	0	0	0	0	0	0	0	0	0	0	0	0	0	0		25856	25878
1083	T	0	0	0	0	0	0	0	0	0	0	0	0	0	0	0	0	0	0	0	0		25869	25882
1084	T	0	0	0	0	0	0	0	0	0	0	0	0	0	0	0	0	0	0	0	0		25896	25912
1085	G	0	0	0	0	0	0	0	0	0	0	0	0	0	0	0	0	0	0	0	0		25921	25942
1086	T	0	0	0	0	0	0	0	0	0	0	0	0	0	0	0	0	0	0	0	0		25940	25956
1087	A	0	0	0	0	0	0	0	0	0	0	0	0	0	0	0	0	0	0	0	0		25981	26002
1088	T	0	0	0	0	0	0	0	0	0	0	0	0	0	0	0	0	0	0	0	0		25988	26007
1089	T	0	0	0	0	0	0	0	0	0	0	0	0	0	0	0	0	0	0	0	0		26032	26056
1090	T	0	0	0	0	0	0	0	0	0	0	0	0	0	0	0	0	0	0	0	0		26041	26052
1091	C	0	0	0	0	0	0	0	0	0	0	0	0	0	0	0	0	0	0	0	0		26067	26086
1092	C	0	0	0	0	0	0	0	0	0	0	0	0	0	0	0	0	0	0	0	0		26084	26108
1093	C	0	0	0	0	0	0	0	0	0	0	0	0	0	0	0	0	0	0	0	0		26091	26104
1094	T	0	0	0	0	0	0	0	0	0	0	0	0	0	0	0	0	0	0	0	0		26163	26174
1095	T	0	0	0	0	0	0	0	0	0	0	0	0	0	0	0	0	0	0	0	0		26209	26224
1096	A	0	0	0	0	0	0	0	0	0	0	0	0	0	0	0	0	0	0	0	0		26231	26246
1097	A	0	0	0	0	0	0	0	0	0	0	0	0	0	0	0	0	0	0	0	0		26231	26254
1098	A	0	0	0	0	0	0	0	0	0	0	0	0	0	0	0	0	0	0	0	0		26273	26296
1099	T	0	0	0	0	0	0	0	0	0	0	0	0	0	0	0	0	0	0	0	0		26323	26341
1100	T	0	0	0	0	0	0	0	0	0	0	0	0	0	0	0	0	0	0	0	0		26368	26380
1101	C	0	0	0	0	0	0	0	0	0	0	0	0	0	0	0	0	0	0	0	0		26398	26415
1102	C	0	0	0	0	0	0	0	0	0	0	0	0	0	0	0	0	0	0	0	0		26401	26419
1103	A	0	0	0	0	0	0	0	0	0	0	0	0	0	0	0	0	0	0	0	0		26431	26446
1104	T	0	0	0	0	0	0	0	0	0	0	0	0	0	0	0	0	0	0	0	0		26433	26454
1105	A	0	0	0	0	0	0	0	0	0	0	0	0	0	0	0	0	0	0	0	0		26439	26455
1106	A	0	0	0	0	0	0	0	0	0	0	0	0	0	0	0	0	0	0	0	0		26476	26495
1107	T	0	0	0	0	0	0	0	0	0	0	0	0	0	0	0	0	0	0	0	0		26534	26553
1108	C	0	0	0	0	0	0	0	0	0	0	0	0	0	0	0	0	0	0	0	0		26551	26564
1109	A	0	0	0	0	0	0	0	0	0	0	0	0	0	0	0	0	0	0	0	0		26554	26572
1110	A	0	0	0	0	0	0	0	0	0	0	0	0	0	0	0	0	0	0	0	0		26583	26598
1111	G	0	0	0	0	0	0	0	0	0	0	0	0	0	0	0	0	0	0	0	0		26587	26603
1112	A	0	0	0	0	0	0	0	0	0	0	0	0	0	0	0	0	0	0	0	0		26588	26608
1113	C	0	0	0	0	0	0	0	0	0	0	0	0	0	0	0	0	0	0	0	0		26616	26632
1114	T	0	0	0	0	0	0	0	0	0	0	0	0	0	0	0	0	0	0	0	0		26635	26654
1115	A	0	0	0	0	0	0	0	0	0	0	0	0	0	0	0	0	0	0	0	0		26664	26680
1116	T	0	0	0	0	0	0	0	0	0	0	0	0	0	0	0	0	0	0	0	0		26726	26739
1117	T	0	0	0	0	0	0	0	0	0	0	0	0	0	0	0	0	1	1	0	0		26760	26773
1118	C	0	0	0	0	0	0	0	0	0	0	0	0	0	0	0	0	0	0	0	0		26795	26807
1119	A	0	0	0	0	0	0	0	0	0	0	0	0	0	0	0	0	0	0	0	0		26886	26902
1120	A	0	0	0	0	0	0	0	0	0	0	0	0	0	0	0	0	0	0	0	0		27111	27132
1121	C	0	0	0	0	0	0	0	0	0	0	0	0	0	0	0	0	0	0	0	0		27159	27176
1122	C	0	0	0	0	0	0	0	0	0	0	0	0	0	0	0	0	0	0	0	0		27228	27246
1123	A	0	0	0	0	0	0	0	0	0	0	0	0	0	0	0	0	0	0	0	0		27241	27257
1124	A	0	0	0	0	0	0	0	0	0	0	0	0	0	0	0	0	0	0	0	0		27245	27256
1125	G	0	0	0	0	0	0	0	0	0	0	0	0	0	0	0	0	0	0	0	0		27269	27288
1126	G	0	0	0	0	0	0	0	0	0	0	0	0	0	0	0	0	0	0	0	0		27280	27295
1127	G	0	0	0	0	0	0	0	0	0	0	0	0	0	0	0	0	0	0	0	0		27307	27322
1128	T	0	0	0	0	0	0	0	0	0	0	0	0	0	0	0	0	0	0	0	0		27322	27340
1129	T	0	0	0	0	0	0	0	0	0	0	0	0	0	0	0	0	0	0	0	0		27331	27358
1130	G	0	0	0	0	0	0	0	0	0	0	0	0	0	0	0	0	0	0	0	0		27368	27385
1131	A	0	0	0	0	0	0	0	0	0	0	0	0	0	0	0	0	0	0	0	0		27393	27414
1132	A	0	0	0	0	0	0	0	0	0	0	0	0	0	0	0	0	0	0	0	0		27435	27452
1133	A	0	0	0	0	0	0	0	0	0	0	0	0	0	0	0	0	0	0	0	0		27445	27466
1134	A	0	0	0	0	0	0	0	0	0	0	0	0	0	0	0	0	0	0	0	0		27450	27467
1135	G	0	0	0	0	0	0	0	0	0	0	0	0	0	0	0	0	0	0	0	0		27468	27483
1136	A	0	0	0	0	0	0	0	0	0	0	0	0	0	0	0	0	0	0	0	0		27474	27485
1137	A	0	0	0	0	0	0	0	0	0	0	0	0	0	0	0	0	0	0	0	0		27478	27493
1138	A	0	0	0	0	0	0	0	0	0	0	0	0	0	0	0	0	0	0	0	0		27488	27502
1139	A	0	0	0	0	0	0	0	0	0	0	0	0	0	0	0	0	0	0	0	0		27632	27654
1140	A	0	0	0	0	0	0	0	0	0	0	0	0	0	0	0	0	0	0	0	0		27652	27669
1141	G	0	0	0	0	0	0	0	0	0	0	0	0	0	0	0	0	0	0	0	0		27668	27681
1142	C	0	0	0	0	0	0	0	0	0	0	0	0	0	0	0	0	0	0	0	0		27702	27714
1143	T	0	0	0	0	0	0	0	0	0	0	0	0	0	0	0	0	0	0	0	0		27712	27730
1144	T	0	0	0	0	0	0	0	0	0	0	0	0	0	0	0	0	0	0	0	0		27729	27749
1145	G	0	0	0	0	0	0	0	0	0	0	0	0	0	0	0	0	0	0	0	0		27759	27772
1146	A	0	0	0	0	0	0	0	0	0	0	0	0	0	0	0	0	0	0	0	0		27773	27786
1147	T	0	0	0	0	0	0	0	0	0	0	0	0	0	0	0	0	0	0	0	0		27820	27834
1148	G	0	0	0	0	0	0	0	0	0	0	0	0	0	0	0	0	0	0	0	0		27849	27861
1149	G	0	0	0	0	0	0	0	0	0	0	0	0	0	0	0	0	0	0	0	0		27851	27865
1150	C	0	0	0	0	0	0	0	0	0	0	0	0	0	0	0	0	0	0	0	0		27858	27877
1151	T	0	0	0	0	0	0	0	0	0	0	0	0	0	0	0	0	0	0	0	0		27891	27908
1152	T	0	0	0	0	0	0	0	0	0	0	0	0	0	0	0	0	0	0	0	0		27899	27919
1153	T	0	0	0	0	0	0	0	0	0	0	0	0	0	0	0	0	0	0	0	0		27934	27955
1154	A	0	0	0	0	0	0	0	0	0	0	0	0	0	0	0	0	0	0	0	0		27948	27964
1155	T	0	0	0	0	0	0	0	0	0	0	0	0	0	0	0	0	0	0	0	0		27963	27979
1156	G	0	0	0	0	0	0	0	0	0	0	0	0	0	0	0	0	0	0	0	0		27972	27990
1157	G	0	0	0	0	0	0	0	0	0	0	0	0	0	0	0	0	0	0	0	0		27975	27996
1158	G	0	0	0	0	0	0	0	0	0	0	0	0	0	0	0	0	0	0	0	0		28016	28041
1159	T	0	0	0	0	0	0	0	0	0	0	0	0	0	0	0	0	0	0	0	0		28040	28061
1160	A	0	0	0	0	0	0	0	0	0	0	0	0	0	0	0	0	0	0	0	0		28093	28109
1161	G	0	0	0	0	0	0	0	0	0	0	0	0	0	0	0	0	0	0	0	0		28113	28124
1162	A	0	0	0	0	0	0	0	0	0	0	0	0	0	0	0	0	0	0	0	0		28128	28145
1163	A	0	0	0	0	0	0	0	0	0	0	0	0	0	0	0	0	0	0	0	0		28169	28181
1164	T	0	0	0	0	0	0	0	0	0	0	0	0	0	0	0	0	0	0	0	0		28244	28260
1165	T	0	0	0	0	0	0	0	0	0	0	0	0	0	0	0	0	0	0	0	0		28301	28321
1166	C	0	0	0	0	0	0	0	0	0	0	0	0	0	0	0	0	0	0	0	0		28364	28383
1167	G	0	0	0	0	0	0	0	0	0	0	0	0	0	0	0	0	0	0	0	0		28410	28429
1168	A	0	0	0	0	0	0	0	0	0	0	0	0	0	0	0	0	0	0	0	0		28454	28474
1169	T	0	0	0	0	0	0	0	0	0	0	0	0	0	0	0	0	0	0	0	0		28484	28501
1170	C	0	0	0	0	0	0	0	0	0	0	0	0	0	0	0	0	0	0	0	0		28542	28563
1171	T	0	0	0	0	0	0	0	0	0	0	0	0	0	0	0	0	0	0	0	0		28596	28610
1172	G	0	0	0	0	0	0	0	0	0	0	0	0	0	0	0	0	0	0	0	0		28600	28616
1173	T	0	0	0	0	0	0	0	0	0	0	0	0	0	0	0	0	0	0	0	0		28620	28634
1174	C	0	0	0	0	0	0	0	0	0	0	0	0	0	0	0	0	0	0	0	0		28710	28731
1175	T	0	0	0	0	0	0	0	0	0	0	0	0	0	0	0	0	0	0	0	0		28783	28796
1176	A	0	0	0	0	0	0	0	0	0	0	0	0	0	0	0	0	0	0	0	0		28798	28826
1177	T	0	0	0	0	0	0	0	0	0	0	0	0	0	0	0	0	0	0	0	0		28850	28867
1178	C	0	0	0	0	0	0	0	0	0	0	0	0	0	0	0	0	0	0	0	0		28874	28891
1179	C	0	0	0	0	0	0	0	0	0	0	0	0	0	0	0	0	0	0	0	0		28874	28897
1180	A	0	0	0	0	0	0	0	0	0	0	0	0	0	0	0	0	0	0	0	0		28880	28894
1181	G	0	0	0	0	0	0	0	0	0	0	0	0	0	0	0	0	0	0	0	0		28894	28910
1182	T	0	0	0	0	0	0	0	0	0	0	0	0	0	0	0	0	0	0	0	0		28939	28961
1183	T	0	0	0	0	0	0	0	0	0	0	0	0	0	0	0	0	0	0	0	0		29024	29045
1184	G	0	0	0	0	0	0	0	0	0	0	0	0	0	0	0	0	0	0	0	0		29026	29052
1185	C	0	0	0	0	0	0	0	0	0	0	0	0	0	0	0	0	0	0	0	0		29145	29166
1186	G	0	0	0	0	0	0	0	0	0	0	0	0	0	0	0	0	0	0	0	0		29172	29184
1187	T	0	0	0	0	0	0	0	0	0	0	0	0	0	0	0	0	0	0	0	0		29179	29196
1188	C	0	0	0	0	0	0	0	0	0	0	0	0	0	0	0	0	0	0	0	0		29201	29214
1189	A	0	0	0	0	0	0	0	0	0	0	0	0	0	0	0	0	0	0	0	0		29247	29262
1190	C	0	0	0	0	0	0	0	0	0	0	0	0	0	0	0	0	0	0	0	0		29281	29294
1191	C	0	0	0	0	0	0	0	0	0	0	0	0	0	0	0	0	0	0	0	0		29285	29309
1192	A	0	0	0	0	0	0	0	0	0	0	0	0	0	0	0	0	0	0	0	0		29328	29340
1193	A	0	0	0	0	0	0	0	0	0	0	0	0	0	0	0	0	0	0	0	0		29333	29344
1194	A	0	0	0	0	0	0	0	0	0	0	0	0	0	0	0	0	0	0	0	0		29470	29488
1195	T	0	0	0	0	0	0	0	0	0	0	0	0	0	0	0	0	0	0	0	0		29505	29517
1196	G	0	0	0	0	0	0	0	0	0	0	0	0	0	0	0	0	0	0	0	0		29514	29527
1197	A	0	0	0	0	0	0	0	0	0	0	0	0	0	0	0	0	0	0	0	0		29591	29602
1198	A	0	0	0	0	0	0	0	0	0	0	0	0	0	0	0	0	0	0	0	0		29632	29648
1199	T	0	0	0	0	0	0	0	0	0	0	0	0	0	0	0	0	0	0	0	0		29739	29759
1200	G	0	0	0	0	0	0	0	0	0	0	0	0	0	0	0	0	0	0	0	0		29758	29770
1201	C	0	0	0	0	0	0	0	0	0	0	0	0	0	0	0	0	0	0	0	0		29775	29790
1202	A	0	0	0	0	0	0	0	0	0	0	0	0	0	0	0	0	0	0	0	0		29804	29818
1203	A	0	0	0	0	0	0	0	0	0	0	0	0	0	0	0	0	0	0	0	0		29811	29824
1204	C	0	0	0	0	0	0	0	0	0	0	0	0	0	0	0	0	0	0	0	0
1205	C	0	0	0	0	0	0	0	0	0	0	0	0	0	0	0	0	0	0	0	0
1206	A	0	0	0	0	0	0	0	0	0	0	0	0	0	0	0	0	0	0	0	0
1207	A	0	0	0	0	0	0	0	0	0	0	0	0	0	0	0	0	0	0	0	0
1208	A	0	0	0	0	0	0	0	0	0	0	0	0	0	0	0	0	0	0	0	0
1209	T	0	0	0	0	0	0	0	0	0	0	0	0	0	0	0	0	0	0	0	0
1210	G	0	0	0	0	0	0	0	0	0	0	0	0	0	0	0	0	0	0	0	0
1211	T	0	0	0	0	0	0	0	0	0	0	0	0	0	0	0	0	0	0	0	0
1212	G	0	0	0	0	0	0	0	0	0	0	0	0	0	0	0	0	0	0	0	0
1213	C	0	0	0	0	0	0	0	0	0	0	0	0	0	0	0	0	0	0	0	0
1214	C	0	0	0	0	0	0	0	0	0	0	0	0	0	0	0	0	0	0	0	0
1215	T	0	0	0	0	0	0	0	0	0	0	0	0	0	0	0	0	0	0	0	0
1216	T	0	0	0	0	0	0	0	0	0	0	0	0	0	0	0	0	0	0	0	0
1217	T	0	0	0	0	0	0	0	0	0	0	0	0	0	0	0	0	0	0	0	0
1218	C	0	0	0	0	0	0	0	0	0	0	0	0	0	0	0	0	0	0	0	0
1219	A	0	0	0	0	0	0	0	0	0	0	0	0	0	0	0	0	0	0	0	0
1220	A	0	0	0	0	0	0	0	0	0	0	0	0	0	0	0	0	0	0	0	0
1221	C	0	0	0	0	0	0	0	0	0	0	0	0	0	0	0	0	0	0	0	0
1222	T	0	0	0	0	0	0	0	0	0	0	0	0	0	0	0	0	0	0	0	0
1223	C	0	0	0	0	0	0	0	0	0	0	0	0	0	0	0	0	0	0	0	0
1224	T	0	0	0	0	0	0	0	0	0	0	0	0	0	0	0	0	0	0	0	0
1225	C	0	0	0	0	0	0	0	0	0	0	0	0	0	0	0	0	0	0	0	0
1226	A	0	0	0	0	0	0	0	0	0	0	0	0	0	0	0	0	0	0	0	0
1227	T	0	0	0	0	0	0	0	0	0	0	0	0	0	0	0	0	0	0	0	0
1228	G	0	0	0	0	0	0	0	0	0	0	0	0	0	0	0	0	0	0	0	0
1229	A	0	0	0	0	0	0	0	0	0	0	0	0	0	0	0	0	0	0	0	0
1230	A	0	0	0	0	0	0	0	0	0	0	0	0	0	0	0	0	0	0	0	0
1231	G	0	0	0	0	0	0	0	0	0	0	0	0	0	0	0	0	0	0	0	0
1232	T	0	0	0	0	0	0	0	0	0	0	0	0	0	0	0	0	0	0	0	0
1233	G	0	0	0	0	0	0	0	0	0	0	0	0	0	0	0	0	0	0	0	0
1234	T	0	0	0	0	0	0	0	0	0	0	0	0	0	0	0	0	0	0	0	0
1235	G	0	0	0	0	0	0	0	0	0	0	0	0	0	0	0	0	0	0	0	0
1236	A	0	0	0	0	0	0	0	0	0	0	0	0	0	0	0	0	0	0	0	0
1237	T	0	0	0	0	0	0	0	0	0	0	0	0	0	0	0	0	0	0	0	0
1238	C	0	0	0	0	0	0	0	0	0	0	0	0	0	0	0	0	0	0	0	0
1239	A	0	0	0	0	0	0	0	0	0	0	0	0	0	0	0	0	0	0	0	0
1240	T	0	0	0	0	0	0	0	0	0	0	0	0	0	0	0	0	0	0	0	0
1241	T	0	0	0	0	0	0	0	0	0	0	0	0	0	0	0	0	0	0	0	0
1242	G	0	0	0	0	0	0	0	0	0	0	0	0	0	0	0	0	0	0	0	0
1243	T	0	0	0	0	0	0	0	0	0	0	0	0	0	0	0	0	0	0	0	0
1244	G	0	0	0	0	0	0	0	0	0	0	0	0	0	0	0	0	0	0	0	0
1245	G	0	0	0	0	0	0	0	0	0	0	0	0	0	0	0	0	0	0	0	0
1246	T	0	0	0	0	0	0	0	0	0	0	0	0	0	0	0	0	0	0	0	0
1247	G	0	0	0	0	0	0	0	0	0	0	0	0	0	0	0	0	0	0	0	0
1248	A	0	0	0	0	0	0	0	0	0	0	0	0	0	0	0	0	0	0	0	0
1249	A	0	0	0	0	0	0	0	0	0	0	0	0	0	0	0	0	0	0	0	0
1250	A	0	0	0	0	0	0	0	0	0	0	0	0	0	0	0	0	0	0	0	0
1251	C	0	0	0	0	0	0	0	0	0	0	0	0	0	0	0	0	0	0	0	0
1252	T	0	0	0	0	0	0	0	0	0	0	0	0	0	0	0	0	0	0	0	0
1253	T	0	0	0	0	0	0	0	0	0	0	0	0	0	0	0	0	0	0	0	0
1254	C	0	0	0	0	0	0	0	0	1	0	0	0	0	0	0	0	0	0	0	0
1255	A	0	0	0	0	0	0	0	0	0	0	0	0	0	0	0	0	0	0	0	0
1256	T	0	0	0	0	0	0	0	0	0	0	0	0	0	0	0	0	0	0	0	0
1257	G	0	0	0	0	0	0	0	0	0	0	0	0	0	0	0	0	0	0	0	0
1258	G	0	0	0	0	0	0	0	0	0	0	0	0	0	0	0	0	0	0	0	0
1259	C	0	0	0	0	0	0	0	0	0	0	0	0	0	0	0	0	0	0	0	0
1260	A	0	0	0	0	0	0	0	0	0	0	0	0	0	0	0	0	0	0	0	0
1261	G	0	0	0	0	0	0	0	0	0	0	0	0	0	0	0	0	0	0	0	0
1262	A	0	0	0	0	0	0	0	0	0	0	0	0	0	0	0	0	0	0	0	0
1263	C	0	0	0	0	0	0	0	0	0	0	0	0	0	0	0	0	0	0	0	0
1264	G	0	0	0	0	0	0	0	0	0	0	0	0	0	0	0	0	0	0	0	0
1265	G	0	0	0	0	0	0	0	0	0	0	0	0	0	0	0	0	0	0	0	0
1266	G	0	0	0	0	0	0	0	0	0	0	0	0	0	0	0	0	0	0	0	0
1267	C	0	0	0	0	0	0	0	0	0	0	0	0	0	0	0	0	0	0	0	0
1268	G	0	0	0	0	0	0	0	0	0	0	0	0	0	0	0	0	0	0	0	0
1269	A	0	0	0	0	0	0	0	0	0	0	0	0	0	0	0	0	0	0	0	0
1270	T	0	0	0	0	0	0	0	0	0	0	0	0	0	0	0	0	0	0	0	0
1271	T	0	0	0	0	0	0	0	0	0	0	0	0	0	0	0	0	0	0	0	0
1272	T	0	0	0	0	0	0	0	0	0	0	0	0	0	0	0	0	0	0	0	0
1273	T	0	0	0	0	0	0	0	0	0	0	0	0	0	0	0	0	0	0	0	0
1274	G	0	0	0	0	0	0	0	0	0	0	0	0	0	0	0	0	0	0	0	0
1275	T	0	0	0	0	0	0	0	0	0	0	0	0	0	0	0	0	0	0	0	0
1276	T	0	0	0	0	0	0	0	0	0	0	0	0	0	0	0	0	0	0	0	0
1277	A	0	0	0	0	0	0	0	0	0	0	0	0	0	0	0	0	0	0	0	0
1278	A	0	0	0	0	0	0	0	0	0	0	0	0	0	0	0	0	0	0	0	0
1279	A	0	0	0	0	0	0	0	0	0	0	0	0	0	0	0	0	0	0	0	0
1280	G	0	0	0	0	0	0	0	0	0	0	0	0	0	0	0	0	0	0	0	0
1281	C	0	0	0	0	0	0	0	0	0	0	0	0	0	0	0	0	0	0	0	0
1282	C	0	0	0	0	0	0	0	0	0	0	0	0	0	0	0	0	0	0	0	0
1283	A	0	0	0	0	0	0	0	0	0	0	0	0	0	0	0	0	0	0	0	0
1284	C	0	0	0	0	0	0	0	0	0	0	0	0	0	0	0	0	0	0	0	0
1285	T	0	0	0	0	0	0	0	0	0	0	0	0	0	0	0	0	0	0	0	0
1286	T	0	0	0	0	0	0	0	0	0	0	0	0	0	0	0	0	0	0	0	0
1287	G	0	0	0	0	0	0	0	0	0	0	0	0	0	0	0	0	0	0	0	0
1288	C	0	0	0	0	0	0	0	0	0	0	0	0	0	0	0	0	0	0	0	0
1289	G	0	0	0	0	0	0	0	0	0	0	0	0	0	0	0	0	0	0	0	0
1290	A	0	0	0	0	0	0	0	0	0	0	0	0	0	0	0	0	0	0	0	0
1291	A	0	0	0	0	0	0	0	0	0	0	0	0	0	0	0	0	0	0	0	0
1292	T	0	0	0	0	0	0	0	0	0	0	0	0	0	0	0	0	0	0	0	0
1293	T	0	0	0	0	0	0	0	0	0	0	0	0	0	0	0	0	0	0	0	0
1294	T	0	0	0	0	0	0	0	0	0	0	0	0	0	0	0	0	0	0	0	0
1295	T	0	0	0	0	0	0	0	0	0	0	0	0	0	0	0	0	0	0	0	0
1296	G	0	0	0	0	0	0	0	0	0	0	0	0	0	0	0	0	0	0	0	0
1297	T	0	0	0	0	0	0	0	0	0	0	0	0	0	0	0	0	0	0	0	0
1298	G	0	0	0	0	0	0	0	0	0	0	0	0	0	0	0	0	0	0	0	0
1299	G	0	0	0	0	0	0	0	0	0	0	0	0	0	0	0	0	0	0	0	0
1300	C	0	0	0	0	0	0	0	0	0	0	0	0	0	0	0	0	0	0	0	0
1301	A	0	0	0	0	0	0	0	0	0	0	0	0	0	0	0	0	0	0	0	0
1302	C	0	0	0	0	0	0	0	0	0	0	0	0	0	0	0	0	0	0	0	0
1303	T	0	0	0	0	0	0	0	0	0	0	0	0	0	0	0	0	0	0	0	0
1304	G	0	0	0	0	0	0	0	0	0	0	0	0	0	0	0	0	0	0	0	0
1305	A	0	0	0	0	0	0	0	0	0	0	0	0	0	0	0	0	0	0	0	0
1306	G	0	0	0	0	0	0	0	0	0	0	0	0	0	0	0	0	0	0	0	0
1307	A	0	0	0	0	0	0	0	0	0	0	0	0	0	0	0	0	0	0	0	0
1308	A	0	0	0	0	0	0	0	0	0	0	0	0	0	0	0	0	0	0	0	0
1309	T	0	0	0	0	0	0	0	0	0	0	0	0	0	0	0	0	0	0	0	0
1310	T	0	0	0	0	0	0	0	0	0	0	0	0	0	0	0	0	0	0	0	0
1311	T	0	0	0	0	0	0	0	0	0	0	0	0	0	0	0	0	0	0	0	0
1312	G	0	0	0	0	0	0	0	0	0	0	0	0	0	0	0	0	0	0	0	0
1313	A	0	0	0	0	0	0	0	0	0	0	0	0	0	0	0	0	0	0	0	0
1314	C	0	0	0	0	0	0	0	0	0	0	0	0	0	0	0	0	0	0	0	0
1315	T	0	0	0	0	0	0	0	0	0	0	0	0	0	0	0	0	0	0	0	0
1316	A	0	0	0	0	0	0	0	0	0	0	0	0	0	0	0	0	0	0	0	0
1317	A	0	0	0	0	0	0	0	0	0	0	0	0	0	0	0	0	0	0	0	0
1318	A	0	0	0	0	0	0	0	0	0	0	0	0	0	0	0	0	0	0	0	0
1319	G	0	0	0	0	0	0	0	0	0	0	0	0	0	0	0	0	0	0	0	0
1320	A	0	0	0	0	0	0	0	0	0	0	0	0	0	0	0	0	0	0	0	0
1321	A	0	0	0	0	0	0	0	0	0	0	0	0	0	0	0	0	0	0	0	0
1322	G	0	0	0	0	0	0	0	0	0	0	0	0	0	0	0	0	0	0	0	0
1323	G	0	0	0	0	0	0	0	0	0	0	0	0	0	0	0	0	0	0	0	0
1324	T	0	0	0	0	0	0	0	0	0	0	0	0	0	0	0	0	0	0	0	0
1325	G	0	0	0	0	0	0	0	0	0	0	0	0	0	0	0	0	0	0	0	0
1326	C	0	0	0	0	0	0	0	0	0	0	0	0	0	0	0	0	0	0	0	0
1327	C	0	0	0	0	0	0	0	0	0	0	0	0	0	0	0	0	0	0	0	0
1328	A	0	0	0	0	0	0	0	0	0	0	0	0	0	0	0	0	0	0	0	0
1329	C	0	0	0	0	0	0	0	0	0	0	0	0	0	0	0	0	0	0	0	0
1330	T	0	0	0	0	0	0	0	0	0	0	0	0	0	0	0	0	0	0	0	0
1331	A	0	0	0	0	0	0	0	0	0	0	0	0	0	0	0	0	0	0	0	0
1332	C	0	0	0	0	0	0	0	0	0	0	0	0	0	0	0	0	0	0	0	0
1333	T	0	0	0	0	0	0	0	0	0	0	0	0	0	0	0	0	0	0	0	0
1334	T	0	0	0	0	0	0	0	0	0	0	0	0	0	0	0	0	0	0	0	0
1335	G	0	0	0	0	0	0	0	0	0	0	0	0	0	0	0	0	0	0	0	0
1336	T	0	0	0	0	0	0	0	0	0	0	0	0	0	0	0	0	0	0	0	0
1337	G	0	0	0	0	0	0	0	0	0	0	0	0	0	0	0	0	0	0	0	0
1338	G	0	0	0	0	0	0	0	0	0	0	0	0	0	0	0	0	0	0	0	0
1339	T	0	0	0	0	0	0	0	0	0	0	0	0	0	0	0	0	0	0	0	0
1340	T	0	0	0	0	0	0	0	0	0	0	0	0	0	0	0	0	0	0	0	0
1341	A	0	0	0	0	0	0	0	0	0	0	0	0	0	0	0	0	0	0	0	0
1342	C	0	0	0	0	0	0	0	0	0	0	0	0	0	0	0	0	0	0	0	0
1343	T	0	0	0	0	0	0	0	0	0	0	0	0	0	0	0	0	0	0	0	0
1344	T	0	0	0	0	0	0	0	0	0	0	0	0	0	0	0	0	0	0	0	0
1345	A	0	0	0	0	0	0	0	0	0	0	0	0	0	0	0	0	0	0	0	0
1346	C	0	0	0	0	0	0	0	0	0	0	0	0	0	0	0	0	0	0	0	0
1347	C	0	0	0	0	0	0	0	0	0	0	0	0	0	0	0	0	0	0	0	0
1348	C	0	0	0	0	0	0	0	0	0	0	0	0	0	0	0	0	0	0	0	0
1349	C	0	0	0	0	0	0	0	0	0	0	0	0	0	0	0	0	0	0	0	0
1350	A	0	0	0	0	0	0	0	0	0	0	0	0	0	0	0	0	0	0	0	0
1351	A	0	0	0	0	0	0	0	0	0	0	0	0	0	0	0	0	0	0	0	0
1352	A	0	0	0	0	0	0	0	0	0	0	0	0	0	0	0	0	0	0	0	0
1353	A	0	0	0	0	0	0	0	0	0	0	0	0	0	0	0	0	0	0	0	0
1354	T	0	0	0	0	0	0	0	0	0	0	0	0	0	0	0	0	0	0	0	0
1355	G	0	0	0	0	0	0	0	0	0	0	0	0	0	0	0	0	0	0	0	0
1356	C	0	0	0	0	0	0	0	0	0	0	0	0	0	0	0	0	0	0	0	0
1357	T	0	0	0	0	0	0	0	0	0	0	0	0	0	0	0	0	0	0	0	0
1358	G	0	0	0	0	0	0	0	0	0	0	0	0	0	0	0	0	0	0	0	0
1359	T	0	0	0	0	0	0	0	0	0	0	0	0	0	0	0	0	0	0	0	0
1360	T	0	0	0	0	0	0	0	0	0	0	0	0	0	0	0	0	0	0	0	0
1361	G	0	0	0	0	0	0	0	0	0	0	0	0	0	0	0	0	0	0	0	0
1362	T	0	0	0	0	0	0	0	0	0	0	0	0	0	0	0	0	0	0	0	0
1363	T	0	0	0	0	0	0	0	0	0	0	0	0	0	0	0	0	0	0	0	0
1364	A	0	0	0	0	0	0	0	0	0	0	0	0	0	0	0	0	0	0	0	0
1365	A	0	0	0	0	0	0	0	0	0	0	0	0	0	0	0	0	0	0	0	0
1366	A	0	0	0	0	0	0	0	0	0	0	0	0	0	0	0	0	0	0	0	0
1367	A	0	0	0	0	0	0	0	0	0	0	0	0	0	0	0	0	0	0	0	0
1368	T	0	0	0	0	0	0	0	0	0	0	0	0	0	0	0	0	0	0	0	0
1369	T	0	0	0	0	0	0	0	0	0	0	0	0	0	0	0	0	0	0	0	0
1370	T	0	0	0	0	0	0	0	0	0	0	0	0	0	0	0	0	0	0	0	0
1371	A	0	0	0	0	0	0	0	0	0	0	0	0	0	0	0	0	0	0	0	0
1372	T	0	0	0	0	0	0	0	0	0	0	0	0	0	0	0	0	0	0	0	0
1373	T	0	0	0	0	0	0	0	0	0	0	0	0	0	0	0	0	0	0	0	0
1374	G	0	0	0	0	0	0	0	0	0	0	0	0	0	0	0	0	0	0	0	0
1375	T	0	0	0	0	0	0	0	0	0	0	0	0	0	0	0	0	0	0	0	0
1376	C	0	0	0	0	0	0	0	0	0	0	0	0	0	0	0	0	0	0	0	0
1377	C	0	0	0	0	0	0	0	0	0	0	0	0	0	0	0	0	0	0	0	0
1378	A	0	0	0	0	0	0	0	0	0	0	0	0	0	0	0	0	0	0	0	0
1379	G	0	0	0	0	0	0	0	0	0	0	0	0	0	0	0	0	0	0	0	0
1380	C	0	0	0	0	0	0	0	0	0	0	0	0	0	0	0	0	0	0	0	0
1381	A	0	0	0	0	0	0	0	0	0	0	0	0	0	0	0	0	0	0	0	0
1382	T	0	0	0	0	0	0	0	0	0	0	0	0	0	0	0	0	0	0	0	0
1383	G	0	0	0	0	0	0	0	0	0	0	0	0	0	0	0	0	0	0	0	0
1384	T	0	0	0	0	0	0	0	0	0	0	0	0	0	0	0	0	0	0	0	0
1385	C	0	0	0	0	0	0	0	0	0	0	0	0	0	0	0	0	0	0	0	0
1386	A	0	0	0	0	0	0	0	0	0	0	0	0	0	0	0	0	0	0	0	0
1387	C	0	0	0	0	0	0	0	0	0	0	0	0	0	0	0	0	0	0	0	0
1388	A	0	0	0	0	0	0	0	0	0	0	0	0	0	0	0	0	0	0	0	0
1389	A	0	0	0	0	0	0	0	0	0	0	0	0	0	0	0	0	0	0	0	0
1390	T	0	0	0	0	0	0	0	0	0	0	0	0	0	0	0	0	0	0	0	0
1391	T	0	0	0	0	0	0	0	0	0	0	0	0	0	0	0	0	0	0	0	0
1392	C	0	0	0	0	0	0	0	0	0	0	0	0	0	0	0	0	0	0	0	0
1393	A	0	0	0	0	0	0	0	0	0	0	0	0	0	0	0	0	0	0	0	0
1394	G	0	0	0	0	0	0	0	0	0	0	0	0	0	0	0	0	0	0	0	0
1395	A	0	0	0	0	0	0	0	0	0	0	0	0	0	0	0	0	0	0	0	0
1396	A	0	0	0	0	0	0	0	0	0	0	0	0	0	0	0	0	0	0	0	0
1397	G	0	0	0	0	0	0	0	0	0	0	0	0	0	0	0	0	0	0	0	0
1398	T	0	0	0	0	0	0	0	0	0	0	0	0	0	0	0	0	0	0	0	0
1399	A	0	0	0	0	0	0	0	0	0	0	0	0	0	0	0	0	0	0	0	0
1400	G	0	0	0	0	0	0	0	0	0	0	0	0	0	0	0	0	0	0	0	0
1401	G	0	0	0	0	0	0	0	0	0	0	0	0	0	0	0	0	0	0	0	0
1402	A	0	0	0	0	0	0	0	0	0	0	0	0	0	0	0	0	0	0	0	0
1403	C	0	0	0	0	0	0	0	0	0	0	0	0	0	0	0	0	0	0	0	0
1404	C	0	0	0	0	0	0	0	0	0	0	0	0	0	0	0	0	0	0	0	0
1405	T	0	0	0	0	0	0	0	0	0	0	0	0	0	0	0	0	0	0	0	0
1406	G	0	0	0	0	0	0	0	0	0	0	0	0	0	0	0	0	0	0	0	0
1407	A	0	0	0	0	0	0	0	0	0	0	0	0	0	0	0	0	0	0	0	0
1408	G	0	0	0	0	0	0	0	0	0	0	0	0	0	0	0	0	0	0	0	0
1409	C	0	0	0	0	0	0	0	0	0	0	0	0	0	0	0	0	0	0	0	0
1410	A	0	0	0	0	0	0	0	0	0	0	0	0	0	0	0	0	0	0	0	0
1411	T	0	0	0	0	0	0	0	0	0	0	0	0	0	0	0	0	0	0	0	0
1412	A	0	0	0	0	0	0	0	0	0	0	0	0	0	0	0	0	0	0	0	0
1413	G	0	0	0	0	0	0	0	0	0	0	0	0	0	0	0	0	0	0	0	0
1414	T	0	0	0	0	0	0	0	0	0	0	0	0	0	0	0	0	0	0	0	0
1415	C	0	0	0	0	0	0	0	0	0	0	0	0	0	0	0	0	0	0	0	0
1416	T	0	0	0	0	0	0	0	0	0	0	0	0	0	0	0	0	0	0	0	0
1417	T	0	0	0	0	0	0	0	0	0	0	0	0	0	0	0	0	0	0	0	0
1418	G	0	0	0	0	0	0	0	0	0	0	0	0	0	0	0	0	0	0	0	0
1419	C	0	0	0	0	0	0	0	0	0	0	0	0	0	0	0	0	0	0	0	0
1420	C	0	0	0	0	0	0	0	0	0	0	0	0	0	0	0	0	0	0	0	0
1421	G	0	0	0	0	0	0	0	0	0	0	0	0	0	0	0	0	0	0	0	0
1422	A	0	0	0	0	0	0	0	0	0	0	0	0	0	0	0	0	0	0	0	0
1423	A	0	0	0	0	0	0	0	0	0	0	0	0	0	0	0	0	0	0	0	0
1424	T	0	0	0	0	0	0	0	0	0	0	0	0	0	0	0	0	0	0	0	0
1425	A	0	0	0	0	0	0	0	0	0	0	0	0	0	0	0	0	0	0	0	0
1426	C	0	0	0	0	0	0	0	0	0	0	0	0	0	0	0	0	0	0	0	0
1427	C	0	0	0	0	0	0	0	0	0	0	0	0	0	0	0	0	0	0	0	0
1428	A	0	0	0	0	0	0	0	0	0	0	0	0	0	0	0	0	0	0	0	0
1429	T	0	0	0	0	0	0	0	0	0	0	0	0	0	0	0	0	0	0	0	0
1430	A	0	0	0	0	0	0	0	0	0	0	0	0	0	0	0	0	0	0	0	0
1431	A	0	0	0	0	0	0	0	0	0	0	0	0	0	0	0	0	0	0	0	0
1432	T	0	0	0	0	0	0	0	0	0	0	0	0	0	0	0	0	0	0	0	0
1433	G	0	0	0	0	0	0	0	0	0	0	0	0	0	0	0	0	0	0	0	0
1434	A	0	0	0	0	0	0	0	0	0	0	0	0	0	0	0	0	0	0	0	0
1435	A	0	0	0	0	0	0	0	0	0	0	0	0	0	0	0	0	0	0	0	0
1436	T	0	0	0	0	0	0	0	0	0	0	0	0	0	0	0	0	0	0	0	0
1437	C	0	0	0	0	0	0	0	0	0	0	0	0	0	0	0	0	0	0	0	0
1438	T	0	0	0	0	0	0	0	0	0	0	0	0	0	0	0	0	0	0	0	0
1439	G	0	0	0	0	0	0	0	0	0	0	0	0	0	0	0	0	0	0	0	0
1440	G	0	0	0	0	0	0	0	0	0	0	0	0	0	0	0	0	0	0	0	0
1441	C	0	0	0	0	0	0	0	0	0	0	0	0	0	0	0	0	0	0	0	0
1442	T	0	0	0	0	0	0	0	0	0	0	0	0	0	0	0	0	0	0	0	0
1443	T	0	0	0	0	0	0	0	0	0	0	0	0	0	0	0	0	0	0	0	0
1444	G	0	0	0	0	0	0	0	0	0	0	0	0	0	0	0	0	0	0	0	0
1445	A	0	0	0	0	0	0	0	0	0	0	0	0	0	0	0	0	0	0	0	0
1446	A	0	0	0	0	0	0	0	0	0	0	0	0	0	0	0	0	0	0	0	0
1447	A	0	0	0	0	0	0	0	0	0	0	0	0	0	0	0	0	0	0	0	0
1448	A	0	0	0	0	0	0	0	0	0	0	0	0	0	0	0	0	0	0	0	0
1449	C	0	0	0	0	0	0	0	0	0	0	0	0	0	0	0	0	0	0	0	0
1450	C	0	0	0	0	0	0	0	0	0	0	0	0	0	0	0	0	0	0	0	0
1451	A	0	0	0	0	0	0	0	0	0	0	0	0	0	0	0	0	0	0	0	0
1452	T	0	0	0	0	0	0	0	0	0	0	0	0	0	0	0	0	0	0	0	0
1453	T	0	0	0	0	0	0	0	0	0	0	0	0	0	0	0	0	0	0	0	0
1454	C	0	0	0	0	0	0	0	0	0	0	0	0	0	0	0	0	0	0	0	0
1455	T	0	0	0	0	0	0	0	0	0	0	0	0	0	0	0	0	0	0	0	0
1456	T	0	0	0	0	0	0	0	0	0	0	0	0	0	0	0	0	0	0	0	0
1457	C	0	0	0	0	0	0	0	0	0	0	0	0	0	0	0	0	0	0	0	0
1458	G	0	0	0	0	0	0	0	0	0	0	0	0	0	0	0	0	0	0	0	0
1459	T	0	0	0	0	0	0	0	0	0	0	0	0	0	0	0	0	0	0	0	0
1460	A	0	0	0	0	0	0	0	0	0	0	0	0	0	0	0	0	0	0	0	0
1461	A	0	0	0	0	0	0	0	0	0	0	0	0	0	0	0	0	0	0	0	0
1462	G	0	0	0	0	0	0	0	0	0	0	0	0	0	0	0	0	0	0	0	0
1463	G	0	0	0	0	0	0	0	0	0	0	0	0	0	0	0	0	0	0	0	0
1464	G	0	0	0	0	0	0	0	0	0	0	0	0	0	0	0	0	0	0	0	0
1465	T	0	0	1	1	0	0	0	0	0	0	0	0	0	0	0	0	0	0	0	0
1466	G	0	0	0	0	0	0	0	0	0	0	0	0	0	0	0	0	0	0	0	0
1467	G	0	0	0	0	0	0	0	0	0	0	0	0	0	0	0	0	0	0	0	0
1468	T	0	0	0	0	0	0	0	0	0	0	0	0	0	0	0	0	0	0	0	0
1469	C	0	0	0	0	0	0	0	0	0	0	0	0	0	0	0	0	0	0	0	0
1470	G	0	0	0	0	0	0	0	0	0	0	0	0	0	0	0	0	0	0	0	0
1471	C	0	0	0	0	0	0	0	0	0	0	0	0	0	0	0	0	0	0	0	0
1472	A	0	0	0	0	0	0	0	0	0	0	0	0	0	0	0	0	0	0	0	0
1473	C	0	0	0	0	0	0	0	0	0	0	0	0	0	0	0	0	0	0	0	0
1474	T	0	0	0	0	0	0	0	0	0	0	0	0	0	0	0	0	0	0	0	0
1475	A	0	0	0	0	0	0	0	0	0	0	0	0	0	0	0	0	0	0	0	0
1476	T	0	0	0	0	0	0	0	0	0	0	0	0	0	0	0	0	0	0	0	0
1477	T	0	0	0	0	0	0	0	0	0	0	0	0	0	0	0	0	0	0	0	0
1478	G	0	0	0	0	0	0	0	0	0	0	0	0	0	0	0	0	0	0	0	0
1479	C	0	0	0	0	0	0	0	0	0	0	0	0	0	0	0	0	0	0	0	0
1480	C	0	0	0	0	0	0	0	0	0	0	0	0	0	0	0	0	0	0	0	0
1481	T	0	0	0	0	0	0	0	0	0	0	0	0	0	0	0	0	0	0	0	0
1482	T	0	0	0	0	0	0	0	0	0	0	0	0	0	0	0	0	0	0	0	0
1483	T	0	0	0	0	0	0	0	0	0	0	0	0	0	0	0	0	0	0	0	0
1484	G	0	0	0	0	0	0	0	0	0	0	0	0	0	0	0	0	0	0	0	0
1485	G	0	0	0	0	0	0	0	0	0	0	0	0	0	0	0	0	0	0	0	0
1486	A	0	0	0	0	0	0	0	0	0	0	0	0	0	0	0	0	0	0	0	0
1487	G	0	0	0	0	0	0	0	0	0	0	0	0	0	0	0	0	0	0	0	0
1488	G	0	0	0	0	0	0	0	0	0	0	0	0	0	0	0	0	0	0	0	0
1489	C	0	0	0	0	0	0	0	0	0	0	0	0	0	0	0	0	0	0	0	0
1490	T	0	0	0	0	0	0	0	0	0	0	0	0	0	0	0	0	0	0	0	0
1491	G	0	0	0	0	0	0	0	0	0	0	0	0	0	0	0	0	0	0	0	0
1492	T	0	0	0	0	0	0	0	0	0	0	0	0	0	0	0	0	0	0	0	0
1493	G	0	0	0	0	0	0	0	0	0	0	0	0	0	0	0	0	0	0	0	0
1494	T	0	0	0	0	0	0	0	0	0	0	0	0	0	0	0	0	0	0	0	0
1495	G	0	0	0	0	0	0	0	0	0	0	0	0	0	0	0	0	0	0	0	0
1496	T	0	0	0	0	0	0	0	0	0	0	0	0	0	0	0	0	0	0	0	0
1497	T	0	0	0	0	0	0	0	0	0	0	0	0	0	0	0	0	0	0	0	0
1498	C	0	0	0	0	0	0	0	0	0	0	0	0	0	0	0	0	0	0	0	0
1499	T	0	0	0	0	0	0	0	0	0	0	0	0	0	0	0	0	0	0	0	0
1500	C	0	0	0	0	0	0	0	0	0	0	0	0	0	0	0	0	0	0	0	0
1501	T	0	0	0	0	0	0	0	0	0	0	0	0	0	0	0	0	0	0	0	0
1502	T	0	0	0	0	0	0	0	0	0	0	0	0	0	0	0	0	0	0	0	0
1503	A	0	0	0	0	0	0	0	0	0	0	0	0	0	0	0	0	0	0	0	0
1504	T	0	0	0	0	0	0	0	0	0	0	0	0	0	0	0	0	0	0	0	0
1505	G	0	0	0	0	0	0	0	0	0	0	0	0	0	0	0	0	0	0	0	0
1506	T	0	0	0	0	0	0	0	0	0	0	0	0	0	0	0	0	0	0	0	0
1507	T	0	0	0	0	0	0	0	0	0	0	0	0	0	0	0	0	0	0	0	0
1508	G	0	0	0	0	0	0	0	0	0	0	0	0	0	0	0	0	0	0	0	0
1509	G	0	0	0	0	0	0	0	0	0	0	0	0	0	0	0	0	0	0	0	0
1510	T	0	0	0	0	0	0	0	0	0	0	0	0	0	0	0	0	0	0	0	0
1511	T	0	0	0	0	0	0	0	0	0	0	0	0	0	0	0	0	0	0	0	0
1512	G	0	0	0	0	0	0	0	0	0	0	0	0	0	0	0	0	0	0	0	0
1513	C	0	0	0	0	0	0	0	0	0	0	0	0	0	0	0	0	0	0	0	0
1514	C	0	0	0	0	0	0	0	0	0	0	0	0	0	0	0	0	0	0	0	0
1515	A	0	0	0	0	0	0	0	0	0	0	0	0	0	0	0	0	0	0	0	0
1516	T	0	0	0	0	0	0	0	0	0	0	0	0	0	0	0	0	0	0	0	0
1517	A	0	0	0	0	0	0	0	0	0	0	0	0	0	0	0	0	0	0	0	0
1518	A	0	0	0	0	0	0	0	0	0	0	0	0	0	0	0	0	0	0	0	0
1519	C	0	0	0	0	0	0	0	0	0	0	0	0	0	0	0	0	0	0	0	0
1520	A	0	0	0	0	0	0	0	0	0	0	0	0	0	0	0	0	0	0	0	0
1521	A	0	0	0	0	0	0	0	0	0	0	0	0	0	0	0	0	0	0	0	0
1522	G	0	0	0	0	0	0	0	0	0	0	0	0	0	0	0	0	0	0	0	0
1523	T	0	0	0	0	0	0	0	0	0	0	0	0	0	0	0	0	0	0	0	0
1524	G	0	0	0	0	0	0	0	0	0	0	0	0	0	0	0	0	0	0	0	0
1525	T	0	0	0	0	0	0	0	0	0	0	0	0	0	0	0	0	0	0	0	0
1526	G	0	0	0	0	0	0	0	0	0	0	0	0	0	0	0	0	0	0	0	0
1527	C	0	0	0	0	0	0	0	0	0	0	0	0	0	0	0	0	0	0	0	0
1528	C	0	0	0	0	0	0	0	0	0	0	0	0	0	0	0	0	0	0	0	0
1529	T	0	0	0	0	0	0	0	0	0	0	0	0	0	0	0	0	0	0	0	0
1530	A	0	0	0	0	0	0	0	0	0	0	0	0	0	0	0	0	0	0	0	0
1531	T	0	0	0	0	0	0	0	0	0	0	0	0	0	0	0	0	0	0	0	0
1532	T	0	0	0	0	0	0	0	0	0	0	0	0	0	0	0	0	0	0	0	0
1533	G	0	0	0	0	0	0	0	0	0	0	0	0	0	0	0	0	0	0	0	0
1534	G	0	0	0	0	0	0	0	0	0	0	0	0	0	0	0	0	0	0	0	0
1535	G	0	0	0	0	0	0	0	0	0	0	0	0	0	0	0	0	0	0	0	0
1536	T	0	0	0	0	0	0	0	0	0	0	0	0	0	0	0	0	0	0	0	0
1537	T	0	0	0	0	0	0	0	0	0	0	0	0	0	0	0	0	0	0	0	0
1538	C	0	0	0	0	0	0	0	0	0	0	0	0	0	0	0	0	0	0	0	0
1539	C	0	0	0	0	0	0	0	0	0	0	0	0	0	0	0	0	0	0	0	0
1540	A	0	0	0	0	0	0	0	0	0	0	0	0	0	0	0	0	0	0	0	0
1541	C	0	0	0	0	0	0	0	0	0	0	0	0	0	0	0	0	0	0	0	0
1542	G	0	0	0	0	0	0	0	0	0	0	0	0	0	0	0	0	0	0	0	0
1543	T	0	0	0	0	0	0	0	0	0	0	0	0	0	0	0	0	0	0	0	0
1544	G	0	0	0	0	0	0	0	0	0	0	0	0	0	0	0	0	0	0	0	0
1545	C	0	0	0	0	0	0	0	0	0	0	0	0	0	0	0	0	0	0	0	0
1546	T	0	0	0	0	0	0	0	0	0	0	0	0	0	0	0	0	0	0	0	0
1547	A	0	0	0	0	0	0	0	0	0	0	0	0	0	0	0	0	0	0	0	0
1548	G	0	0	0	0	0	0	0	0	0	0	0	0	0	0	0	0	0	0	0	0
1549	C	0	0	0	0	0	0	0	0	0	0	0	0	0	0	0	0	0	0	0	0
1550	G	0	0	0	0	0	0	0	0	0	0	0	0	0	0	0	0	0	0	0	0
1551	C	0	0	0	0	0	0	0	0	0	0	0	0	0	0	0	0	0	0	0	0
1552	T	0	0	0	0	0	0	0	0	0	0	0	0	0	0	0	0	0	0	0	0
1553	A	0	0	0	0	0	0	0	0	0	0	0	0	0	0	0	0	0	0	0	0
1554	A	0	0	0	0	0	0	0	0	0	0	0	0	0	0	0	0	0	0	0	0
1555	C	0	0	0	0	0	0	0	0	0	0	0	0	0	0	0	0	0	0	0	0
1556	A	0	0	0	0	0	0	0	0	0	0	0	0	0	0	0	0	0	0	0	0
1557	T	0	0	0	0	0	0	0	0	0	0	0	0	0	0	0	0	0	0	0	0
1558	A	0	0	0	0	0	0	0	0	0	0	0	0	0	0	0	0	0	0	0	0
1559	G	0	0	0	0	0	0	0	0	0	0	0	0	0	0	0	0	0	0	0	0
1560	G	0	0	0	0	0	0	0	0	0	0	0	0	0	0	0	0	0	0	0	0
1561	T	0	0	0	0	0	0	0	0	0	0	0	0	0	0	0	0	0	0	0	0
1562	T	0	0	1	0	0	0	0	0	0	0	0	0	0	0	0	0	0	0	0	0
1563	G	0	0	0	0	0	0	0	0	0	0	0	0	0	0	0	0	0	0	0	0
1564	T	0	0	0	0	0	0	0	0	0	0	0	0	0	0	0	0	0	0	0	0
1565	A	0	0	0	0	0	0	0	0	0	0	0	0	0	0	0	0	0	0	0	0
1566	A	0	0	0	0	0	0	0	0	0	0	0	0	0	0	0	0	0	0	0	0
1567	C	0	0	0	0	0	0	0	0	0	0	0	0	0	0	0	0	0	0	0	0
1568	C	0	0	0	0	0	0	0	0	0	0	0	0	0	0	0	0	0	0	0	0
1569	A	0	0	0	0	0	0	0	0	0	0	0	0	0	0	0	0	0	0	0	0
1570	T	0	0	0	0	0	0	0	0	0	0	0	0	0	0	0	0	0	0	0	0
1571	A	0	0	0	0	0	0	0	0	0	0	0	0	0	0	0	0	0	0	0	0
1572	C	0	0	0	0	0	0	0	0	0	0	0	0	0	0	0	0	0	0	0	0
1573	A	0	0	0	0	0	0	0	0	0	0	0	0	0	0	0	0	0	0	0	0
1574	G	0	0	0	0	0	0	0	0	0	0	0	0	0	0	0	0	0	0	0	0
1575	G	0	0	0	0	0	0	0	0	0	0	0	0	0	0	0	0	0	0	0	0
1576	T	0	0	0	0	0	0	0	0	0	0	0	0	0	0	0	0	0	0	1	0
1577	G	0	0	0	0	0	0	0	0	0	0	0	0	0	0	0	0	0	0	0	0
1578	T	0	0	0	0	0	0	0	0	0	0	0	0	0	0	0	0	0	0	0	0
1579	T	0	0	0	0	0	0	0	0	0	0	0	0	0	0	0	0	0	0	0	0
1580	G	0	0	0	0	0	0	0	0	0	0	0	0	0	0	0	0	0	0	0	0
1581	T	0	0	0	0	0	0	0	0	0	0	0	0	0	0	0	0	0	0	0	0
1582	T	0	0	0	0	0	0	0	0	0	0	0	0	0	0	0	0	0	0	0	0
1583	G	0	0	0	0	0	0	0	0	0	0	0	0	0	0	0	0	0	0	0	0
1584	G	0	0	0	0	0	0	0	0	0	0	0	0	0	0	0	0	0	0	0	0
1585	A	0	0	0	0	0	0	0	0	0	0	0	0	0	0	0	0	0	0	0	0
1586	G	0	0	0	0	0	0	0	0	0	0	0	0	0	0	0	0	0	0	0	0
1587	A	0	0	0	0	0	0	0	0	0	0	0	0	0	0	0	0	0	0	0	0
1588	A	0	0	0	0	0	0	0	0	0	0	0	0	0	0	0	0	0	0	0	0
1589	G	0	0	0	0	0	0	0	0	0	0	0	0	0	0	0	0	0	0	0	0
1590	G	0	0	0	0	0	0	0	0	0	0	0	0	0	0	0	0	0	0	0	0
1591	T	0	0	0	0	0	0	0	0	0	0	0	0	0	0	0	0	0	0	0	0
1592	T	0	0	0	0	0	0	0	0	0	0	0	0	0	0	0	0	0	0	0	0
1593	C	0	0	0	0	0	0	0	0	0	0	0	0	0	0	0	0	0	0	0	0
1594	C	0	0	0	0	0	0	0	0	0	0	0	0	0	0	0	0	0	0	0	0
1595	G	0	0	0	0	0	0	0	0	0	0	0	0	0	0	0	0	0	0	0	0
1596	A	0	0	0	0	0	0	0	0	0	0	0	0	0	0	0	0	0	0	0	0
1597	A	0	0	0	0	0	0	0	0	0	0	0	0	0	0	0	0	0	0	0	0
1598	G	0	0	0	0	0	0	0	0	0	0	0	0	0	0	0	0	0	0	0	0
1599	G	0	0	0	0	0	0	0	0	0	0	0	0	0	0	0	0	0	0	0	0
1600	T	0	0	0	0	0	0	0	0	0	0	0	0	0	0	0	0	0	0	0	0
1601	C	0	0	0	0	0	0	0	0	0	0	0	0	0	0	0	0	0	0	0	0
1602	T	0	0	0	0	0	0	0	0	0	0	0	0	0	0	0	0	0	0	0	0
1603	T	0	0	0	0	0	0	0	0	0	0	0	0	0	0	0	0	0	0	0	0
1604	A	0	0	0	0	0	0	0	0	0	0	0	0	0	0	0	0	0	0	0	0
1605	A	0	0	0	0	0	0	0	0	0	0	0	0	0	0	0	0	0	0	0	0
1606	T	0	0	0	0	0	0	0	0	0	0	0	0	0	0	0	0	0	0	0	0
1607	G	0	0	0	0	0	0	0	0	0	0	0	0	0	0	0	0	0	0	0	0
1608	A	0	0	0	0	0	0	0	0	0	0	0	0	0	0	0	0	0	0	0	0
1609	C	0	0	0	0	0	0	0	0	0	0	0	0	0	0	0	0	0	0	0	0
1610	A	0	0	0	0	0	0	0	0	0	0	0	0	0	0	0	0	0	0	0	0
1611	A	0	0	0	0	0	0	0	0	0	0	0	0	0	0	0	0	0	0	0	0
1612	C	0	0	0	0	0	0	0	0	0	0	0	0	0	0	0	0	0	0	0	0
1613	C	0	0	0	0	0	0	0	0	0	0	0	0	0	0	0	0	0	0	0	0
1614	T	0	0	0	0	0	0	0	0	0	0	0	0	0	0	0	0	0	0	0	0
1615	T	0	0	0	0	0	0	0	0	0	0	0	0	0	0	0	0	0	0	0	0
1616	C	0	0	0	0	0	0	0	0	0	0	0	0	0	0	0	0	0	0	0	0
1617	T	0	0	0	0	0	0	0	0	0	0	0	0	0	0	0	0	0	0	0	0
1618	T	0	0	0	0	0	0	0	0	0	0	0	0	0	0	0	0	0	0	0	0
1619	G	0	0	0	0	0	0	0	0	0	0	0	0	0	0	0	0	0	0	0	0
1620	A	0	0	0	0	0	0	0	0	0	0	0	0	0	0	0	0	0	0	0	0
1621	A	0	0	0	0	0	0	0	0	0	0	0	0	0	0	0	0	0	0	0	0
1622	A	0	0	0	0	0	0	0	0	0	0	0	0	0	0	0	0	0	0	0	0
1623	T	0	0	0	0	0	0	0	0	0	0	0	0	0	0	0	0	0	0	0	0
1624	A	0	0	0	0	0	0	0	0	0	0	0	0	0	0	0	0	0	0	0	0
1625	C	0	0	0	0	0	0	0	0	0	0	0	0	0	0	0	0	0	0	0	0
1626	T	0	0	0	0	0	0	0	0	0	0	0	0	0	0	0	0	0	0	0	0
1627	C	0	0	0	0	0	0	0	0	0	0	0	0	0	0	0	0	0	0	0	0
1628	C	0	0	0	0	0	0	0	0	0	0	0	0	0	0	0	0	0	0	0	0
1629	A	0	0	0	0	0	0	0	0	0	0	0	0	0	0	0	0	0	0	0	0
1630	A	0	0	0	0	0	0	0	0	0	0	0	0	0	0	0	0	0	0	0	0
1631	A	0	0	0	0	0	0	0	0	0	0	0	0	0	0	0	0	0	0	0	0
1632	A	0	0	0	0	0	0	0	0	0	0	0	0	0	0	0	0	0	0	0	0
1633	A	0	0	0	0	0	0	0	0	0	0	0	0	0	0	0	0	0	0	0	0
1634	G	0	0	0	0	0	0	0	0	0	0	0	0	0	0	0	0	0	0	0	0
1635	A	0	0	0	0	0	0	0	0	0	0	0	0	0	0	0	0	0	0	0	0
1636	G	0	0	0	0	0	0	0	0	0	0	0	0	0	0	0	0	0	0	0	0
1637	A	0	0	0	0	0	0	0	0	0	0	0	0	0	0	0	0	0	0	0	0
1638	A	0	0	0	0	0	0	0	0	0	0	0	0	0	0	0	0	0	0	0	0
1639	A	0	0	0	0	0	0	0	0	0	0	0	0	0	0	0	0	0	0	0	0
1640	G	0	0	0	0	0	0	0	0	0	0	0	0	0	0	0	0	0	0	0	0
1641	T	0	0	0	0	0	0	0	0	0	0	0	0	0	0	0	0	0	0	0	0
1642	C	0	0	0	0	0	0	0	0	0	0	0	0	0	0	0	0	0	0	0	0
1643	A	0	0	0	0	0	0	0	0	0	0	0	0	0	0	0	0	0	0	0	0
1644	A	0	0	0	0	0	0	0	0	0	0	0	0	0	0	0	0	0	0	0	0
1645	C	0	0	0	0	0	0	0	0	0	0	0	0	0	0	0	0	0	0	0	0
1646	A	0	0	0	0	0	0	0	0	0	0	0	0	0	0	0	0	0	0	0	0
1647	T	0	0	0	0	0	0	0	0	0	0	0	0	0	0	0	0	0	0	0	0
1648	C	0	0	0	0	0	0	0	0	0	0	0	0	0	0	0	0	0	0	0	0
1649	A	0	0	0	0	0	0	0	0	0	0	0	0	0	0	0	0	0	0	0	0
1650	A	0	0	0	0	0	0	0	0	0	0	0	0	0	0	0	0	0	0	0	0
1651	T	0	0	0	0	0	0	0	0	0	0	0	0	0	0	0	0	0	0	0	0
1652	A	0	0	0	0	0	0	0	0	0	0	0	0	0	0	0	0	0	0	0	0
1653	T	0	0	0	0	0	0	0	0	0	0	0	0	0	0	0	0	0	0	0	0
1654	T	0	0	0	0	0	0	0	0	0	0	0	0	0	0	0	0	0	0	0	0
1655	G	0	0	0	0	0	0	0	0	0	0	0	0	0	0	0	0	0	0	0	0
1656	T	0	0	0	0	0	0	0	0	0	0	0	0	0	0	0	0	0	0	0	0
1657	T	0	0	0	0	0	0	0	0	0	0	0	0	0	0	0	0	0	0	0	0
1658	G	0	0	0	0	0	0	0	0	0	0	0	0	0	0	0	0	0	0	0	0
1659	G	0	0	0	0	0	0	0	0	0	0	0	0	0	0	0	0	0	0	0	0
1660	T	0	0	0	0	0	0	0	0	0	0	0	0	0	0	0	0	0	0	0	0
1661	G	0	0	0	0	0	0	0	0	0	0	0	0	0	0	0	0	0	0	0	0
1662	A	0	0	0	0	0	0	0	0	0	0	0	0	0	0	0	0	0	0	0	0
1663	C	0	0	0	0	0	0	0	0	0	0	0	0	0	0	0	0	0	0	0	0
1664	T	0	0	0	0	0	0	0	0	0	0	0	0	0	0	0	0	0	0	0	0
1665	T	0	0	0	0	0	0	0	0	0	0	0	0	0	0	0	0	0	0	0	0
1666	T	0	0	0	0	0	0	0	0	0	0	0	0	0	0	0	0	0	0	0	0
1667	A	0	0	0	0	0	0	0	0	0	0	0	0	0	0	0	0	0	0	0	0
1668	A	0	0	0	0	0	0	0	0	0	0	0	0	0	0	0	0	0	0	0	0
1669	A	0	0	0	0	0	0	0	0	0	0	0	0	0	0	0	0	0	0	0	0
1670	C	0	0	0	0	0	0	0	0	0	0	0	0	0	0	0	0	0	0	0	0
1671	T	0	0	0	0	0	0	0	0	0	0	0	0	0	0	0	0	0	0	0	0
1672	T	0	0	0	0	0	0	0	0	0	0	0	0	0	0	0	0	0	0	0	0
1673	A	0	0	0	0	0	0	0	0	0	0	0	0	0	0	0	0	0	0	0	0
1674	A	0	0	0	0	0	0	0	0	0	0	0	0	0	0	0	0	0	0	0	0
1675	T	0	0	0	0	0	0	0	0	0	0	0	0	0	0	0	0	0	0	0	0
1676	G	0	0	0	0	0	0	0	0	0	0	0	0	0	0	0	0	0	0	0	0
1677	A	0	0	0	0	0	0	0	0	0	0	0	0	0	0	0	0	0	0	0	0
1678	A	0	0	0	0	0	0	0	0	0	0	0	0	0	0	0	0	0	0	0	0
1679	G	0	0	0	0	0	0	0	0	0	0	0	0	0	0	0	0	0	0	0	0
1680	A	0	0	0	0	0	0	0	0	0	0	0	0	0	0	0	0	0	0	0	0
1681	G	0	0	0	0	0	0	0	0	0	0	0	0	0	0	0	0	0	0	0	0
1682	A	0	0	0	0	0	0	0	0	0	0	0	0	0	0	0	0	0	0	0	0
1683	T	0	0	0	0	0	0	0	0	0	0	0	0	0	0	0	0	0	0	0	0
1684	C	0	0	0	0	0	0	0	0	0	0	0	0	0	0	0	0	0	0	0	0
1685	G	0	0	0	0	0	0	0	0	0	0	0	0	0	0	0	0	0	0	0	0
1686	C	0	0	0	0	0	0	0	0	0	0	0	0	0	0	0	0	0	0	0	0
1687	C	0	0	0	0	0	0	0	0	0	0	0	0	0	0	0	0	0	0	0	0
1688	A	0	0	0	0	0	0	0	0	0	0	0	0	0	0	0	0	0	0	0	0
1689	T	0	0	0	0	0	0	0	0	0	0	0	0	0	0	0	0	0	0	0	0
1690	T	0	0	0	0	0	0	0	0	0	0	0	0	0	0	0	0	0	0	0	0
1691	A	0	0	0	0	0	0	0	0	0	0	0	0	0	0	0	0	0	0	0	0
1692	T	0	0	0	0	0	0	0	0	0	0	0	0	0	0	0	0	0	0	0	0
1693	T	0	0	0	0	0	0	0	0	0	0	0	0	0	0	0	0	0	0	0	0
1694	T	0	0	0	0	0	0	0	0	0	0	0	0	0	0	0	0	0	0	0	0
1695	T	0	0	0	0	0	0	0	0	0	0	0	0	0	0	0	0	0	0	0	0
1696	G	0	0	0	0	0	0	0	0	0	0	0	0	0	0	0	0	0	0	0	0
1697	G	0	0	0	0	0	0	0	0	0	0	0	0	0	0	0	0	0	0	0	0
1698	C	0	0	0	0	0	0	0	0	0	0	0	0	0	0	0	0	0	0	0	0
1699	A	0	0	0	0	0	0	0	0	0	0	0	0	0	0	0	0	0	0	0	0
1700	T	0	0	0	0	1	0	0	0	0	0	0	0	0	0	0	0	0	0	0	0
1701	C	0	0	0	0	0	0	0	0	0	0	0	0	0	0	0	0	0	0	0	0
1702	T	0	0	0	0	0	0	0	0	0	0	0	0	0	0	0	0	0	0	0	0
1703	T	0	0	0	0	0	0	0	0	0	0	0	0	0	0	0	0	0	0	0	0
1704	T	0	0	0	0	0	0	0	0	0	0	0	0	0	0	0	0	0	0	0	0
1705	T	0	0	0	0	0	0	0	0	0	0	0	0	0	0	0	0	0	0	0	0
1706	T	0	0	0	0	0	0	0	0	0	0	0	0	0	0	0	0	0	0	0	0
1707	C	0	0	0	0	0	0	0	0	0	0	0	0	0	0	0	0	0	0	0	0
1708	T	0	0	0	0	0	0	0	0	0	0	0	0	0	0	0	0	0	0	0	0
1709	G	0	0	0	0	0	0	0	0	0	0	0	0	0	0	0	0	0	0	0	0
1710	C	0	0	0	0	0	0	0	0	0	0	0	0	0	0	0	0	0	0	0	0
1711	T	0	0	0	0	0	0	0	0	0	0	0	0	0	0	0	0	0	0	0	0
1712	T	0	0	0	0	0	0	0	0	0	0	0	0	0	0	0	0	0	0	0	0
1713	C	0	0	0	0	0	0	0	0	0	0	0	0	0	0	0	0	0	0	0	0
1714	C	0	0	0	0	0	0	0	0	0	0	0	0	0	0	0	0	0	0	0	0
1715	A	0	0	0	0	0	0	0	0	0	0	0	0	0	0	0	0	0	0	0	0
1716	C	0	0	0	0	0	0	0	0	0	0	0	0	0	0	0	0	0	0	0	0
1717	A	0	0	0	0	0	0	0	0	0	0	0	0	0	0	0	0	0	0	0	0
1718	A	0	0	0	0	0	0	0	0	0	0	0	0	0	0	0	0	0	0	0	0
1719	G	0	0	0	0	0	0	0	0	0	0	0	0	0	0	0	0	0	0	0	0
1720	T	0	0	0	0	0	0	0	0	0	0	0	0	0	0	0	0	0	0	0	0
1721	G	0	0	0	0	0	0	0	0	0	0	0	0	0	0	0	0	0	0	0	0
1722	C	0	0	0	0	0	0	0	0	0	0	0	0	0	0	0	0	0	0	0	0
1723	T	0	0	0	0	0	0	0	0	0	0	0	0	0	0	0	0	0	0	0	0
1724	T	0	0	0	0	0	0	0	0	0	0	0	0	0	0	0	0	0	0	0	0
1725	T	0	0	0	0	0	0	0	0	0	0	0	0	0	0	0	0	0	0	0	0
1726	T	0	0	0	0	0	0	0	0	0	0	0	0	0	0	0	0	0	0	0	0
1727	G	1	1	0	0	0	0	0	0	0	0	0	0	0	0	0	0	0	0	0	0
1728	T	0	0	0	0	0	0	0	0	0	0	0	0	0	0	0	0	0	0	0	0
1729	G	0	0	0	0	0	0	0	0	0	0	0	0	0	0	0	0	0	0	0	0
1730	G	0	0	0	0	0	0	0	0	0	0	0	0	0	0	0	0	0	0	0	0
1731	A	0	0	0	0	0	0	0	0	0	0	0	0	0	0	0	0	0	0	0	0
1732	A	0	0	0	0	0	0	0	0	0	0	0	0	0	0	0	0	0	0	0	0
1733	A	0	0	0	0	0	0	0	0	0	0	0	0	0	0	0	0	0	0	0	0
1734	C	0	0	0	0	0	0	0	0	0	0	0	0	0	0	0	0	0	0	0	0
1735	T	0	0	0	0	0	0	0	0	0	0	0	0	0	0	0	0	0	0	0	0
1736	G	0	0	0	0	0	0	0	0	0	0	0	0	0	0	0	0	0	0	0	0
1737	T	0	0	0	0	0	0	0	0	0	0	0	0	0	0	0	0	0	0	0	0
1738	G	0	0	0	0	0	0	0	0	0	0	0	0	0	0	0	0	0	0	0	0
1739	A	0	0	0	0	0	0	0	0	0	0	0	0	0	0	0	0	0	0	0	0
1740	A	0	0	0	0	0	0	0	0	0	0	0	0	0	0	0	0	0	0	0	0
1741	A	0	0	0	0	0	0	0	0	0	0	0	0	0	0	0	0	0	0	0	0
1742	G	0	0	0	0	0	0	0	0	0	0	0	0	0	0	0	0	0	0	0	0
1743	G	0	0	0	0	0	0	0	0	0	0	0	0	0	0	0	0	0	0	0	0
1744	T	0	0	0	0	0	0	0	0	0	0	0	0	0	0	0	0	0	0	0	0
1745	T	0	0	0	0	0	0	0	0	0	0	0	0	0	0	0	0	0	0	0	0
1746	T	0	0	0	0	0	0	0	0	0	0	0	0	0	0	0	0	0	0	0	0
1747	G	0	0	0	0	0	0	0	0	0	0	0	0	0	0	0	0	0	0	0	0
1748	G	0	0	0	0	0	0	0	0	0	0	0	0	0	0	0	0	0	0	0	0
1749	A	0	0	0	0	0	0	0	0	0	0	0	0	0	0	0	0	0	0	0	0
1750	T	0	0	0	0	0	0	0	0	0	0	0	0	0	0	0	0	0	0	0	0
1751	T	0	0	0	0	0	0	0	0	0	0	0	0	0	0	0	0	0	0	0	0
1752	A	0	0	0	0	0	0	0	0	0	0	0	0	0	0	0	0	0	0	0	0
1753	T	0	0	0	0	0	0	0	0	0	0	0	0	0	0	0	0	0	0	0	0
1754	A	0	0	0	0	0	0	0	0	0	0	0	0	0	0	0	0	0	0	0	0
1755	A	0	0	0	0	0	0	0	0	0	0	0	0	0	0	0	0	0	0	0	0
1756	A	0	0	0	0	0	0	0	0	0	0	0	0	0	0	0	0	0	0	0	0
1757	G	0	0	0	0	0	0	0	0	0	0	0	0	0	0	0	0	0	0	0	0
1758	C	0	0	0	0	0	0	0	0	0	0	0	0	0	0	0	0	0	0	0	0
1759	A	0	0	0	0	0	0	0	0	0	0	0	0	0	0	0	0	0	0	0	0
1760	T	0	0	0	0	0	0	0	0	0	0	0	0	0	0	0	0	0	0	0	0
1761	T	0	0	0	0	0	0	0	0	0	0	0	0	0	0	0	0	0	0	0	0
1762	C	0	0	0	0	0	0	0	0	0	0	0	0	0	0	0	0	0	0	0	0
1763	A	0	0	0	0	0	0	0	0	0	0	0	0	0	0	0	0	0	0	0	0
1764	A	0	0	0	0	0	0	0	0	0	0	0	0	0	0	0	0	0	0	0	0
1765	A	0	0	0	0	0	0	0	0	0	0	0	0	0	0	0	0	0	0	0	0
1766	C	0	0	0	0	0	0	0	0	0	0	0	0	0	0	0	0	0	0	0	0
1767	A	0	0	0	0	0	0	0	0	0	0	0	0	0	0	0	0	0	0	0	0
1768	A	0	0	0	0	0	0	0	0	0	0	0	0	0	0	0	0	0	0	0	0
1769	A	0	0	0	0	0	0	0	0	0	0	0	0	0	0	0	0	0	0	0	0
1770	T	0	0	0	0	0	0	0	0	0	0	0	0	0	0	0	0	0	0	0	0
1771	T	0	0	0	0	0	0	0	0	0	0	0	0	0	0	0	0	0	0	0	0
1772	G	0	0	0	0	0	0	0	0	0	0	0	0	0	0	0	0	0	0	0	0
1773	T	0	0	0	0	0	0	0	0	0	0	0	0	0	0	0	0	0	0	0	0
1774	T	0	0	0	0	0	0	0	0	0	0	0	0	0	0	0	0	0	0	0	0
1775	G	0	0	0	0	0	0	0	0	0	0	0	0	0	0	0	0	0	0	0	0
1776	A	0	0	0	0	0	0	0	0	0	0	0	0	0	0	0	0	0	0	0	0
1777	A	0	0	0	0	0	0	0	0	0	0	0	0	0	0	0	0	0	0	0	0
1778	T	0	0	0	0	0	0	0	0	0	0	0	0	0	0	0	0	0	0	0	0
1779	C	0	0	0	0	0	0	0	0	0	0	0	0	0	0	0	0	0	0	0	0
1780	C	0	0	0	0	0	0	0	0	0	0	0	0	0	0	0	0	0	0	0	0
1781	T	0	0	0	0	0	0	0	0	0	0	0	0	0	0	0	0	0	0	0	0
1782	G	0	0	0	0	0	0	0	0	0	0	0	0	0	0	0	0	0	0	0	0
1783	T	0	0	0	0	0	0	0	0	0	0	0	0	0	0	0	0	0	0	0	0
1784	G	0	0	0	0	0	0	0	0	0	0	0	0	0	0	0	0	0	0	0	0
1785	G	0	0	0	0	0	0	0	0	0	0	0	0	0	0	0	0	0	0	0	0
1786	T	0	0	0	0	0	0	0	0	0	0	0	0	0	0	0	0	0	0	0	0
1787	A	0	0	0	0	0	0	0	0	0	0	0	0	0	0	0	0	0	0	0	0
1788	A	0	0	0	0	0	0	0	0	0	0	0	0	0	0	0	0	0	0	0	0
1789	T	0	0	0	0	0	0	0	0	0	0	0	0	0	0	0	0	0	0	0	0
1790	T	0	0	0	0	0	0	0	0	0	0	0	0	0	0	0	0	0	0	0	0
1791	T	0	0	0	0	0	0	0	0	0	0	0	0	0	0	0	0	0	0	0	0
1792	T	0	0	0	0	0	0	0	0	0	0	0	0	0	0	0	0	0	0	0	0
1793	A	0	0	0	0	0	0	0	0	0	0	0	0	0	0	0	0	0	0	0	0
1794	A	0	0	0	0	0	0	0	0	0	0	0	0	0	0	0	0	0	0	0	0
1795	A	0	0	0	0	0	0	0	0	0	0	0	0	0	0	0	0	0	0	0	0
1796	G	0	0	0	0	0	0	0	0	0	0	0	0	0	0	0	0	0	0	0	0
1797	T	0	0	0	0	0	0	0	0	0	0	0	0	0	0	0	0	0	0	0	0
1798	T	0	0	0	0	0	0	0	0	0	0	0	0	0	0	0	0	0	0	0	0
1799	A	0	0	0	0	0	0	0	0	0	0	0	0	0	0	0	0	0	0	0	0
1800	C	0	0	0	0	0	0	0	0	0	0	0	0	0	0	0	0	0	0	0	0
1801	A	0	0	0	0	0	0	0	0	0	0	0	0	0	0	0	0	0	0	0	0
1802	A	0	0	0	0	0	0	0	0	0	0	0	0	0	0	0	0	0	0	0	0
1803	A	0	0	0	0	0	0	0	0	0	0	0	0	0	0	0	0	0	0	0	0
1804	A	0	0	0	0	0	0	0	0	0	0	0	0	0	0	0	0	0	0	0	0
1805	G	0	0	0	0	0	0	0	0	0	0	0	0	0	0	0	0	0	0	0	0
1806	G	0	0	0	0	0	0	0	0	0	0	0	0	0	0	0	0	0	0	0	0
1807	A	0	0	0	0	0	0	0	0	0	0	0	0	0	0	0	0	0	0	0	0
1808	A	0	0	0	0	0	0	0	0	0	0	0	0	0	0	0	0	0	0	0	0
1809	A	0	0	0	0	0	0	0	0	0	0	0	0	0	0	0	0	0	0	0	0
1810	A	0	0	0	0	0	0	0	0	0	0	0	0	0	0	0	0	0	0	0	0
1811	G	0	0	0	0	0	0	0	0	0	0	0	0	0	0	0	0	0	0	0	0
1812	C	0	0	0	0	0	0	0	0	0	0	0	0	0	0	0	0	0	0	0	0
1813	T	0	0	0	0	0	0	0	0	0	0	0	0	0	0	0	0	0	0	0	0
1814	A	0	0	0	0	0	0	0	0	0	0	0	0	0	0	0	0	0	0	0	0
1815	A	0	0	0	0	0	0	0	0	0	0	0	0	0	0	0	0	0	0	0	0
1816	A	0	0	0	0	0	0	0	0	0	0	0	0	0	0	0	0	0	0	0	0
1817	A	0	0	0	0	0	0	0	0	0	0	0	0	0	0	0	0	0	0	0	0
1818	A	0	0	0	0	0	0	0	0	0	0	0	0	0	0	0	0	0	0	0	0
1819	A	0	0	0	0	0	0	0	0	0	0	0	0	0	0	0	0	0	0	0	0
1820	G	0	0	0	0	0	0	0	0	0	0	0	0	0	0	0	0	0	0	0	0
1821	G	0	0	0	0	0	0	0	0	0	0	0	0	0	0	0	0	0	0	0	0
1822	T	0	0	0	0	0	0	0	0	0	0	0	0	0	0	0	0	0	0	0	0
1823	G	0	0	0	0	0	0	0	0	0	0	0	0	0	0	0	0	0	0	0	0
1824	C	0	0	0	0	0	0	0	0	0	0	0	0	0	0	0	0	0	0	0	0
1825	C	0	0	0	0	0	0	0	0	0	0	0	0	0	0	0	0	0	0	0	0
1826	T	0	0	0	0	0	0	0	0	0	0	0	0	0	0	0	0	0	0	0	0
1827	G	0	0	0	0	0	0	0	0	0	0	0	0	0	0	0	0	0	0	0	0
1828	G	0	0	0	0	0	0	0	0	0	0	0	0	0	0	0	0	0	0	0	0
1829	A	0	0	0	0	0	0	0	0	0	0	0	0	0	0	0	0	0	0	0	0
1830	A	0	0	0	0	0	0	0	0	0	0	0	0	0	0	0	0	0	0	0	0
1831	T	0	0	0	0	0	0	0	0	0	0	0	0	0	0	0	0	0	0	0	0
1832	A	0	0	0	0	0	0	0	0	0	0	0	0	0	0	0	0	0	0	0	0
1833	T	0	0	0	0	0	0	0	0	0	0	0	0	0	0	0	0	0	0	0	0
1834	T	0	0	0	0	0	0	0	0	0	0	0	0	0	0	0	0	0	0	0	0
1835	G	0	0	0	0	0	0	0	0	0	0	0	0	0	0	0	0	0	0	0	0
1836	G	0	0	0	0	0	0	0	0	0	0	0	0	0	0	0	0	0	0	0	0
1837	T	0	0	0	0	0	0	0	0	0	0	0	0	0	0	0	0	0	0	0	0
1838	G	0	0	0	0	0	0	0	0	0	0	0	0	0	0	0	0	0	0	0	0
1839	A	0	0	0	0	0	0	0	0	0	0	0	0	0	0	0	0	0	0	0	0
1840	A	0	0	0	0	0	0	0	0	0	0	0	0	0	0	0	0	0	0	0	0
1841	C	0	0	0	0	0	0	0	0	0	0	0	0	0	0	0	0	0	0	0	0
1842	A	0	0	0	0	0	0	0	0	0	0	0	0	0	0	0	0	0	0	0	0
1843	G	0	0	0	0	0	0	0	0	0	0	0	0	0	0	0	0	0	0	0	0
1844	A	0	0	0	0	0	0	0	0	0	0	0	0	0	0	0	0	0	0	0	0
1845	A	0	0	0	0	0	0	0	0	0	0	0	0	0	0	0	0	0	0	0	0
1846	A	0	0	0	0	0	0	0	0	0	0	0	0	0	0	0	0	0	0	0	0
1847	T	0	0	0	0	0	0	0	0	0	0	0	0	0	0	0	0	0	0	0	0
1848	C	0	0	0	0	0	0	0	0	0	0	0	0	0	0	0	0	0	0	0	0
1849	A	0	0	0	0	0	0	0	0	0	0	0	0	0	0	0	0	0	0	0	0
1850	A	0	0	0	0	0	0	0	0	0	0	0	0	0	0	0	0	0	0	0	0
1851	T	0	0	0	0	0	0	0	0	0	0	0	0	0	0	0	0	0	0	0	0
1852	A	0	0	0	0	0	0	0	0	0	0	0	0	0	0	0	0	0	0	0	0
1853	C	0	0	0	0	0	0	0	0	0	0	0	0	0	0	0	0	0	0	0	0
1854	T	0	0	0	0	0	0	0	0	0	0	0	0	0	0	0	0	0	0	0	0
1855	G	0	0	0	0	0	0	0	0	0	0	0	0	0	0	0	0	0	0	0	0
1856	A	0	0	0	0	0	0	0	0	0	0	0	0	0	0	0	0	0	0	0	0
1857	G	0	0	0	0	0	0	0	0	0	0	0	0	0	0	0	0	0	0	0	0
1858	T	0	0	0	0	0	0	0	0	0	0	0	0	0	0	0	0	0	0	0	0
1859	C	0	0	0	0	0	0	0	0	0	0	0	0	0	0	0	0	0	0	0	0
1860	C	0	0	0	0	0	0	0	0	0	0	0	0	0	0	0	0	0	0	0	0
1861	T	0	0	0	0	0	0	0	0	0	0	0	0	0	0	0	0	0	0	0	0
1862	C	0	0	0	0	0	0	0	0	0	0	0	0	0	0	0	0	0	0	0	0
1863	T	0	0	0	0	0	0	0	0	0	0	0	0	0	0	0	0	0	0	0	0
1864	T	0	0	0	0	0	0	0	0	0	0	0	0	0	0	0	0	0	0	0	0
1865	T	0	0	0	0	0	0	0	0	0	0	0	0	0	0	0	0	0	0	0	0
1866	A	0	0	0	0	0	0	0	0	0	0	0	0	0	0	0	0	0	0	0	0
1867	T	0	0	0	0	0	0	0	0	0	0	0	0	0	0	0	0	0	0	0	0
1868	G	0	0	0	0	0	0	0	0	0	0	0	0	0	0	0	0	0	0	0	0
1869	C	0	0	0	0	0	0	0	0	0	0	0	0	0	0	0	0	0	0	0	0
1870	A	0	0	0	0	0	0	0	0	0	0	0	0	0	0	0	0	0	0	0	0
1871	T	0	0	0	0	0	0	0	0	0	0	0	0	0	0	0	0	0	0	0	0
1872	T	0	0	0	0	0	0	0	0	0	0	0	0	0	0	0	0	0	0	0	0
1873	T	0	0	0	0	0	0	0	0	0	0	0	0	0	0	0	0	0	0	0	0
1874	G	0	0	0	0	0	0	0	0	0	0	0	0	0	0	0	0	0	0	0	0
1875	C	0	0	0	0	0	0	0	0	0	0	0	0	0	0	0	0	0	0	0	0
1876	A	0	0	0	0	0	0	0	0	0	0	0	0	0	0	0	0	0	0	0	0
1877	T	0	0	0	0	0	0	0	0	0	0	0	0	0	0	0	0	0	0	0	0
1878	C	0	0	0	0	0	0	0	0	0	0	0	0	0	0	0	0	0	0	0	0
1879	A	0	0	0	0	0	0	0	0	0	0	0	0	0	0	0	0	0	0	0	0
1880	G	0	0	0	0	0	0	0	0	0	0	0	0	0	0	0	0	0	0	0	0
1881	A	0	0	0	0	0	0	0	0	0	0	0	0	0	0	0	0	0	0	0	0
1882	G	0	0	0	0	0	0	0	0	0	0	0	0	0	0	0	0	0	0	0	0
1883	G	0	0	0	0	0	0	0	0	0	0	0	0	0	0	0	0	0	0	0	0
1884	C	0	0	0	0	0	0	0	0	0	0	0	0	0	0	0	0	0	0	0	0
1885	T	0	0	0	0	0	0	0	0	0	0	0	0	0	0	0	0	0	0	0	0
1886	G	0	0	0	0	0	0	0	0	0	0	0	0	0	0	0	0	0	0	0	0
1887	C	0	0	0	0	0	0	0	0	0	0	0	0	0	0	0	0	0	0	0	0
1888	T	0	0	0	0	0	0	0	0	0	0	0	0	0	0	0	0	0	0	0	0
1889	C	0	0	0	0	0	0	0	0	0	0	0	0	0	0	0	0	0	0	0	0
1890	G	0	0	0	0	0	0	0	0	0	0	0	0	0	0	0	0	0	0	0	0
1891	T	0	0	0	0	0	0	0	0	0	0	0	0	0	0	0	0	0	0	0	0
1892	G	0	0	0	0	0	0	0	0	0	0	0	0	0	0	0	0	0	0	0	0
1893	T	0	0	0	0	0	0	0	0	0	0	0	0	0	0	0	0	0	0	0	0
1894	T	0	0	0	0	0	0	0	0	0	0	0	0	0	0	0	0	0	0	0	0
1895	G	0	0	0	0	0	0	0	0	0	0	0	0	0	0	0	0	0	0	0	0
1896	T	0	0	0	0	0	0	0	0	0	0	0	0	0	0	0	0	0	0	0	0
1897	A	0	0	0	0	0	0	0	0	0	0	0	0	0	0	0	0	0	0	0	0
1898	C	0	0	0	0	0	0	0	0	0	0	0	0	0	0	0	0	0	0	0	0
1899	G	0	0	0	0	0	0	0	0	0	0	0	0	0	0	0	0	0	0	0	0
1900	A	0	0	0	0	0	0	0	0	0	0	0	0	0	0	0	0	0	0	0	0
1901	T	0	0	0	0	0	0	0	0	0	0	0	0	0	0	0	0	0	0	0	0
1902	C	0	0	0	0	0	0	0	0	0	0	0	0	0	0	0	0	0	0	0	0
1903	A	0	0	0	0	0	0	0	0	0	0	0	0	0	0	0	0	0	0	0	0
1904	A	0	0	0	0	0	0	0	0	0	0	0	0	0	0	0	0	0	0	0	0
1905	T	0	0	0	0	0	0	0	0	0	0	0	0	0	0	0	0	0	0	0	0
1906	T	0	0	0	0	0	0	0	0	0	0	0	0	0	0	0	0	0	0	0	0
1907	T	0	0	0	0	0	0	0	0	0	0	0	0	0	0	0	0	0	0	0	0
1908	T	0	0	0	0	0	0	0	0	0	0	0	0	0	0	0	0	0	0	0	0
1909	C	0	0	0	0	0	0	0	0	0	0	0	0	0	0	0	0	0	0	0	0
1910	T	0	0	0	0	0	0	0	0	0	0	0	0	0	0	0	0	0	0	0	0
1911	C	0	0	0	0	0	0	0	0	0	0	0	0	0	0	0	0	0	0	0	0
1912	C	0	0	0	0	0	0	0	0	0	0	0	0	0	0	0	0	0	0	0	0
1913	C	0	0	0	0	0	0	0	0	0	0	0	0	0	0	0	0	0	0	0	0
1914	G	0	0	0	0	0	0	0	0	0	0	0	0	0	0	0	0	0	0	0	0
1915	C	0	0	0	0	0	0	0	0	0	0	0	0	0	0	0	0	0	0	0	0
1916	A	0	0	0	0	0	0	0	0	0	0	0	0	0	0	0	0	0	0	0	0
1917	C	0	0	0	0	0	0	0	0	0	0	0	0	0	0	0	0	0	0	0	0
1918	T	0	0	0	0	0	0	0	0	0	0	0	0	0	0	0	0	0	0	0	0
1919	C	0	0	0	0	0	0	0	0	0	0	0	0	0	0	0	0	0	0	0	0
1920	T	0	0	0	0	0	0	0	0	0	0	0	0	0	0	0	0	0	0	0	0
1921	T	0	0	0	0	0	0	0	0	0	0	0	0	0	0	0	0	0	0	0	0
1922	G	0	0	0	0	0	0	0	0	0	0	0	0	0	0	0	0	0	0	0	0
1923	A	0	0	0	0	0	0	0	0	0	0	0	0	0	0	0	0	0	0	0	0
1924	A	0	0	0	0	0	0	0	0	0	0	0	0	0	0	0	0	0	0	0	0
1925	A	0	0	0	0	0	0	0	0	0	0	0	0	0	0	0	0	0	0	0	0
1926	C	0	0	0	0	0	0	0	0	0	0	0	0	0	0	0	0	0	0	0	0
1927	T	0	0	0	0	0	0	0	0	0	0	0	0	0	0	0	0	0	0	0	0
1928	G	0	0	0	0	0	0	0	0	0	0	0	0	0	0	0	0	0	0	0	0
1929	C	0	0	0	0	0	0	0	0	0	0	0	0	0	0	0	0	0	0	0	0
1930	T	0	0	0	0	0	0	0	0	0	0	0	0	0	0	0	0	0	0	0	0
1931	C	0	0	0	0	0	0	0	0	0	0	0	0	0	0	0	0	0	0	0	0
1932	A	0	0	0	0	0	0	0	0	0	0	0	0	0	0	0	0	0	0	0	0
1933	A	0	0	0	0	0	0	0	0	0	0	0	0	0	0	0	0	0	0	0	0
1934	A	0	0	0	0	0	0	0	0	0	0	0	0	0	0	0	0	0	0	0	0
1935	A	0	0	0	0	0	0	0	0	0	0	0	0	0	0	0	0	0	0	0	0
1936	T	0	0	0	0	0	0	0	0	0	0	0	0	0	0	0	0	0	0	0	0
1937	T	0	0	0	0	0	0	0	0	0	0	0	0	0	0	0	0	0	0	0	0
1938	C	0	0	0	0	0	0	0	0	0	0	0	0	0	0	0	0	0	0	0	0
1939	T	0	0	0	0	0	0	0	0	0	0	0	0	0	0	0	0	0	0	0	0
1940	G	0	0	0	0	0	0	0	0	0	0	0	0	0	0	0	0	0	0	0	0
1941	T	0	0	0	0	0	0	0	0	0	0	0	0	0	0	0	0	0	0	0	0
1942	G	0	0	0	0	0	0	0	0	1	1	0	0	0	0	0	0	0	0	0	0
1943	C	0	0	0	0	0	0	0	0	0	0	0	0	0	0	0	0	0	0	0	0
1944	G	0	0	0	0	0	0	0	0	0	0	0	0	0	0	0	0	0	0	0	0
1945	T	0	0	0	0	0	0	0	0	0	0	0	0	0	0	0	0	0	0	0	0
1946	G	0	0	0	0	0	0	0	0	0	0	0	0	0	0	0	0	0	0	0	0
1947	T	0	0	0	0	0	0	0	0	0	0	0	0	0	0	0	0	0	0	0	0
1948	T	0	0	0	0	0	0	0	0	0	0	0	0	0	0	0	0	0	0	0	0
1949	T	0	0	0	0	0	0	0	0	0	0	0	0	0	0	0	0	0	0	0	0
1950	T	0	0	0	0	0	0	0	0	0	0	0	0	0	0	0	0	0	0	0	0
1951	A	0	0	0	0	0	0	0	0	0	0	0	0	0	0	0	0	0	0	0	0
1952	C	0	0	0	0	0	0	0	0	0	0	0	0	0	0	0	0	0	0	0	0
1953	A	0	0	0	0	0	0	0	0	0	0	0	0	0	0	0	0	0	0	0	0
1954	G	0	0	0	0	0	0	0	0	0	0	0	0	0	0	0	0	0	0	0	0
1955	A	0	0	0	0	0	0	0	0	0	0	0	0	0	0	0	0	0	0	0	0
1956	A	0	0	0	0	0	0	0	0	0	0	0	0	0	0	0	0	0	0	0	0
1957	G	0	0	0	0	0	0	0	0	0	0	0	0	0	0	0	0	0	0	0	0
1958	G	0	0	0	0	0	0	0	0	0	0	0	0	0	0	0	0	0	0	0	0
1959	C	0	0	0	0	0	0	0	0	0	0	0	0	0	0	0	0	0	0	0	0
1960	C	0	0	0	0	0	0	0	0	0	0	0	0	0	0	0	0	0	0	0	0
1961	G	0	0	0	0	0	0	0	0	0	0	0	0	0	0	0	0	0	0	0	0
1962	C	0	0	0	0	0	0	0	0	0	0	0	0	0	0	0	0	0	0	0	0
1963	T	0	0	0	0	0	0	0	0	0	0	0	0	0	0	0	0	0	0	1	1
1964	A	0	0	0	0	0	0	0	0	0	0	0	0	0	0	0	0	0	0	0	0
1965	T	0	0	0	0	0	0	0	0	0	0	0	0	0	0	0	0	0	0	0	0
1966	A	0	0	0	0	0	0	0	0	0	0	0	0	0	0	0	0	0	0	0	0
1967	A	0	0	0	0	0	0	0	0	0	0	0	0	0	0	0	0	0	0	0	0
1968	C	0	0	0	0	0	0	0	0	0	0	0	0	0	0	0	0	0	0	0	0
1969	A	0	0	0	0	0	0	0	0	0	0	0	0	0	0	0	0	0	0	0	0
1970	A	0	0	0	0	0	0	0	0	0	0	0	0	0	0	0	0	0	0	0	0
1971	T	0	0	0	0	0	0	0	0	0	0	0	0	0	0	0	0	0	0	0	0
1972	A	0	0	0	0	0	0	0	0	0	0	0	0	0	0	0	0	0	0	0	0
1973	C	0	0	0	0	0	0	0	0	0	0	0	0	0	0	0	0	0	0	0	0
1974	T	0	0	0	0	0	0	0	0	0	0	0	0	0	0	0	0	0	0	0	0
1975	A	0	0	0	0	0	0	0	0	0	0	0	0	0	0	0	0	0	0	0	0
1976	G	0	0	0	0	0	0	0	0	0	0	0	0	0	0	0	0	0	0	0	0
1977	A	0	0	0	0	0	0	0	0	0	0	0	0	0	0	0	0	0	0	0	0
1978	T	0	0	0	0	0	0	0	0	0	0	0	0	0	0	0	0	0	0	0	0
1979	G	0	0	0	0	0	0	0	0	0	0	0	0	0	0	0	0	0	0	0	0
1980	G	0	0	0	0	0	0	0	0	0	0	0	0	0	0	0	0	0	0	0	0
1981	A	0	0	0	0	0	0	0	0	0	0	0	0	0	0	0	0	0	0	0	0
1982	A	0	0	0	0	0	0	0	0	0	0	0	0	0	0	0	0	0	0	0	0
1983	T	0	0	0	0	0	0	0	0	0	0	0	0	0	0	0	0	0	0	0	0
1984	T	0	0	0	0	0	0	0	0	0	0	0	0	0	0	0	0	0	0	0	0
1985	T	0	0	0	0	0	0	0	0	0	0	0	0	0	0	0	0	0	0	0	0
1986	C	0	0	0	0	0	0	0	0	0	0	0	0	0	0	0	0	0	0	0	0
1987	A	0	0	0	0	0	0	0	0	0	0	0	0	0	0	0	0	0	0	0	0
1988	C	0	0	0	0	0	0	0	0	0	0	0	0	0	0	0	0	0	0	0	0
1989	A	0	0	0	0	0	0	0	0	0	0	0	0	0	0	0	0	0	0	0	0
1990	G	0	0	0	0	0	0	0	0	0	0	0	0	0	0	0	0	0	0	0	0
1991	T	0	0	0	0	0	0	0	0	0	0	0	0	0	0	0	0	0	0	0	0
1992	A	0	0	0	0	0	0	0	0	0	0	0	0	0	0	0	0	0	0	0	0
1993	T	0	0	0	0	0	0	0	0	0	0	0	0	0	0	0	0	0	0	0	0
1994	T	0	0	0	0	0	0	0	0	0	0	0	0	0	0	0	0	0	0	0	0
1995	C	0	0	0	0	0	0	0	0	0	0	0	0	0	0	0	0	0	0	0	0
1996	A	0	0	0	0	0	0	0	0	0	0	0	0	0	0	0	0	0	0	0	0
1997	C	0	0	0	0	0	0	0	0	0	0	0	0	0	0	0	0	0	0	0	0
1998	T	0	0	0	0	0	0	0	0	0	0	0	0	0	0	0	0	0	0	0	0
[truncated: 27,915 more rows]

## Sheet: +- 5 NUCLEOTIDE OVERLAY
Supplementary material 1 (sheet 3) – Presence of hotspot mutation in IRs neighborhood (±5 nucleotide nearby). In the column A, the position of nucleotide in reference sequence NC_045512.2 is shown; in the column B, the corresponding nucleotide sequence of NC_045512.2 is shown; in the column C, there is overlay of all 18 high frequency hotspot mutations with nucleotide position (0 – hotspot not pr…
Ref Position	Ref Nucleotide	Hot Spot Mutation -GISAID	HOT SPOT MUTATION IN IR - GISAID (DUPLICATE )	UNIQUE HOT SPOT MUTATION IN IR - GISAID	beginning (-5 NUCLEOTIDE)	end (+5 NUCLEOTIDE)		Beginning(original)	End (original)		Hot Spot Mutation -GISAID	HOT SPOT MUTATION IN IR - GISAID (DUPLICATE )	UNIQUE HOT SPOT MUTATION IN IR - GISAID
1	A	0	0	0	0	23		5	18		241	1059	1059
2	T	0	0	0	47	75		52	70		3037	1059	1605
3	T	0	0	0	60	86		65	81		14408	1059	2891
4	A	0	0	0	106	127		111	122		23403	1605	3037
5	A	0	0	0	107	134		112	129		25563	2891	11083
6	A	0	0	0	125	147		130	142		1059	3037	14408
7	G	0	0	0	125	151		130	146		28881	11083	14805
8	G	0	0	0	129	151		134	146		11083	11083	17247
9	T	0	0	0	140	166		145	161		8782	14408	17747
10	T	0	0	0	143	168		148	163		28144	14805	17858
11	T	0	0	0	156	182		161	177		26144	14805	18060
12	A	0	0	0	211	233		216	228		14805	14805	23403
13	T	0	0	0	277	300		282	295		18060	17247	28144
14	A	0	0	0	278	306		283	301		17747	17747	28881
15	C	0	0	0	302	324		307	319		17858	17858
16	C	0	0	0	331	360		336	355		2891	17858
17	T	0	0	0	393	415		398	410		1605	18060
18	T	0	0	0	408	437		413	432		17247	23403
19	C	0	0	0	430	452		435	447			28144
20	C	0	0	0	431	452		436	447			28881
21	C	0	0	0	452	481		457	476			28881
22	A	0	0	0	546	571		551	566			28881
23	G	0	0	0	584	605		589	600
24	G	0	0	0	621	648		626	643
25	T	0	0	0	658	681		663	676
26	A	0	0	0	681	704		686	699
27	A	0	0	0	722	743		727	738
28	C	0	0	0	725	751		730	746
29	A	0	0	0	730	755		735	750
30	A	0	0	0	744	774		749	769
31	A	0	0	0	744	777		749	772
32	C	0	0	0	777	798		782	793
33	C	0	0	0	800	828		805	823
34	A	0	0	0	832	858		837	853
35	A	0	0	0	851	878		856	873
36	C	0	0	0	873	896		878	891
37	C	0	0	0	903	924		908	919
38	A	0	0	0	922	944		927	939
39	A	0	0	0	985	1006		990	1001
40	C	0	0	0	1009	1041		1014	1036
41	T	0	0	0	1030	1061		1035	1056
42	T	0	0	0	1036	1063		1041	1058
43	T	0	0	0	1053	1080		1058	1075
44	C	0	0	0	1070	1092		1075	1087
45	G	0	0	0	1080	1106		1085	1101
46	A	0	0	0	1098	1121		1103	1116
47	T	0	0	0	1108	1140		1113	1135
48	C	0	0	0	1131	1160		1136	1155
49	T	0	0	0	1150	1185		1155	1180
50	C	0	0	0	1174	1201		1179	1196
51	T	0	0	0	1176	1209		1181	1204
52	T	0	0	0	1192	1221		1197	1216
53	G	0	0	0	1285	1315		1290	1310
54	T	0	0	0	1312	1339		1317	1334
55	A	0	0	0	1321	1343		1326	1338
56	G	0	0	0	1328	1356		1333	1351
57	A	0	0	0	1433	1456		1438	1451
58	T	0	0	0	1443	1470		1448	1465
59	C	0	0	0	1494	1525		1499	1520
60	T	0	0	0	1538	1561		1543	1556
61	G	0	0	0	1590	1621		1595	1616
62	T	0	0	0	1608	1639		1613	1634
63	T	0	0	0	1632	1671		1637	1666
64	C	0	0	0	1637	1660		1642	1655
65	T	0	0	0	1658	1681		1663	1676
66	C	0	0	0	1704	1739		1709	1734
67	T	0	0	0	1709	1732		1714	1727
68	A	0	0	0	1738	1771		1743	1766
69	A	0	0	0	1751	1786		1756	1781
70	A	0	0	0	1780	1805		1785	1800
71	C	0	0	0	1784	1807		1789	1802
72	G	0	0	0	1826	1857		1831	1852
73	A	0	0	0	1859	1884		1864	1879
74	A	0	0	0	1880	1908		1885	1903
75	C	0	0	0	1913	1940		1918	1935
76	T	0	0	0	1931	1961		1936	1956
77	T	0	0	0	1944	1972		1949	1967
78	T	0	0	0	1980	2007		1985	2002
79	A	0	0	0	1989	2015		1994	2010
80	A	0	0	0	1999	2023		2004	2018
81	A	0	0	0	2018	2040		2023	2035
82	A	0	0	0	2032	2059		2037	2054
83	T	0	0	0	2036	2062		2041	2057
84	C	0	0	0	2040	2073		2045	2068
85	T	0	0	0	2048	2076		2053	2071
86	G	0	0	0	2118	2140		2123	2135
87	T	0	0	0	2129	2158		2134	2153
88	G	0	0	0	2151	2178		2156	2173
89	T	0	0	0	2165	2197		2170	2192
90	G	0	0	0	2180	2202		2185	2197
91	G	0	0	0	2205	2226		2210	2221
92	C	0	0	0	2215	2243		2220	2238
93	T	0	0	0	2233	2262		2238	2257
94	G	0	0	0	2243	2274		2248	2269
95	T	0	0	0	2257	2278		2262	2273
96	C	0	0	0	2278	2305		2283	2300
97	A	0	0	0	2292	2321		2297	2316
98	C	0	0	0	2353	2386		2358	2381
99	T	0	0	0	2357	2388		2362	2383
100	C	0	0	0	2359	2381		2364	2376
101	G	0	0	0	2377	2402		2382	2397
102	G	0	0	0	2383	2413		2388	2408
103	C	0	0	0	2431	2460		2436	2455
104	T	0	0	0	2470	2492		2475	2487
105	G	0	0	0	2487	2516		2492	2511
106	C	0	0	0	2495	2525		2500	2520
107	A	0	0	0	2525	2550		2530	2545
108	T	0	0	0	2532	2562		2537	2557
109	G	0	0	0	2538	2567		2543	2562
110	C	0	0	0	2554	2584		2559	2579
111	T	0	0	0	2573	2601		2578	2596
112	T	0	0	0	2591	2618		2596	2613
113	A	0	0	0	2604	2631		2609	2626
114	G	0	0	0	2645	2671		2650	2666
115	T	0	0	0	2677	2710		2682	2705
116	G	0	0	0	2716	2749		2721	2744
117	C	0	0	0	2722	2746		2727	2741
118	A	0	0	0	2740	2762		2745	2757
119	C	0	0	0	2768	2800		2773	2795
120	T	0	0	0	2792	2825		2797	2820
121	C	0	0	0	2809	2832		2814	2827
122	A	0	0	0	2813	2842		2818	2837
123	C	0	0	0	2884	2908		2889	2903
124	G	0	0	0	2959	2988		2964	2983
125	C	0	0	0	2977	3001		2982	2996
126	A	0	0	0	3034	3060		3039	3055
127	G	0	0	0	3095	3125		3100	3120
128	T	0	0	0	3101	3125		3106	3120
129	A	0	0	0	3107	3137		3112	3132
130	T	0	0	0	3120	3145		3125	3140
131	A	0	0	0	3123	3153		3128	3148
132	A	0	0	0	3125	3150		3130	3145
133	T	0	0	0	3161	3194		3166	3189
134	T	0	0	0	3164	3188		3169	3183
135	A	0	0	0	3203	3227		3208	3222
136	A	0	0	0	3215	3237		3220	3232
137	T	0	0	0	3261	3287		3266	3282
138	A	0	0	0	3277	3303		3282	3298
139	A	0	0	0	3324	3351		3329	3346
140	C	0	0	0	3339	3371		3344	3366
141	T	0	0	0	3361	3392		3366	3387
142	A	0	0	0	3369	3390		3374	3385
143	A	0	0	0	3375	3399		3380	3394
144	T	0	0	0	3382	3407		3387	3402
145	T	0	0	0	3416	3443		3421	3438
146	A	0	0	0	3419	3444		3424	3439
147	C	0	0	0	3427	3454		3432	3449
148	T	0	0	0	3443	3473		3448	3468
149	G	0	0	0	3476	3507		3481	3502
150	T	0	0	0	3507	3529		3512	3524
151	C	0	0	0	3546	3568		3551	3563
152	G	0	0	0	3566	3596		3571	3591
153	T	0	0	0	3631	3660		3636	3655
154	T	0	0	0	3635	3665		3640	3660
155	G	0	0	0	3649	3678		3654	3673
156	A	0	0	0	3658	3693		3663	3688
157	C	0	0	0	3659	3689		3664	3684
158	A	0	0	0	3706	3727		3711	3722
159	G	0	0	0	3739	3761		3744	3756
160	G	0	0	0	3746	3777		3751	3772
161	A	0	0	0	3813	3839		3818	3834
162	C	0	0	0	3820	3846		3825	3841
163	A	0	0	0	3898	3919		3903	3914
164	C	0	0	0	3905	3936		3910	3931
165	G	0	0	0	3921	3943		3926	3938
166	A	0	0	0	3965	3993		3970	3988
167	G	0	0	0	3990	4017		3995	4012
168	T	0	0	0	3992	4016		3997	4011
169	A	0	0	0	4029	4056		4034	4051
170	A	0	0	0	4061	4090		4066	4085
171	C	0	0	0	4090	4114		4095	4109
172	T	0	0	0	4131	4160		4136	4155
173	C	0	0	0	4145	4173		4150	4168
174	G	0	0	0	4193	4220		4198	4215
175	T	0	0	0	4243	4266		4248	4261
176	C	0	0	0	4246	4269		4251	4264
177	T	0	0	0	4254	4285		4259	4280
178	A	0	0	0	4258	4283		4263	4278
179	T	0	0	0	4298	4331		4303	4326
180	C	0	0	0	4303	4335		4308	4330
181	T	0	0	0	4353	4375		4358	4370
182	T	0	0	0	4372	4402		4377	4397
183	C	0	0	0	4379	4405		4384	4400
184	T	0	0	0	4384	4410		4389	4405
185	G	0	0	0	4393	4416		4398	4411
186	C	0	0	0	4413	4442		4418	4437
187	A	0	0	0	4437	4472		4442	4467
188	G	0	0	0	4452	4475		4457	4470
189	G	0	0	0	4472	4499		4477	4494
190	C	0	0	0	4524	4555		4529	4550
191	T	0	0	0	4530	4555		4535	4550
192	G	0	0	0	4570	4597		4575	4592
193	C	0	0	0	4586	4611		4591	4606
194	T	0	0	0	4612	4638		4617	4633
195	T	0	0	0	4615	4644		4620	4639
196	A	0	0	0	4655	4680		4660	4675
197	C	0	0	0	4668	4696		4673	4691
198	G	0	0	0	4702	4726		4707	4721
199	G	0	0	0	4734	4769		4739	4764
200	T	0	0	0	4769	4798		4774	4793
201	T	0	0	0	4800	4827		4805	4822
202	T	0	0	0	4818	4847		4823	4842
203	C	0	0	0	4839	4860		4844	4855
204	G	0	0	0	4852	4881		4857	4876
205	T	0	0	0	4860	4884		4865	4879
206	C	0	0	0	4891	4917		4896	4912
207	C	0	0	0	4892	4913		4897	4908
208	G	0	0	0	4900	4928		4905	4923
209	T	0	0	0	4909	4934		4914	4929
210	G	0	0	0	4929	4954		4934	4949
211	T	0	0	0	4933	4965		4938	4960
212	T	0	0	0	4940	4962		4945	4957
213	G	0	0	0	4969	4996		4974	4991
214	C	0	0	0	4996	5024		5001	5019
215	A	0	0	0	5011	5032		5016	5027
216	G	0	0	0	5014	5040		5019	5035
217	C	0	0	0	5017	5045		5022	5040
218	C	0	0	0	5030	5058		5035	5053
219	G	0	0	0	5038	5061		5043	5056
220	A	0	0	0	5045	5069		5050	5064
221	T	0	0	0	5045	5073		5050	5068
222	C	0	0	0	5066	5099		5071	5094
223	A	0	0	0	5068	5090		5073	5085
224	T	0	0	0	5085	5113		5090	5108
225	C	0	0	0	5096	5129		5101	5124
226	A	0	0	0	5102	5136		5107	5131
227	G	0	0	0	5114	5138		5119	5133
228	C	0	0	0	5137	5160		5142	5155
229	A	0	0	0	5155	5182		5160	5177
230	C	0	0	0	5169	5196		5174	5191
231	A	0	0	0	5237	5268		5242	5263
232	T	0	0	0	5242	5273		5247	5268
233	C	0	0	0	5270	5297		5275	5292
234	T	0	0	0	5297	5318		5302	5313
235	A	0	0	0	5303	5333		5308	5328
236	G	0	0	0	5306	5332		5311	5327
237	G	0	0	0	5306	5338		5311	5333
238	T	0	0	0	5407	5438		5412	5433
239	T	0	0	0	5447	5473		5452	5468
240	T	0	0	0	5448	5479		5453	5474
241	C	1	0	0	5462	5485		5467	5480
242	G	0	0	0	5483	5512		5488	5507
243	T	0	0	0	5538	5564		5543	5559
244	C	0	0	0	5541	5562		5546	5557
245	C	0	0	0	5552	5581		5557	5576
246	G	0	0	0	5580	5614		5585	5609
247	G	0	0	0	5602	5629		5607	5624
248	G	0	0	0	5654	5684		5659	5679
249	T	0	0	0	5682	5708		5687	5703
250	G	0	0	0	5693	5723		5698	5718
251	T	0	0	0	5701	5731		5706	5726
252	G	0	0	0	5721	5752		5726	5747
253	A	0	0	0	5727	5752		5732	5747
254	C	0	0	0	5731	5756		5736	5751
255	C	0	0	0	5740	5769		5745	5764
256	G	0	0	0	5750	5774		5755	5769
257	A	0	0	0	5855	5884		5860	5879
258	A	0	0	0	5895	5923		5900	5918
259	A	0	0	0	5933	5965		5938	5960
260	G	0	0	0	5952	5983		5957	5978
261	G	0	0	0	5954	5975		5959	5970
262	T	0	0	0	5959	5988		5964	5983
263	A	0	0	0	5963	5991		5968	5986
264	A	0	0	0	5984	6011		5989	6006
265	G	0	0	0	6018	6049		6023	6044
266	A	0	0	0	6028	6061		6033	6056
267	T	0	0	0	6053	6079		6058	6074
268	G	0	0	0	6061	6092		6066	6087
269	G	0	0	0	6063	6084		6068	6079
270	A	0	0	0	6064	6094		6069	6089
271	G	0	0	0	6077	6098		6082	6093
272	A	0	0	0	6079	6105		6084	6100
273	G	0	0	0	6084	6109		6089	6104
274	C	0	0	0	6094	6121		6099	6116
275	C	0	0	0	6112	6139		6117	6134
276	T	0	0	0	6127	6158		6132	6153
277	T	0	0	0	6170	6191		6175	6186
278	G	0	0	0	6191	6217		6196	6212
279	T	0	0	0	6197	6228		6202	6223
280	C	0	0	0	6228	6258		6233	6253
281	C	0	0	0	6234	6262		6239	6257
282	C	0	0	0	6262	6294		6267	6289
283	T	0	0	0	6264	6303		6269	6298
284	G	0	0	0	6314	6339		6319	6334
285	G	0	0	0	6317	6347		6322	6342
286	T	0	0	0	6321	6350		6326	6345
287	T	0	0	0	6358	6394		6363	6389
288	T	0	0	0	6433	6455		6438	6450
289	C	0	0	0	6461	6483		6466	6478
290	A	0	0	0	6490	6523		6495	6518
291	A	0	0	0	6506	6529		6511	6524
292	C	0	0	0	6560	6584		6565	6579
293	G	0	0	0	6572	6595		6577	6590
294	A	0	0	0	6579	6603		6584	6598
295	G	0	0	0	6611	6635		6616	6630
296	A	0	0	0	6619	6650		6624	6645
297	A	0	0	0	6652	6683		6657	6678
298	A	0	0	0	6683	6712		6688	6707
299	A	0	0	0	6693	6714		6698	6709
300	C	0	0	0	6698	6721		6703	6716
301	A	0	0	0	6704	6729		6709	6724
302	C	0	0	0	6704	6732		6709	6727
303	A	0	0	0	6707	6736		6712	6731
304	C	0	0	0	6730	6754		6735	6749
305	G	0	0	0	6732	6761		6737	6756
306	T	0	0	0	6798	6828		6803	6823
307	C	0	0	0	6803	6829		6808	6824
308	C	0	0	0	6808	6836		6813	6831
309	A	0	0	0	6819	6840		6824	6835
310	A	0	0	0	6864	6885		6869	6880
311	C	0	0	0	6896	6929		6901	6924
312	T	0	0	0	6923	6958		6928	6953
313	C	0	0	0	6925	6954		6930	6949
314	A	0	0	0	6937	6961		6942	6956
315	G	0	0	0	6941	6963		6946	6958
316	T	0	0	0	6943	6964		6948	6959
317	T	0	0	0	6979	7004		6984	6999
318	T	0	0	0	7020	7046		7025	7041
319	G	0	0	0	7189	7218		7194	7213
320	C	0	0	0	7201	7225		7206	7220
321	C	0	0	0	7357	7381		7362	7376
322	T	0	0	0	7378	7402		7383	7397
323	G	0	0	0	7423	7447		7428	7442
324	T	0	0	0	7494	7519		7499	7514
325	T	0	0	0	7514	7551		7519	7546
326	T	0	0	0	7533	7557		7538	7552
327	T	0	0	0	7550	7574		7555	7569
328	A	0	0	0	7592	7622		7597	7617
329	C	0	0	0	7601	7628		7606	7623
330	A	0	0	0	7635	7659		7640	7654
331	G	0	0	0	7671	7694		7676	7689
332	G	0	0	0	7751	7774		7756	7769
333	T	0	0	0	7753	7776		7758	7771
334	T	0	0	0	7763	7796		7768	7791
335	C	0	0	0	7787	7811		7792	7806
336	G	0	0	0	7798	7830		7803	7825
337	C	0	0	0	7800	7824		7805	7819
338	G	0	0	0	7870	7894		7875	7889
339	A	0	0	0	7886	7914		7891	7909
340	C	0	0	0	7907	7932		7912	7927
341	G	0	0	0	7924	7948		7929	7943
342	T	0	0	0	7931	7957		7936	7952
343	G	0	0	0	7978	8007		7983	8002
344	C	0	0	0	7984	8008		7989	8003
345	T	0	0	0	8043	8072		8048	8067
346	C	0	0	0	8136	8160		8141	8155
347	G	0	0	0	8137	8164		8142	8159
348	T	0	0	0	8226	8253		8231	8248
349	A	0	0	0	8230	8257		8235	8252
350	C	0	0	0	8263	8289		8268	8284
351	G	0	0	0	8277	8302		8282	8297
352	T	0	0	0	8284	8312		8289	8307
353	G	0	0	0	8345	8375		8350	8370
354	G	0	0	0	8389	8419		8394	8414
355	C	0	0	0	8396	8426		8401	8421
356	T	0	0	0	8432	8463		8437	8458
357	T	0	0	0	8458	8493		8463	8488
358	T	0	0	0	8459	8491		8464	8486
359	G	0	0	0	8469	8495		8474	8490
360	G	0	0	0	8495	8523		8500	8518
361	A	0	0	0	8508	8537		8513	8532
362	G	0	0	0	8516	8538		8521	8533
363	A	0	0	0	8533	8560		8538	8555
364	C	0	0	0	8552	8575		8557	8570
365	T	0	0	0	8561	8589		8566	8584
366	C	0	0	0	8612	8643		8617	8638
367	C	0	0	0	8628	8657		8633	8652
368	G	0	0	0	8636	8666		8641	8661
369	T	0	0	0	8646	8667		8651	8662
370	G	0	0	0	8660	8684		8665	8679
371	G	0	0	0	8705	8728		8710	8723
372	A	0	0	0	8720	8745		8725	8740
373	G	0	0	0	8734	8764		8739	8759
374	G	0	0	0	8739	8760		8744	8755
375	A	0	0	0	8818	8842		8823	8837
376	G	0	0	0	8835	8864		8840	8859
377	G	0	0	0	8854	8887		8859	8882
378	T	0	0	0	8932	8957		8937	8952
379	C	0	0	0	8938	8961		8943	8956
380	T	0	0	0	8989	9022		8994	9017
381	T	0	0	0	9021	9042		9026	9037
382	A	0	0	0	9035	9060		9040	9055
383	T	0	0	0	9036	9065		9041	9060
384	C	0	0	0	9048	9077		9053	9072
385	A	0	0	0	9055	9081		9060	9076
386	G	0	0	0	9159	9183		9164	9178
387	A	0	0	0	9182	9204		9187	9199
388	G	0	0	0	9223	9250		9228	9245
389	G	0	0	0	9254	9280		9259	9275
390	C	0	0	0	9278	9302		9283	9297
391	A	0	0	0	9282	9311		9287	9306
392	C	0	0	0	9291	9312		9296	9307
393	G	0	0	0	9321	9349		9326	9344
394	T	0	0	0	9330	9353		9335	9348
395	C	0	0	0	9355	9388		9360	9383
396	A	0	0	0	9358	9388		9363	9383
397	A	0	0	0	9389	9420		9394	9415
398	C	0	0	0	9394	9418		9399	9413
399	A	0	0	0	9478	9503		9483	9498
400	T	0	0	0	9501	9524		9506	9519
401	C	0	0	0	9681	9711		9686	9706
402	T	0	0	0	9710	9741		9715	9736
403	T	0	0	0	9715	9747		9720	9742
404	A	0	0	0	9727	9757		9732	9752
405	A	0	0	0	9742	9772		9747	9767
406	A	0	0	0	9745	9771		9750	9766
407	G	0	0	0	9761	9787		9766	9782
408	A	0	0	0	9790	9818		9795	9813
409	T	0	0	0	9806	9832		9811	9827
410	G	0	0	0	9809	9831		9814	9826
411	G	0	0	0	9813	9844		9818	9839
412	C	0	0	0	9853	9881		9858	9876
413	A	0	0	0	9859	9887		9864	9882
414	C	0	0	0	9891	9922		9896	9917
415	T	0	0	0	9897	9920		9902	9915
416	T	0	0	0	9933	9957		9938	9952
417	G	0	0	0	9941	9963		9946	9958
418	T	0	0	0	9977	10002		9982	9997
419	G	0	0	0	9982	10010		9987	10005
420	G	0	0	0	10034	10061		10039	10056
421	C	0	0	0	10065	10087		10070	10082
422	T	0	0	0	10071	10094		10076	10089
423	T	0	0	0	10101	10130		10106	10125
424	A	0	0	0	10103	10125		10108	10120
425	G	0	0	0	10110	10134		10115	10129
426	T	0	0	0	10113	10137		10118	10132
427	A	0	0	0	10177	10202		10182	10197
428	G	0	0	0	10208	10241		10213	10236
429	A	0	0	0	10214	10245		10219	10240
430	A	0	0	0	10263	10300		10268	10295
431	G	0	0	0	10308	10329		10313	10324
432	T	0	0	0	10311	10332		10316	10327
433	T	0	0	0	10387	10417		10392	10412
434	G	0	0	0	10452	10488		10457	10483
435	A	0	0	0	10501	10529		10506	10524
436	A	0	0	0	10529	10557		10534	10552
437	A	0	0	0	10579	10604		10584	10599
438	A	0	0	0	10616	10644		10621	10639
439	A	0	0	0	10622	10644		10627	10639
440	G	0	0	0	10643	10665		10648	10660
441	G	0	0	0	10652	10677		10657	10672
442	C	0	0	0	10690	10722		10695	10717
443	G	0	0	0	10708	10729		10713	10724
444	T	0	0	0	10729	10751		10734	10746
445	T	0	0	0	10813	10846		10818	10841
446	T	0	0	0	10847	10869		10852	10864
447	T	0	0	0	10849	10875		10854	10870
448	G	0	0	0	10866	10905		10871	10900
449	C	0	0	0	10912	10939		10917	10934
450	C	0	0	0	10960	10991		10965	10986
451	T	0	0	0	11007	11029		11012	11024
452	C	0	0	0	11014	11035		11019	11030
453	A	0	0	0	11039	11067		11044	11062
454	A	0	0	0	11042	11073		11047	11068
455	C	0	0	0	11069	11098		11074	11093
456	T	0	0	0	11083	11104		11088	11099
457	T	0	0	0	11115	11147		11120	11142
458	G	0	0	0	11137	11165		11142	11160
459	A	0	0	0	11203	11226		11208	11221
460	A	0	0	0	11212	11234		11217	11229
461	C	0	0	0	11276	11307		11281	11302
462	A	0	0	0	11289	11310		11294	11305
463	G	0	0	0	11387	11412		11392	11407
464	C	0	0	0	11396	11421		11401	11416
465	C	0	0	0	11414	11438		11419	11433
466	C	0	0	0	11436	11459		11441	11454
467	T	0	0	0	11467	11498		11472	11493
468	A	0	0	0	11483	11518		11488	11513
469	T	0	0	0	11494	11521		11499	11516
470	G	0	0	0	11579	11608		11584	11603
471	T	0	0	0	11706	11733		11711	11728
472	G	0	0	0	11726	11747		11731	11742
473	T	0	0	0	11738	11759		11743	11754
474	T	0	0	0	11742	11771		11747	11766
475	C	0	0	0	11777	11808		11782	11803
476	A	0	0	0	11810	11834		11815	11829
477	T	0	0	0	11848	11878		11853	11873
478	C	0	0	0	11875	11913		11880	11908
479	A	0	0	0	11892	11914		11897	11909
480	A	0	0	0	11918	11941		11923	11936
481	A	0	0	0	11927	11960		11932	11955
482	C	0	0	0	11944	11966		11949	11961
483	G	0	0	0	11954	11980		11959	11975
484	T	0	0	0	12038	12064		12043	12059
485	T	0	0	0	12046	12074		12051	12069
486	C	0	0	0	12085	12106		12090	12101
487	G	0	0	0	12132	12158		12137	12153
488	G	0	0	0	12136	12168		12141	12163
489	A	0	0	0	12151	12180		12156	12175
490	T	0	0	0	12184	12215		12189	12210
491	G	0	0	0	12187	12215		12192	12210
492	C	0	0	0	12226	12256		12231	12251
493	T	0	0	0	12240	12265		12245	12260
494	C	0	0	0	12252	12273		12257	12268
495	G	0	0	0	12270	12296		12275	12291
496	A	0	0	0	12381	12417		12386	12412
497	A	0	0	0	12401	12424		12406	12419
498	C	0	0	0	12407	12437		12412	12432
499	T	0	0	0	12415	12447		12420	12442
500	G	0	0	0	12425	12454		12430	12449
501	C	0	0	0	12460	12487		12465	12482
502	A	0	0	0	12476	12505		12481	12500
503	C	0	0	0	12493	12522		12498	12517
504	C	0	0	0	12529	12550		12534	12545
505	T	0	0	0	12544	12569		12549	12564
506	C	0	0	0	12553	12576		12558	12571
507	A	0	0	0	12580	12603		12585	12598
508	T	0	0	0	12595	12628		12600	12623
509	G	0	0	0	12634	12658		12639	12653
510	G	0	0	0	12667	12690		12672	12685
511	T	0	0	0	12680	12706		12685	12701
512	C	0	0	0	12692	12717		12697	12712
513	A	0	0	0	12697	12723		12702	12718
514	T	0	0	0	12707	12730		12712	12725
515	G	0	0	0	12708	12739		12713	12734
516	T	0	0	0	12748	12773		12753	12768
517	T	0	0	0	12761	12792		12766	12787
518	A	0	0	0	12810	12837		12815	12832
519	T	0	0	0	12817	12850		12822	12845
520	G	0	0	0	12846	12874		12851	12869
521	G	0	0	0	12899	12931		12904	12926
522	T	0	0	0	12902	12924		12907	12919
523	T	0	0	0	12934	12961		12939	12956
524	G	0	0	0	12941	12965		12946	12960
525	A	0	0	0	12944	12970		12949	12965
526	G	0	0	0	12948	12974		12953	12969
527	C	0	0	0	12989	13015		12994	13010
528	T	0	0	0	13015	13036		13020	13031
529	G	0	0	0	13035	13061		13040	13056
530	G	0	0	0	13047	13070		13052	13065
531	T	0	0	0	13071	13106		13076	13101
532	A	0	0	0	13077	13106		13082	13101
533	G	0	0	0	13093	13117		13098	13112
534	C	0	0	0	13129	13151		13134	13146
535	A	0	0	0	13170	13199		13175	13194
536	G	0	0	0	13206	13232		13211	13227
537	A	0	0	0	13269	13298		13274	13293
538	A	0	0	0	13300	13331		13305	13326
539	C	0	0	0	13304	13331		13309	13326
540	T	0	0	0	13310	13338		13315	13333
541	C	0	0	0	13342	13374		13347	13369
542	G	0	0	0	13344	13371		13349	13366
543	A	0	0	0	13402	13429		13407	13424
544	A	0	0	0	13429	13458		13434	13453
545	G	0	0	0	13458	13488		13463	13483
546	G	0	0	0	13471	13508		13476	13503
547	C	0	0	0	13496	13518		13501	13513
548	A	0	0	0	13543	13575		13548	13570
549	T	0	0	0	13591	13619		13596	13614
550	T	0	0	0	13653	13679		13658	13674
551	C	0	0	0	13690	13711		13695	13706
552	A	0	0	0	13725	13759		13730	13754
553	G	0	0	0	13726	13752		13731	13747
554	T	0	0	0	13758	13791		13763	13786
555	A	0	0	0	13821	13844		13826	13839
556	C	0	0	0	13848	13870		13853	13865
557	G	0	0	0	13870	13896		13875	13891
558	G	0	0	0	13927	13948		13932	13943
559	T	0	0	0	14000	14024		14005	14019
560	C	0	0	0	14016	14047		14021	14042
561	G	0	0	0	14035	14066		14040	14061
562	T	0	0	0	14054	14082		14059	14077
563	A	0	0	0	14094	14122		14099	14117
564	G	0	0	0	14111	14137		14116	14132
565	T	0	0	0	14115	14142		14120	14137
566	G	0	0	0	14155	14182		14160	14177
567	G	0	0	0	14193	14223		14198	14218
568	T	0	0	0	14203	14231		14208	14226
569	G	0	0	0	14268	14292		14273	14287
570	A	0	0	0	14271	14298		14276	14293
571	G	0	0	0	14303	14329		14308	14324
572	A	0	0	0	14315	14343		14320	14338
573	C	0	0	0	14319	14341		14324	14336
574	A	0	0	0	14333	14361		14338	14356
575	C	0	0	0	14356	14380		14361	14375
576	T	0	0	0	14368	14391		14373	14386
577	T	0	0	0	14405	14434		14410	14429
578	G	0	0	0	14428	14449		14433	14444
579	G	0	0	0	14449	14480		14454	14475
580	T	0	0	0	14464	14488		14469	14483
581	G	0	0	0	14494	14524		14499	14519
582	T	0	0	0	14508	14531		14513	14526
583	C	0	0	0	14540	14561		14545	14556
584	C	0	0	0	14585	14614		14590	14609
585	T	0	0	0	14592	14615		14597	14610
586	T	0	0	0	14606	14634		14611	14629
587	G	0	0	0	14624	14653		14629	14648
588	T	0	0	0	14662	14694		14667	14689
589	C	0	0	0	14683	14712		14688	14707
590	C	0	0	0	14683	14706		14688	14701
591	C	0	0	0	14716	14738		14721	14733
592	T	0	0	0	14717	14738		14722	14733
593	C	0	0	0	14765	14790		14770	14785
594	A	0	0	0	14777	14798		14782	14793
595	T	0	0	0	14786	14817		14791	14812
596	G	0	0	0	14789	14823		14794	14818
597	T	0	0	0	14802	14833		14807	14828
598	G	0	0	0	14823	14848		14828	14843
599	G	0	0	0	14836	14860		14841	14855
600	G	0	0	0	14837	14865		14842	14860
601	C	0	0	0	14933	14956		14938	14951
602	G	0	0	0	14948	14972		14953	14967
603	A	0	0	0	14966	14987		14971	14982
604	A	0	0	0	15007	15035		15012	15030
605	A	0	0	0	15013	15044		15018	15039
606	T	0	0	0	15053	15081		15058	15076
607	A	0	0	0	15081	15112		15086	15107
608	C	0	0	0	15151	15174		15156	15169
609	C	0	0	0	15159	15182		15164	15177
610	A	0	0	0	15178	15204		15183	15199
611	G	0	0	0	15179	15208		15184	15203
612	T	0	0	0	15199	15226		15204	15221
613	G	0	0	0	15207	15238		15212	15233
614	G	0	0	0	15219	15247		15224	15242
615	C	0	0	0	15240	15264		15245	15259
616	T	0	0	0	15240	15262		15245	15257
617	T	0	0	0	15249	15276		15254	15271
618	A	0	0	0	15255	15284		15260	15279
619	C	0	0	0	15283	15307		15288	15302
620	C	0	0	0	15301	15330		15306	15325
621	G	0	0	0	15361	15384		15366	15379
622	C	0	0	0	15446	15475		15451	15470
623	A	0	0	0	15501	15532		15506	15527
624	A	0	0	0	15509	15533		15514	15528
625	G	0	0	0	15516	15539		15521	15534
626	G	0	0	0	15576	15613		15581	15608
627	T	0	0	0	15609	15639		15614	15634
628	T	0	0	0	15625	15646		15630	15641
629	C	0	0	0	15625	15652		15630	15647
630	T	0	0	0	15627	15652		15632	15647
631	T	0	0	0	15648	15670		15653	15665
632	C	0	0	0	15649	15671		15654	15666
633	T	0	0	0	15663	15687		15668	15682
634	T	0	0	0	15669	15698		15674	15693
635	C	0	0	0	15676	15701		15681	15696
636	G	0	0	0	15687	15712		15692	15707
637	T	0	0	0	15718	15750		15723	15745
638	A	0	0	0	15769	15794		15774	15789
639	A	0	0	0	15770	15806		15775	15801
640	G	0	0	0	15789	15817		15794	15812
641	A	0	0	0	15798	15826		15803	15821
642	A	0	0	0	15845	15870		15850	15865
643	C	0	0	0	15868	15893		15873	15888
644	G	0	0	0	15895	15922		15900	15917
645	G	0	0	0	15913	15941		15918	15936
646	T	0	0	0	15962	15993		15967	15988
647	A	0	0	0	16016	16039		16021	16034
648	A	0	0	0	16028	16062		16033	16057
649	T	0	0	0	16049	16077		16054	16072
650	A	0	0	0	16051	16072		16056	16067
651	A	0	0	0	16056	16082		16061	16077
652	A	0	0	0	16083	16107		16088	16102
653	G	0	0	0	16085	16113		16090	16108
654	G	0	0	0	16113	16141		16118	16136
655	A	0	0	0	16119	16145		16124	16140
656	G	0	0	0	16126	16154		16131	16149
657	C	0	0	0	16220	16246		16225	16241
658	T	0	0	0	16228	16256		16233	16251
659	G	0	0	0	16249	16275		16254	16270
660	G	0	0	0	16288	16318		16293	16313
661	T	0	0	0	16308	16337		16313	16332
662	G	0	0	0	16322	16346		16327	16341
663	G	0	0	0	16329	16358		16334	16353
664	C	0	0	0	16400	16423		16405	16418
665	C	0	0	0	16457	16483		16462	16478
666	A	0	0	0	16471	16505		16476	16500
667	T	0	0	0	16495	16526		16500	16521
668	A	0	0	0	16504	16525		16509	16520
669	G	0	0	0	16514	16535		16519	16530
670	T	0	0	0	16534	16560		16539	16555
671	T	0	0	0	16563	16590		16568	16585
672	A	0	0	0	16593	16614		16598	16609
673	C	0	0	0	16623	16654		16628	16649
674	G	0	0	0	16626	16650		16631	16645
675	G	0	0	0	16659	16685		16664	16680
676	C	0	0	0	16704	16726		16709	16721
677	G	0	0	0	16708	16739		16713	16734
678	C	0	0	0	16721	16749		16726	16744
679	C	0	0	0	16736	16765		16741	16760
680	G	0	0	0	16756	16783		16761	16778
681	A	0	0	0	16780	16806		16785	16801
682	T	0	0	0	16825	16851		16830	16846
683	C	0	0	0	16853	16888		16858	16883
684	T	0	0	0	16860	16883		16865	16878
685	A	0	0	0	16875	16905		16880	16900
686	A	0	0	0	16881	16918		16886	16913
687	A	0	0	0	16906	16930		16911	16925
688	G	0	0	0	16914	16940		16919	16935
689	T	0	0	0	16935	16956		16940	16951
690	C	0	0	0	16937	16960		16942	16955
691	A	0	0	0	16949	16971		16954	16966
692	T	0	0	0	16950	16978		16955	16973
693	T	0	0	0	16993	17028		16998	17023
694	T	0	0	0	17003	17026		17008	17021
695	G	0	0	0	17020	17043		17025	17038
696	A	0	0	0	17036	17061		17041	17056
697	C	0	0	0	17075	17098		17080	17093
698	T	0	0	0	17200	17231		17205	17226
699	T	0	0	0	17214	17242		17219	17237
700	A	0	0	0	17223	17244		17228	17239
701	G	0	0	0	17235	17262		17240	17257
702	G	0	0	0	17263	17291		17268	17286
703	C	0	0	0	17287	17318		17292	17313
704	G	0	0	0	17290	17320		17295	17315
705	A	0	0	0	17325	17358		17330	17353
706	C	0	0	0	17329	17357		17334	17352
707	G	0	0	0	17347	17375		17352	17370
708	A	0	0	0	17370	17393		17375	17388
709	G	0	0	0	17416	17439		17421	17434
710	C	0	0	0	17487	17514		17492	17509
711	T	0	0	0	17511	17541		17516	17536
712	T	0	0	0	17534	17565		17539	17560
713	G	0	0	0	17598	17627		17603	17622
714	G	0	0	0	17599	17620		17604	17615
715	C	0	0	0	17630	17657		17635	17652
716	A	0	0	0	17645	17670		17650	17665
717	C	0	0	0	17646	17671		17651	17666
718	T	0	0	0	17656	17682		17661	17677
719	G	0	0	0	17669	17690		17674	17685
720	A	0	0	0	17698	17726		17703	17721
721	T	0	0	0	17742	17769		17747	17764
722	C	0	0	0	17754	17784		17759	17779
723	C	0	0	0	17782	17803		17787	17798
724	T	0	0	0	17797	17821		17802	17816
725	T	0	0	0	17806	17835		17811	17830
726	A	0	0	0	17807	17829		17812	17824
727	T	0	0	0	17815	17843		17820	17838
728	G	0	0	0	17819	17844		17824	17839
729	A	0	0	0	17827	17849		17832	17844
730	A	0	0	0	17849	17879		17854	17874
731	G	0	0	0	17854	17880		17859	17875
732	A	0	0	0	17867	17894		17872	17889
733	T	0	0	0	17919	17946		17924	17941
734	T	0	0	0	17936	17961		17941	17956
735	T	0	0	0	17940	17966		17945	17961
736	T	0	0	0	17941	17972		17946	17967
737	C	0	0	0	17956	17984		17961	17979
738	A	0	0	0	17964	17987		17969	17982
739	A	0	0	0	17981	18002		17986	17997
740	G	0	0	0	17984	18006		17989	18001
741	A	0	0	0	17985	18020		17990	18015
742	A	0	0	0	17991	18015		17996	18010
743	A	0	0	0	18003	18031		18008	18026
744	A	0	0	0	18008	18033		18013	18028
745	C	0	0	0	18024	18048		18029	18043
746	T	0	0	0	18028	18052		18033	18047
747	G	0	0	0	18052	18075		18057	18070
748	G	0	0	0	18074	18099		18079	18094
749	A	0	0	0	18081	18110		18086	18105
750	A	0	0	0	18105	18132		18110	18127
751	C	0	0	0	18114	18139		18119	18134
752	A	0	0	0	18114	18151		18119	18146
753	C	0	0	0	18134	18157		18139	18152
754	T	0	0	0	18142	18173		18147	18168
755	A	0	0	0	18174	18195		18179	18190
756	A	0	0	0	18188	18210		18193	18205
757	A	0	0	0	18193	18221		18198	18216
758	C	0	0	0	18222	18245		18227	18240
759	A	0	0	0	18227	18260		18232	18255
760	T	0	0	0	18278	18301		18283	18296
761	A	0	0	0	18288	18315		18293	18310
762	G	0	0	0	18298	18321		18303	18316
763	C	0	0	0	18320	18343		18325	18338
764	A	0	0	0	18403	18430		18408	18425
765	G	0	0	0	18419	18444		18424	18439
766	T	0	0	0	18496	18521		18501	18516
767	G	0	0	0	18522	18546		18527	18541
768	G	0	0	0	18527	18553		18532	18548
769	T	0	0	0	18537	18566		18542	18561
770	G	0	0	0	18540	18570		18545	18565
771	T	0	0	0	18562	18584		18567	18579
772	T	0	0	0	18563	18585		18568	18580
773	A	0	0	0	18569	18596		18574	18591
774	C	0	0	0	18623	18647		18628	18642
775	C	0	0	0	18657	18681		18662	18676
776	C	0	0	0	18696	18721		18701	18716
777	G	0	0	0	18703	18730		18708	18725
778	T	0	0	0	18744	18766		18749	18761
779	G	0	0	0	18758	18783		18763	18778
780	A	0	0	0	18792	18823		18797	18818
781	A	0	0	0	18821	18846		18826	18841
782	C	0	0	0	18822	18851		18827	18846
783	T	0	0	0	18849	18874		18854	18869
784	C	0	0	0	18959	18985		18964	18980
785	A	0	0	0	18969	18998		18974	18993
786	T	0	0	0	18982	19013		18987	19008
787	G	0	0	0	18985	19007		18990	19002
788	C	0	0	0	19056	19082		19061	19077
789	G	0	0	0	19075	19097		19080	19092
790	T	0	0	0	19095	19124		19100	19119
791	G	0	0	0	19113	19137		19118	19132
792	A	0	0	0	19116	19148		19121	19143
793	G	0	0	0	19120	19149		19125	19144
794	C	0	0	0	19123	19154		19128	19149
795	T	0	0	0	19162	19188		19167	19183
796	T	0	0	0	19186	19207		19191	19202
797	A	0	0	0	19287	19314		19292	19309
798	A	0	0	0	19290	19319		19295	19314
799	C	0	0	0	19329	19354		19334	19349
800	G	0	0	0	19336	19366		19341	19361
801	G	0	0	0	19342	19364		19347	19359
802	A	0	0	0	19342	19373		19347	19368
803	G	0	0	0	19353	19378		19358	19373
804	G	0	0	0	19377	19403		19382	19398
805	G	0	0	0	19384	19412		19389	19407
806	G	0	0	0	19430	19459		19435	19454
807	C	0	0	0	19444	19476		19449	19471
808	A	0	0	0	19477	19504		19482	19499
809	T	0	0	0	19554	19581		19559	19576
810	A	0	0	0	19619	19648		19624	19643
811	C	0	0	0	19668	19697		19673	19692
812	A	0	0	0	19703	19729		19708	19724
813	C	0	0	0	19710	19738		19715	19733
814	T	0	0	0	19739	19762		19744	19757
815	C	0	0	0	19739	19767		19744	19762
816	G	0	0	0	19757	19783		19762	19778
817	C	0	0	0	19779	19810		19784	19805
818	T	0	0	0	19786	19810		19791	19805
819	A	0	0	0	19823	19849		19828	19844
820	T	0	0	0	19828	19853		19833	19848
821	G	0	0	0	19923	19947		19928	19942
822	T	0	0	0	19993	20017		19998	20012
823	C	0	0	0	20026	20058		20031	20053
824	G	0	0	0	20056	20080		20061	20075
825	A	0	0	0	20061	20085		20066	20080
826	T	0	0	0	20100	20127		20105	20122
827	A	0	0	0	20130	20161		20135	20156
828	A	0	0	0	20142	20173		20147	20168
829	C	0	0	0	20146	20167		20151	20162
830	A	0	0	0	20160	20189		20165	20184
831	A	0	0	0	20192	20217		20197	20212
832	C	0	0	0	20195	20219		20200	20214
833	T	0	0	0	20212	20237		20217	20232
834	T	0	0	0	20221	20251		20226	20246
835	C	0	0	0	20236	20260		20241	20255
836	T	0	0	0	20250	20272		20255	20267
837	G	0	0	0	20267	20290		20272	20285
838	T	0	0	0	20274	20305		20279	20300
839	G	0	0	0	20294	20324		20299	20319
840	G	0	0	0	20301	20330		20306	20325
841	C	0	0	0	20349	20375		20354	20370
842	C	0	0	0	20405	20433		20410	20428
843	C	0	0	0	20435	20459		20440	20454
844	T	0	0	0	20514	20542		20519	20537
845	G	0	0	0	20516	20548		20521	20543
846	A	0	0	0	20565	20589		20570	20584
847	T	0	0	0	20565	20596		20570	20591
848	G	0	0	0	20589	20615		20594	20610
849	G	0	0	0	20617	20638		20622	20633
850	C	0	0	0	20627	20651		20632	20646
851	T	0	0	0	20635	20664		20640	20659
852	A	0	0	0	20666	20694		20671	20689
853	C	0	0	0	20692	20720		20697	20715
854	C	0	0	0	20717	20748		20722	20743
855	C	0	0	0	20742	20769		20747	20764
856	T	0	0	0	20744	20773		20749	20768
857	C	0	0	0	20754	20789		20759	20784
858	T	0	0	0	20800	20833		20805	20828
859	T	0	0	0	20804	20837		20809	20832
860	G	0	0	0	20808	20839		20813	20834
861	A	0	0	0	20843	20873		20848	20868
862	G	0	0	0	20887	20909		20892	20904
863	T	0	0	0	20901	20924		20906	20919
864	G	0	0	0	20920	20943		20925	20938
865	C	0	0	0	20943	20966		20948	20961
866	A	0	0	0	20976	20999		20981	20994
867	T	0	0	0	20996	21019		21001	21014
868	T	0	0	0	21001	21026		21006	21021
869	A	0	0	0	21016	21045		21021	21040
870	A	0	0	0	21021	21044		21026	21039
871	A	0	0	0	21030	21052		21035	21047
872	G	0	0	0	21036	21067		21041	21062
873	A	0	0	0	21111	21141		21116	21136
874	C	0	0	0	21128	21153		21133	21148
875	C	0	0	0	21171	21197		21176	21192
876	T	0	0	0	21185	21210		21190	21205
877	T	0	0	0	21187	21213		21192	21208
878	C	0	0	0	21202	21229		21207	21224
879	T	0	0	0	21245	21277		21250	21272
880	A	0	0	0	21317	21350		21322	21345
881	G	0	0	0	21327	21349		21332	21344
882	C	0	0	0	21330	21355		21335	21350
883	A	0	0	0	21342	21367		21347	21362
884	C	0	0	0	21353	21381		21358	21376
885	G	0	0	0	21382	21410		21387	21405
886	T	0	0	0	21397	21426		21402	21421
887	G	0	0	0	21402	21432		21407	21427
888	C	0	0	0	21426	21453		21431	21448
889	T	0	0	0	21448	21474		21453	21469
890	G	0	0	0	21455	21476		21460	21471
891	G	0	0	0	21504	21532		21509	21527
892	T	0	0	0	21505	21534		21510	21529
893	A	0	0	0	21530	21557		21535	21552
894	A	0	0	0	21533	21557		21538	21552
895	A	0	0	0	21545	21576		21550	21571
896	G	0	0	0	21549	21577		21554	21572
897	C	0	0	0	21553	21580		21558	21575
898	T	0	0	0	21673	21698		21678	21693
899	T	0	0	0	21690	21725		21695	21720
900	C	0	0	0	21706	21729		21711	21724
901	A	0	0	0	21772	21794		21777	21789
902	T	0	0	0	21789	21813		21794	21808
903	G	0	0	0	21809	21831		21814	21826
904	C	0	0	0	21916	21941		21921	21936
905	A	0	0	0	21917	21949		21922	21944
906	C	0	0	0	21926	21952		21931	21947
907	T	0	0	0	21939	21970		21944	21965
908	T	0	0	0	21942	21966		21947	21961
909	T	0	0	0	21953	21978		21958	21973
910	G	0	0	0	21975	22008		21980	22003
911	T	0	0	0	21975	22010		21980	22005
912	C	0	0	0	21982	22011		21987	22006
913	C	0	0	0	21983	22012		21988	22007
914	G	0	0	0	22034	22061		22039	22056
915	A	0	0	0	22041	22068		22046	22063
916	A	0	0	0	22079	22112		22084	22107
917	C	0	0	0	22090	22119		22095	22114
918	A	0	0	0	22115	22146		22120	22141
919	A	0	0	0	22117	22143		22122	22138
920	C	0	0	0	22141	22170		22146	22165
921	T	0	0	0	22155	22176		22160	22171
922	G	0	0	0	22159	22184		22164	22179
923	G	0	0	0	22212	22241		22217	22236
924	A	0	0	0	22232	22259		22237	22254
925	C	0	0	0	22266	22288		22271	22283
926	T	0	0	0	22293	22320		22298	22315
927	T	0	0	0	22357	22384		22362	22379
928	T	0	0	0	22381	22406		22386	22401
929	A	0	0	0	22385	22407		22390	22402
930	T	0	0	0	22392	22425		22397	22420
931	T	0	0	0	22453	22476		22458	22471
932	G	0	0	0	22498	22521		22503	22516
933	A	0	0	0	22511	22543		22516	22538
934	C	0	0	0	22521	22550		22526	22545
935	A	0	0	0	22522	22546		22527	22541
936	C	0	0	0	22528	22553		22533	22548
937	T	0	0	0	22535	22561		22540	22556
938	A	0	0	0	22590	22617		22595	22612
939	A	0	0	0	22626	22662		22631	22657
940	G	0	0	0	22715	22746		22720	22741
941	A	0	0	0	22796	22823		22801	22818
942	G	0	0	0	22814	22835		22819	22830
943	G	0	0	0	22817	22838		22822	22833
944	G	0	0	0	22821	22852		22826	22847
945	G	0	0	0	22826	22855		22831	22850
946	T	0	0	0	22827	22853		22832	22848
947	G	0	0	0	22846	22874		22851	22869
948	T	0	0	0	22854	22884		22859	22879
949	A	0	0	0	22859	22889		22864	22884
950	T	0	0	0	22862	22883		22867	22878
951	A	0	0	0	22873	22896		22878	22891
952	C	0	0	0	22874	22903		22879	22898
953	T	0	0	0	22896	22921		22901	22916
954	G	0	0	0	22916	22945		22921	22940
955	C	0	0	0	22922	22948		22927	22943
956	T	0	0	0	22937	22963		22942	22958
957	G	0	0	0	22948	22975		22953	22970
958	C	0	0	0	22955	22984		22960	22979
959	C	0	0	0	22957	22984		22962	22979
960	G	0	0	0	22966	22989		22971	22984
961	T	0	0	0	22989	23015		22994	23010
962	G	0	0	0	23007	23038		23012	23033
963	A	0	0	0	23017	23047		23022	23042
964	A	0	0	0	23035	23056		23040	23051
965	C	0	0	0	23042	23065		23047	23060
966	A	0	0	0	23048	23078		23053	23073
967	T	0	0	0	23050	23080		23055	23075
968	G	0	0	0	23064	23086		23069	23081
969	A	0	0	0	23084	23105		23089	23100
970	G	0	0	0	23124	23155		23129	23150
971	C	0	0	0	23131	23159		23136	23154
972	A	0	0	0	23152	23179		23157	23174
973	T	0	0	0	23178	23206		23183	23201
974	G	0	0	0	23209	23237		23214	23232
975	A	0	0	0	23225	23247		23230	23242
976	A	0	0	0	23241	23266		23246	23261
977	A	0	0	0	23247	23275		23252	23270
978	T	0	0	0	23252	23281		23257	23276
979	T	0	0	0	23266	23297		23271	23292
980	G	0	0	0	23282	23310		23287	23305
981	C	0	0	0	23336	23367		23341	23362
982	T	0	0	0	23344	23365		23349	23360
983	T	0	0	0	23390	23414		23395	23409
984	G	0	0	0	23421	23452		23426	23447
985	G	0	0	0	23481	23503		23486	23498
986	T	0	0	0	23486	23518		23491	23513
987	A	0	0	0	23502	23531		23507	23526
988	C	0	0	0	23530	23551		23535	23546
989	A	0	0	0	23536	23564		23541	23559
990	C	0	0	0	23545	23578		23550	23573
991	G	0	0	0	23621	23651		23626	23646
992	G	0	0	0	23702	23731		23707	23726
993	A	0	0	0	23763	23790		23768	23785
994	A	0	0	0	23767	23793		23772	23788
995	C	0	0	0	23780	23809		23785	23804
996	G	0	0	0	23799	23821		23804	23816
997	T	0	0	0	23802	23831		23807	23826
998	T	0	0	0	23818	23839		23823	23834
999	C	0	0	0	23832	23853		23837	23848
1000	T	0	0	0	23841	23872		23846	23867
1001	G	0	0	0	23855	23886		23860	23881
1002	A	0	0	0	23882	23914		23887	23909
1003	A	0	0	0	23885	23913		23890	23908
1004	A	0	0	0	23892	23914		23897	23909
1005	A	0	0	0	23899	23927		23904	23922
1006	G	0	0	0	23927	23967		23932	23962
1007	A	0	0	0	23957	23985		23962	23980
1008	G	0	0	0	23959	23981		23964	23976
1009	C	0	0	0	24006	24042		24011	24037
1010	T	0	0	0	24055	24083		24060	24078
1011	A	0	0	0	24059	24086		24064	24081
1012	T	0	0	0	24104	24129		24109	24124
1013	G	0	0	0	24195	24228		24200	24223
1014	A	0	0	0	24213	24237		24218	24232
1015	A	0	0	0	24214	24242		24219	24237
1016	T	0	0	0	24243	24266		24248	24261
1017	T	0	0	0	24246	24274		24251	24269
1018	G	0	0	0	24292	24319		24297	24314
1019	C	0	0	0	24293	24316		24298	24311
1020	A	0	0	0	24300	24324		24305	24319
1021	G	0	0	0	24312	24336		24317	24331
1022	A	0	0	0	24318	24348		24323	24343
1023	C	0	0	0	24367	24397		24372	24392
1024	A	0	0	0	24382	24403		24387	24398
1025	C	0	0	0	24390	24415		24395	24410
1026	C	0	0	0	24407	24430		24412	24425
1027	T	0	0	0	24425	24455		24430	24450
1028	T	0	0	0	24432	24459		24437	24454
1029	T	0	0	0	24457	24482		24462	24477
1030	T	0	0	0	24474	24501		24479	24496
1031	G	0	0	0	24488	24511		24493	24506
1032	A	0	0	0	24553	24580		24558	24575
1033	A	0	0	0	24558	24582		24563	24577
1034	A	0	0	0	24603	24632		24608	24627
1035	T	0	0	0	24609	24633		24614	24628
1036	T	0	0	0	24648	24677		24653	24672
1037	A	0	0	0	24662	24693		24667	24688
1038	A	0	0	0	24667	24695		24672	24690
1039	A	0	0	0	24754	24781		24759	24776
1040	T	0	0	0	24783	24813		24788	24808
1041	T	0	0	0	24794	24823		24799	24818
1042	G	0	0	0	24811	24836		24816	24831
1043	G	0	0	0	24818	24848		24823	24843
1044	C	0	0	0	24855	24878		24860	24873
1045	A	0	0	0	24871	24898		24876	24893
1046	A	0	0	0	24880	24908		24885	24903
1047	A	0	0	0	24883	24907		24888	24902
1048	G	0	0	0	24884	24913		24889	24908
1049	A	0	0	0	24907	24937		24912	24932
1050	A	0	0	0	24908	24934		24913	24929
1051	A	0	0	0	24914	24946		24919	24941
1052	T	0	0	0	24950	24978		24955	24973
1053	T	0	0	0	24986	25012		24991	25007
1054	T	0	0	0	24994	25021		24999	25016
1055	G	0	0	0	24995	25017		25000	25012
1056	A	0	0	0	25037	25062		25042	25057
1057	C	0	0	0	25074	25104		25079	25099
1058	A	0	0	0	25154	25181		25159	25176
1059	C	1	3	1	25191	25221		25196	25216
1060	C	0	0	0	25217	25248		25222	25243
1061	T	0	0	0	25230	25262		25235	25257
1062	T	0	0	0	25235	25266		25240	25261
1063	C	0	0	0	25240	25264		25245	25259
1064	A	0	0	0	25287	25318		25292	25313
1065	A	0	0	0	25337	25366		25342	25361
1066	T	0	0	0	25375	25412		25380	25407
1067	G	0	0	0	25398	25425		25403	25420
1068	G	0	0	0	25401	25424		25406	25419
1069	G	0	0	0	25412	25435		25417	25430
1070	G	0	0	0	25427	25451		25432	25446
1071	A	0	0	0	25446	25475		25451	25470
1072	A	0	0	0	25602	25626		25607	25621
1073	T	0	0	0	25685	25707		25690	25702
1074	G	0	0	0	25719	25749		25724	25744
1075	T	0	0	0	25722	25751		25727	25746
1076	C	0	0	0	25733	25758		25738	25753
1077	C	0	0	0	25738	25760		25743	25755
1078	A	0	0	0	25770	25797		25775	25792
1079	A	0	0	0	25792	25821		25797	25816
1080	A	0	0	0	25812	25847		25817	25842
1081	T	0	0	0	25841	25866		25846	25861
1082	T	0	0	0	25851	25883		25856	25878
1083	T	0	0	0	25864	25887		25869	25882
1084	T	0	0	0	25891	25917		25896	25912
1085	G	0	0	0	25916	25947		25921	25942
1086	T	0	0	0	25935	25961		25940	25956
1087	A	0	0	0	25976	26007		25981	26002
1088	T	0	0	0	25983	26012		25988	26007
1089	T	0	0	0	26027	26061		26032	26056
1090	T	0	0	0	26036	26057		26041	26052
1091	C	0	0	0	26062	26091		26067	26086
1092	C	0	0	0	26079	26113		26084	26108
1093	C	0	0	0	26086	26109		26091	26104
1094	T	0	0	0	26158	26179		26163	26174
1095	T	0	0	0	26204	26229		26209	26224
1096	A	0	0	0	26226	26251		26231	26246
1097	A	0	0	0	26226	26259		26231	26254
1098	A	0	0	0	26268	26301		26273	26296
1099	T	0	0	0	26318	26346		26323	26341
1100	T	0	0	0	26363	26385		26368	26380
1101	C	0	0	0	26393	26420		26398	26415
1102	C	0	0	0	26396	26424		26401	26419
1103	A	0	0	0	26426	26451		26431	26446
1104	T	0	0	0	26428	26459		26433	26454
1105	A	0	0	0	26434	26460		26439	26455
1106	A	0	0	0	26471	26500		26476	26495
1107	T	0	0	0	26529	26558		26534	26553
1108	C	0	0	0	26546	26569		26551	26564
1109	A	0	0	0	26549	26577		26554	26572
1110	A	0	0	0	26578	26603		26583	26598
1111	G	0	0	0	26582	26608		26587	26603
1112	A	0	0	0	26583	26613		26588	26608
1113	C	0	0	0	26611	26637		26616	26632
1114	T	0	0	0	26630	26659		26635	26654
1115	A	0	0	0	26659	26685		26664	26680
1116	T	0	0	0	26721	26744		26726	26739
1117	T	0	0	0	26755	26778		26760	26773
1118	C	0	0	0	26790	26812		26795	26807
1119	A	0	0	0	26881	26907		26886	26902
1120	A	0	0	0	27106	27137		27111	27132
1121	C	0	0	0	27154	27181		27159	27176
1122	C	0	0	0	27223	27251		27228	27246
1123	A	0	0	0	27236	27262		27241	27257
1124	A	0	0	0	27240	27261		27245	27256
1125	G	0	0	0	27264	27293		27269	27288
1126	G	0	0	0	27275	27300		27280	27295
1127	G	0	0	0	27302	27327		27307	27322
1128	T	0	0	0	27317	27345		27322	27340
1129	T	0	0	0	27326	27363		27331	27358
1130	G	0	0	0	27363	27390		27368	27385
1131	A	0	0	0	27388	27419		27393	27414
1132	A	0	0	0	27430	27457		27435	27452
1133	A	0	0	0	27440	27471		27445	27466
1134	A	0	0	0	27445	27472		27450	27467
1135	G	0	0	0	27463	27488		27468	27483
1136	A	0	0	0	27469	27490		27474	27485
1137	A	0	0	0	27473	27498		27478	27493
1138	A	0	0	0	27483	27507		27488	27502
1139	A	0	0	0	27627	27659		27632	27654
1140	A	0	0	0	27647	27674		27652	27669
1141	G	0	0	0	27663	27686		27668	27681
1142	C	0	0	0	27697	27719		27702	27714
1143	T	0	0	0	27707	27735		27712	27730
1144	T	0	0	0	27724	27754		27729	27749
1145	G	0	0	0	27754	27777		27759	27772
1146	A	0	0	0	27768	27791		27773	27786
1147	T	0	0	0	27815	27839		27820	27834
1148	G	0	0	0	27844	27866		27849	27861
1149	G	0	0	0	27846	27870		27851	27865
1150	C	0	0	0	27853	27882		27858	27877
1151	T	0	0	0	27886	27913		27891	27908
1152	T	0	0	0	27894	27924		27899	27919
1153	T	0	0	0	27929	27960		27934	27955
1154	A	0	0	0	27943	27969		27948	27964
1155	T	0	0	0	27958	27984		27963	27979
1156	G	0	0	0	27967	27995		27972	27990
1157	G	0	0	0	27970	28001		27975	27996
1158	G	0	0	0	28011	28046		28016	28041
1159	T	0	0	0	28035	28066		28040	28061
1160	A	0	0	0	28088	28114		28093	28109
1161	G	0	0	0	28108	28129		28113	28124
1162	A	0	0	0	28123	28150		28128	28145
1163	A	0	0	0	28164	28186		28169	28181
1164	T	0	0	0	28239	28265		28244	28260
1165	T	0	0	0	28296	28326		28301	28321
1166	C	0	0	0	28359	28388		28364	28383
1167	G	0	0	0	28405	28434		28410	28429
1168	A	0	0	0	28449	28479		28454	28474
1169	T	0	0	0	28479	28506		28484	28501
1170	C	0	0	0	28537	28568		28542	28563
1171	T	0	0	0	28591	28615		28596	28610
1172	G	0	0	0	28595	28621		28600	28616
1173	T	0	0	0	28615	28639		28620	28634
1174	C	0	0	0	28705	28736		28710	28731
1175	T	0	0	0	28778	28801		28783	28796
1176	A	0	0	0	28793	28831		28798	28826
1177	T	0	0	0	28845	28872		28850	28867
1178	C	0	0	0	28869	28896		28874	28891
1179	C	0	0	0	28869	28902		28874	28897
1180	A	0	0	0	28875	28899		28880	28894
1181	G	0	0	0	28889	28915		28894	28910
1182	T	0	0	0	28934	28966		28939	28961
1183	T	0	0	0	29019	29050		29024	29045
1184	G	0	0	0	29021	29057		29026	29052
1185	C	0	0	0	29140	29171		29145	29166
1186	G	0	0	0	29167	29189		29172	29184
1187	T	0	0	0	29174	29201		29179	29196
1188	C	0	0	0	29196	29219		29201	29214
1189	A	0	0	0	29242	29267		29247	29262
1190	C	0	0	0	29276	29299		29281	29294
1191	C	0	0	0	29280	29314		29285	29309
1192	A	0	0	0	29323	29345		29328	29340
1193	A	0	0	0	29328	29349		29333	29344
1194	A	0	0	0	29465	29493		29470	29488
1195	T	0	0	0	29500	29522		29505	29517
1196	G	0	0	0	29509	29532		29514	29527
1197	A	0	0	0	29586	29607		29591	29602
1198	A	0	0	0	29627	29653		29632	29648
1199	T	0	0	0	29734	29764		29739	29759
1200	G	0	0	0	29753	29775		29758	29770
1201	C	0	0	0	29770	29795		29775	29790
1202	A	0	0	0	29799	29823		29804	29818
1203	A	0	0	0	29806	29829		29811	29824
1204	C	0	0	0
1205	C	0	0	0
1206	A	0	0	0
1207	A	0	0	0
1208	A	0	0	0
1209	T	0	0	0
1210	G	0	0	0
1211	T	0	0	0
1212	G	0	0	0
1213	C	0	0	0
1214	C	0	0	0
1215	T	0	0	0
1216	T	0	0	0
1217	T	0	0	0
1218	C	0	0	0
1219	A	0	0	0
1220	A	0	0	0
1221	C	0	0	0
1222	T	0	0	0
1223	C	0	0	0
1224	T	0	0	0
1225	C	0	0	0
1226	A	0	0	0
1227	T	0	0	0
1228	G	0	0	0
1229	A	0	0	0
1230	A	0	0	0
1231	G	0	0	0
1232	T	0	0	0
1233	G	0	0	0
1234	T	0	0	0
1235	G	0	0	0
1236	A	0	0	0
1237	T	0	0	0
1238	C	0	0	0
1239	A	0	0	0
1240	T	0	0	0
1241	T	0	0	0
1242	G	0	0	0
1243	T	0	0	0
1244	G	0	0	0
1245	G	0	0	0
1246	T	0	0	0
1247	G	0	0	0
1248	A	0	0	0
1249	A	0	0	0
1250	A	0	0	0
1251	C	0	0	0
1252	T	0	0	0
1253	T	0	0	0
1254	C	0	0	0
1255	A	0	0	0
1256	T	0	0	0
1257	G	0	0	0
1258	G	0	0	0
1259	C	0	0	0
1260	A	0	0	0
1261	G	0	0	0
1262	A	0	0	0
1263	C	0	0	0
1264	G	0	0	0
1265	G	0	0	0
1266	G	0	0	0
1267	C	0	0	0
1268	G	0	0	0
1269	A	0	0	0
1270	T	0	0	0
1271	T	0	0	0
1272	T	0	0	0
1273	T	0	0	0
1274	G	0	0	0
1275	T	0	0	0
1276	T	0	0	0
1277	A	0	0	0
1278	A	0	0	0
1279	A	0	0	0
1280	G	0	0	0
1281	C	0	0	0
1282	C	0	0	0
1283	A	0	0	0
1284	C	0	0	0
1285	T	0	0	0
1286	T	0	0	0
1287	G	0	0	0
1288	C	0	0	0
1289	G	0	0	0
1290	A	0	0	0
1291	A	0	0	0
1292	T	0	0	0
1293	T	0	0	0
1294	T	0	0	0
1295	T	0	0	0
1296	G	0	0	0
1297	T	0	0	0
1298	G	0	0	0
1299	G	0	0	0
1300	C	0	0	0
1301	A	0	0	0
1302	C	0	0	0
1303	T	0	0	0
1304	G	0	0	0
1305	A	0	0	0
1306	G	0	0	0
1307	A	0	0	0
1308	A	0	0	0
1309	T	0	0	0
1310	T	0	0	0
1311	T	0	0	0
1312	G	0	0	0
1313	A	0	0	0
1314	C	0	0	0
1315	T	0	0	0
1316	A	0	0	0
1317	A	0	0	0
1318	A	0	0	0
1319	G	0	0	0
1320	A	0	0	0
1321	A	0	0	0
1322	G	0	0	0
1323	G	0	0	0
1324	T	0	0	0
1325	G	0	0	0
1326	C	0	0	0
1327	C	0	0	0
1328	A	0	0	0
1329	C	0	0	0
1330	T	0	0	0
1331	A	0	0	0
1332	C	0	0	0
1333	T	0	0	0
1334	T	0	0	0
1335	G	0	0	0
1336	T	0	0	0
1337	G	0	0	0
1338	G	0	0	0
1339	T	0	0	0
1340	T	0	0	0
1341	A	0	0	0
1342	C	0	0	0
1343	T	0	0	0
1344	T	0	0	0
1345	A	0	0	0
1346	C	0	0	0
1347	C	0	0	0
1348	C	0	0	0
1349	C	0	0	0
1350	A	0	0	0
1351	A	0	0	0
1352	A	0	0	0
1353	A	0	0	0
1354	T	0	0	0
1355	G	0	0	0
1356	C	0	0	0
1357	T	0	0	0
1358	G	0	0	0
1359	T	0	0	0
1360	T	0	0	0
1361	G	0	0	0
1362	T	0	0	0
1363	T	0	0	0
1364	A	0	0	0
1365	A	0	0	0
1366	A	0	0	0
1367	A	0	0	0
1368	T	0	0	0
1369	T	0	0	0
1370	T	0	0	0
1371	A	0	0	0
1372	T	0	0	0
1373	T	0	0	0
1374	G	0	0	0
1375	T	0	0	0
1376	C	0	0	0
1377	C	0	0	0
1378	A	0	0	0
1379	G	0	0	0
1380	C	0	0	0
1381	A	0	0	0
1382	T	0	0	0
1383	G	0	0	0
1384	T	0	0	0
1385	C	0	0	0
1386	A	0	0	0
1387	C	0	0	0
1388	A	0	0	0
1389	A	0	0	0
1390	T	0	0	0
1391	T	0	0	0
1392	C	0	0	0
1393	A	0	0	0
1394	G	0	0	0
1395	A	0	0	0
1396	A	0	0	0
1397	G	0	0	0
1398	T	0	0	0
1399	A	0	0	0
1400	G	0	0	0
1401	G	0	0	0
1402	A	0	0	0
1403	C	0	0	0
1404	C	0	0	0
1405	T	0	0	0
1406	G	0	0	0
1407	A	0	0	0
1408	G	0	0	0
1409	C	0	0	0
1410	A	0	0	0
1411	T	0	0	0
1412	A	0	0	0
1413	G	0	0	0
1414	T	0	0	0
1415	C	0	0	0
1416	T	0	0	0
1417	T	0	0	0
1418	G	0	0	0
1419	C	0	0	0
1420	C	0	0	0
1421	G	0	0	0
1422	A	0	0	0
1423	A	0	0	0
1424	T	0	0	0
1425	A	0	0	0
1426	C	0	0	0
1427	C	0	0	0
1428	A	0	0	0
1429	T	0	0	0
1430	A	0	0	0
1431	A	0	0	0
1432	T	0	0	0
1433	G	0	0	0
1434	A	0	0	0
1435	A	0	0	0
1436	T	0	0	0
1437	C	0	0	0
1438	T	0	0	0
1439	G	0	0	0
1440	G	0	0	0
1441	C	0	0	0
1442	T	0	0	0
1443	T	0	0	0
1444	G	0	0	0
1445	A	0	0	0
1446	A	0	0	0
1447	A	0	0	0
1448	A	0	0	0
1449	C	0	0	0
1450	C	0	0	0
1451	A	0	0	0
1452	T	0	0	0
1453	T	0	0	0
1454	C	0	0	0
1455	T	0	0	0
1456	T	0	0	0
1457	C	0	0	0
1458	G	0	0	0
1459	T	0	0	0
1460	A	0	0	0
1461	A	0	0	0
1462	G	0	0	0
1463	G	0	0	0
1464	G	0	0	0
1465	T	0	0	0
1466	G	0	0	0
1467	G	0	0	0
1468	T	0	0	0
1469	C	0	0	0
1470	G	0	0	0
1471	C	0	0	0
1472	A	0	0	0
1473	C	0	0	0
1474	T	0	0	0
1475	A	0	0	0
1476	T	0	0	0
1477	T	0	0	0
1478	G	0	0	0
1479	C	0	0	0
1480	C	0	0	0
1481	T	0	0	0
1482	T	0	0	0
1483	T	0	0	0
1484	G	0	0	0
1485	G	0	0	0
1486	A	0	0	0
1487	G	0	0	0
1488	G	0	0	0
1489	C	0	0	0
1490	T	0	0	0
1491	G	0	0	0
1492	T	0	0	0
1493	G	0	0	0
1494	T	0	0	0
1495	G	0	0	0
1496	T	0	0	0
1497	T	0	0	0
1498	C	0	0	0
1499	T	0	0	0
1500	C	0	0	0
1501	T	0	0	0
1502	T	0	0	0
1503	A	0	0	0
1504	T	0	0	0
1505	G	0	0	0
1506	T	0	0	0
1507	T	0	0	0
1508	G	0	0	0
1509	G	0	0	0
1510	T	0	0	0
1511	T	0	0	0
1512	G	0	0	0
1513	C	0	0	0
1514	C	0	0	0
1515	A	0	0	0
1516	T	0	0	0
1517	A	0	0	0
1518	A	0	0	0
1519	C	0	0	0
1520	A	0	0	0
1521	A	0	0	0
1522	G	0	0	0
1523	T	0	0	0
1524	G	0	0	0
1525	T	0	0	0
1526	G	0	0	0
1527	C	0	0	0
1528	C	0	0	0
1529	T	0	0	0
1530	A	0	0	0
1531	T	0	0	0
1532	T	0	0	0
1533	G	0	0	0
1534	G	0	0	0
1535	G	0	0	0
1536	T	0	0	0
1537	T	0	0	0
1538	C	0	0	0
1539	C	0	0	0
1540	A	0	0	0
1541	C	0	0	0
1542	G	0	0	0
1543	T	0	0	0
1544	G	0	0	0
1545	C	0	0	0
1546	T	0	0	0
1547	A	0	0	0
1548	G	0	0	0
1549	C	0	0	0
1550	G	0	0	0
1551	C	0	0	0
1552	T	0	0	0
1553	A	0	0	0
1554	A	0	0	0
1555	C	0	0	0
1556	A	0	0	0
1557	T	0	0	0
1558	A	0	0	0
1559	G	0	0	0
1560	G	0	0	0
1561	T	0	0	0
1562	T	0	0	0
1563	G	0	0	0
1564	T	0	0	0
1565	A	0	0	0
1566	A	0	0	0
1567	C	0	0	0
1568	C	0	0	0
1569	A	0	0	0
1570	T	0	0	0
1571	A	0	0	0
1572	C	0	0	0
1573	A	0	0	0
1574	G	0	0	0
1575	G	0	0	0
1576	T	0	0	0
1577	G	0	0	0
1578	T	0	0	0
1579	T	0	0	0
1580	G	0	0	0
1581	T	0	0	0
1582	T	0	0	0
1583	G	0	0	0
1584	G	0	0	0
1585	A	0	0	0
1586	G	0	0	0
1587	A	0	0	0
1588	A	0	0	0
1589	G	0	0	0
1590	G	0	0	0
1591	T	0	0	0
1592	T	0	0	0
1593	C	0	0	0
1594	C	0	0	0
1595	G	0	0	0
1596	A	0	0	0
1597	A	0	0	0
1598	G	0	0	0
1599	G	0	0	0
1600	T	0	0	0
1601	C	0	0	0
1602	T	0	0	0
1603	T	0	0	0
1604	A	0	0	0
1605	A	1	1	1
1606	T	0	0	0
1607	G	0	0	0
1608	A	0	0	0
1609	C	0	0	0
1610	A	0	0	0
1611	A	0	0	0
1612	C	0	0	0
1613	C	0	0	0
1614	T	0	0	0
1615	T	0	0	0
1616	C	0	0	0
1617	T	0	0	0
1618	T	0	0	0
1619	G	0	0	0
1620	A	0	0	0
1621	A	0	0	0
1622	A	0	0	0
1623	T	0	0	0
1624	A	0	0	0
1625	C	0	0	0
1626	T	0	0	0
1627	C	0	0	0
1628	C	0	0	0
1629	A	0	0	0
1630	A	0	0	0
1631	A	0	0	0
1632	A	0	0	0
1633	A	0	0	0
1634	G	0	0	0
1635	A	0	0	0
1636	G	0	0	0
1637	A	0	0	0
1638	A	0	0	0
1639	A	0	0	0
1640	G	0	0	0
1641	T	0	0	0
1642	C	0	0	0
1643	A	0	0	0
1644	A	0	0	0
1645	C	0	0	0
1646	A	0	0	0
1647	T	0	0	0
1648	C	0	0	0
1649	A	0	0	0
1650	A	0	0	0
1651	T	0	0	0
1652	A	0	0	0
1653	T	0	0	0
1654	T	0	0	0
1655	G	0	0	0
1656	T	0	0	0
1657	T	0	0	0
1658	G	0	0	0
1659	G	0	0	0
1660	T	0	0	0
1661	G	0	0	0
1662	A	0	0	0
1663	C	0	0	0
1664	T	0	0	0
1665	T	0	0	0
1666	T	0	0	0
1667	A	0	0	0
1668	A	0	0	0
1669	A	0	0	0
1670	C	0	0	0
1671	T	0	0	0
1672	T	0	0	0
1673	A	0	0	0
1674	A	0	0	0
1675	T	0	0	0
1676	G	0	0	0
1677	A	0	0	0
1678	A	0	0	0
1679	G	0	0	0
1680	A	0	0	0
1681	G	0	0	0
1682	A	0	0	0
1683	T	0	0	0
1684	C	0	0	0
1685	G	0	0	0
1686	C	0	0	0
1687	C	0	0	0
1688	A	0	0	0
1689	T	0	0	0
1690	T	0	0	0
1691	A	0	0	0
1692	T	0	0	0
1693	T	0	0	0
1694	T	0	0	0
1695	T	0	0	0
1696	G	0	0	0
1697	G	0	0	0
1698	C	0	0	0
1699	A	0	0	0
1700	T	0	0	0
1701	C	0	0	0
1702	T	0	0	0
1703	T	0	0	0
1704	T	0	0	0
1705	T	0	0	0
1706	T	0	0	0
1707	C	0	0	0
1708	T	0	0	0
1709	G	0	0	0
1710	C	0	0	0
1711	T	0	0	0
1712	T	0	0	0
1713	C	0	0	0
1714	C	0	0	0
1715	A	0	0	0
1716	C	0	0	0
1717	A	0	0	0
1718	A	0	0	0
1719	G	0	0	0
1720	T	0	0	0
1721	G	0	0	0
1722	C	0	0	0
1723	T	0	0	0
1724	T	0	0	0
1725	T	0	0	0
1726	T	0	0	0
1727	G	0	0	0
1728	T	0	0	0
1729	G	0	0	0
1730	G	0	0	0
1731	A	0	0	0
1732	A	0	0	0
1733	A	0	0	0
1734	C	0	0	0
1735	T	0	0	0
1736	G	0	0	0
1737	T	0	0	0
1738	G	0	0	0
1739	A	0	0	0
1740	A	0	0	0
1741	A	0	0	0
1742	G	0	0	0
1743	G	0	0	0
1744	T	0	0	0
1745	T	0	0	0
1746	T	0	0	0
1747	G	0	0	0
1748	G	0	0	0
1749	A	0	0	0
1750	T	0	0	0
1751	T	0	0	0
1752	A	0	0	0
1753	T	0	0	0
1754	A	0	0	0
1755	A	0	0	0
1756	A	0	0	0
1757	G	0	0	0
1758	C	0	0	0
1759	A	0	0	0
1760	T	0	0	0
1761	T	0	0	0
1762	C	0	0	0
1763	A	0	0	0
1764	A	0	0	0
1765	A	0	0	0
1766	C	0	0	0
1767	A	0	0	0
1768	A	0	0	0
1769	A	0	0	0
1770	T	0	0	0
1771	T	0	0	0
1772	G	0	0	0
1773	T	0	0	0
1774	T	0	0	0
1775	G	0	0	0
1776	A	0	0	0
1777	A	0	0	0
1778	T	0	0	0
1779	C	0	0	0
1780	C	0	0	0
1781	T	0	0	0
1782	G	0	0	0
1783	T	0	0	0
1784	G	0	0	0
1785	G	0	0	0
1786	T	0	0	0
1787	A	0	0	0
1788	A	0	0	0
1789	T	0	0	0
1790	T	0	0	0
1791	T	0	0	0
1792	T	0	0	0
1793	A	0	0	0
1794	A	0	0	0
1795	A	0	0	0
1796	G	0	0	0
1797	T	0	0	0
1798	T	0	0	0
1799	A	0	0	0
1800	C	0	0	0
1801	A	0	0	0
1802	A	0	0	0
1803	A	0	0	0
1804	A	0	0	0
1805	G	0	0	0
1806	G	0	0	0
1807	A	0	0	0
1808	A	0	0	0
1809	A	0	0	0
1810	A	0	0	0
1811	G	0	0	0
1812	C	0	0	0
1813	T	0	0	0
1814	A	0	0	0
1815	A	0	0	0
1816	A	0	0	0
1817	A	0	0	0
1818	A	0	0	0
1819	A	0	0	0
1820	G	0	0	0
1821	G	0	0	0
1822	T	0	0	0
1823	G	0	0	0
1824	C	0	0	0
1825	C	0	0	0
1826	T	0	0	0
1827	G	0	0	0
1828	G	0	0	0
1829	A	0	0	0
1830	A	0	0	0
1831	T	0	0	0
1832	A	0	0	0
1833	T	0	0	0
1834	T	0	0	0
1835	G	0	0	0
1836	G	0	0	0
1837	T	0	0	0
1838	G	0	0	0
1839	A	0	0	0
1840	A	0	0	0
1841	C	0	0	0
1842	A	0	0	0
1843	G	0	0	0
1844	A	0	0	0
1845	A	0	0	0
1846	A	0	0	0
1847	T	0	0	0
1848	C	0	0	0
1849	A	0	0	0
1850	A	0	0	0
1851	T	0	0	0
1852	A	0	0	0
1853	C	0	0	0
1854	T	0	0	0
1855	G	0	0	0
1856	A	0	0	0
1857	G	0	0	0
1858	T	0	0	0
1859	C	0	0	0
1860	C	0	0	0
1861	T	0	0	0
1862	C	0	0	0
1863	T	0	0	0
1864	T	0	0	0
1865	T	0	0	0
1866	A	0	0	0
1867	T	0	0	0
1868	G	0	0	0
1869	C	0	0	0
1870	A	0	0	0
1871	T	0	0	0
1872	T	0	0	0
1873	T	0	0	0
1874	G	0	0	0
1875	C	0	0	0
1876	A	0	0	0
1877	T	0	0	0
1878	C	0	0	0
1879	A	0	0	0
1880	G	0	0	0
1881	A	0	0	0
1882	G	0	0	0
1883	G	0	0	0
1884	C	0	0	0
1885	T	0	0	0
1886	G	0	0	0
1887	C	0	0	0
1888	T	0	0	0
1889	C	0	0	0
1890	G	0	0	0
1891	T	0	0	0
1892	G	0	0	0
1893	T	0	0	0
1894	T	0	0	0
1895	G	0	0	0
1896	T	0	0	0
1897	A	0	0	0
1898	C	0	0	0
1899	G	0	0	0
1900	A	0	0	0
1901	T	0	0	0
1902	C	0	0	0
1903	A	0	0	0
1904	A	0	0	0
1905	T	0	0	0
1906	T	0	0	0
1907	T	0	0	0
1908	T	0	0	0
1909	C	0	0	0
1910	T	0	0	0
1911	C	0	0	0
1912	C	0	0	0
1913	C	0	0	0
1914	G	0	0	0
1915	C	0	0	0
1916	A	0	0	0
1917	C	0	0	0
1918	T	0	0	0
1919	C	0	0	0
1920	T	0	0	0
1921	T	0	0	0
1922	G	0	0	0
1923	A	0	0	0
1924	A	0	0	0
1925	A	0	0	0
1926	C	0	0	0
1927	T	0	0	0
1928	G	0	0	0
1929	C	0	0	0
1930	T	0	0	0
1931	C	0	0	0
1932	A	0	0	0
1933	A	0	0	0
1934	A	0	0	0
1935	A	0	0	0
1936	T	0	0	0
1937	T	0	0	0
1938	C	0	0	0
1939	T	0	0	0
1940	G	0	0	0
1941	T	0	0	0
1942	G	0	0	0
1943	C	0	0	0
1944	G	0	0	0
1945	T	0	0	0
1946	G	0	0	0
1947	T	0	0	0
1948	T	0	0	0
1949	T	0	0	0
1950	T	0	0	0
1951	A	0	0	0
1952	C	0	0	0
1953	A	0	0	0
1954	G	0	0	0
1955	A	0	0	0
1956	A	0	0	0
1957	G	0	0	0
1958	G	0	0	0
1959	C	0	0	0
1960	C	0	0	0
1961	G	0	0	0
1962	C	0	0	0
1963	T	0	0	0
1964	A	0	0	0
1965	T	0	0	0
1966	A	0	0	0
1967	A	0	0	0
1968	C	0	0	0
1969	A	0	0	0
1970	A	0	0	0
1971	T	0	0	0
1972	A	0	0	0
1973	C	0	0	0
1974	T	0	0	0
1975	A	0	0	0
1976	G	0	0	0
1977	A	0	0	0
1978	T	0	0	0
1979	G	0	0	0
1980	G	0	0	0
1981	A	0	0	0
1982	A	0	0	0
1983	T	0	0	0
1984	T	0	0	0
1985	T	0	0	0
1986	C	0	0	0
1987	A	0	0	0
1988	C	0	0	0
1989	A	0	0	0
1990	G	0	0	0
1991	T	0	0	0
1992	A	0	0	0
1993	T	0	0	0
1994	T	0	0	0
1995	C	0	0	0
1996	A	0	0	0
1997	C	0	0	0
1998	T	0	0	0
[truncated: 27,915 more rows]

## Sheet: PERCENTAGE DISTRIBUTION
Supplementary material 1 (sheet 4) – Percentage of hotspots, random hotspots and hotspot located nearby IRs (±5 nucleotide). In the column A, description of chosen hotspots is shown; in the column B, number of total hotspots; in the column C, number of hotspots present in IRs; in th column D, percentage value of hotspots present in IRs.
TABLE I. HOTSPOT DISTRIBUTION PERCENTAGE
HOTSPOT	TOTAL GISAID FREQUENCY HOTSPOT	HOTSPOT IN IR	PERCENTAGE
HOTSPOT WITH FREQUENCY >0.04	18	12	0.666667
TABLE II. RANDOM HOTSPOT (RH)DISTRIBUTION PERCENTAGE
RANDOM HOTSPOT	TOTAL RANDOM HOTSPOT	RANDOM HOTSPOT IN IR	PERCENTAGE
RH-1	18	10	0.555556
RH-2	18	8	0.444444
RH-3	18	10	0.555556
RH-4	18	10	0.555556
RH-5	18	11	0.611111
RH-6	18	11	0.611111
RH-7	18	9	0.5
RH-8	18	7	0.388889
RH-9	18	7	0.388889
RH-10	18	8	0.444444
TABLE III. ±5 NUCLEOTIDE OVERLAY DISTRIBUTION PERCENTAGE
HOTSPOT	TOTAL HOTSPOT	HOTSPOT IN IR	PERCENTAGE
HOTSPOT (+/- 5 NUCLEOTIDES)	18	14	0.777778

## Sheet: PRESENCE OF HOTSPOT- STEM-LOOP
Supplementary material 1 (sheet 5) – Distribution of hotspot location according to position in stem/loop of the IR (pink colour corresponds to hotspots covered by more than 1 IR). In the column A, list of hotspots present in IRs; in column B, nucleotide of particular hotspot; in column C, hotspots distribution either their presence on stem/loop
GISAID HOTSPOT IN IR	Ref Nucleotide	stem/loop
1059	C	stem
2891	G	stem
17747	C	stem
17858	A	stem
18060	C	stem
28144	T	stem
28881	G	stem
28881	G	stem
GISAID HOTSPOT IN IR	Ref Nucleotide	stem/loop
1605	A	loop
11083	G	loop
14805	C	loop
14805	C	loop
17247	T	loop
23403	A	loop
28881	G	loop

## Sheet: gibbs-20.6
Supplementary material 1 (sheet 6) – Gibbs energy of IRs. In the column A, IR signiture consisting of length-spacer-mismatch is shown; in the column B, hotspots mutation present in IRs are shown, pink colour corresponds to hotspots covered by more than 1 IR; in the column C, nucleotide of particular hotspots mutation; in the column D, gibbs energy of the IRs counted by Palindrome Analyzer is show…
Signiture of IRs	GISAID HOTSPOT IN IR	Ref Nucleotide	ΔG(cf) - ΔG(lin)
6-6-1	1059	C	16.04
6-10-0	1605	A	12.38
6-3-1	2891	G	12.67
6-8-1	11083	G	14.71
6-10-1	14805	C	17.21
9-7-1	14805	C	13.24
7-4-1	17247	T	12.83
6-6-1	17747	C	14.07
9-3-0	17858	A	3.58
7-0-1	18060	C	7.27
6-3-1	23403	A	9.34
7-4-1	28144	T	10.01
6-6-1	28881	G	15.66
8-8-1	28881	G	18.25
7-1-1	28881	G	8.67
