# Supplementary material for: SARS-CoV-2 hot-spot mutations are significantly enriched within inverted repeats and CpG island loci
Source: Brief Bioinform. 2020 Dec 21;22(2):1338–45. doi: 10.1093/bib/bbaa385 (PMC7799342; doi:10.1093/bib/bbaa385)
Supplement: sm_2_bbaa385 [file sm_2_bbaa385.zip]

Archive with 1 entries (1 files):
- SM_2 .xlsx
