# Supplementary material for: SARS-CoV-2 hot-spot mutations are significantly enriched within inverted repeats and CpG island loci
Source: Brief Bioinform. 2020 Dec 21;22(2):1338–45. doi: 10.1093/bib/bbaa385 (PMC7799342; doi:10.1093/bib/bbaa385)
Supplement: sm_2_bbaa385 [file sm_2_bbaa385.zip › SM_2 .xlsx]

## Sheet: TOTAL NUCLEOTIDEs COVERED BY IR
Supplementary material 2 (sheet1) – Sequence of NC_045512.2 covered by IRs. In the column A, the position of each nucleotide from reference sequence of SARS-CoV-2 (NC_045512.2) is shown; in the column B, the corresponding nucleotide of NC_045512.2 is shown; in the column C, overlay of IRs with nucleotide position is shown (0 – IR not present, 1 – IR is present); in the column E, all positions in …
Ref Position	Ref Nucleotide	IR presence		Positions covered by IR		Position of the beginning of IR	Position of the end of IR
1	A	0		5		5	18
2	T	0		6		52	70
3	T	0		7		65	81
4	A	0		8		111	122
5	A	1		9		112	129
6	A	1		10		130	142
7	G	1		11		130	146
8	G	1		12		134	146
9	T	1		13		145	161
10	T	1		14		148	163
11	T	1		15		161	177
12	A	1		16		216	228
13	T	1		17		282	295
14	A	1		18		283	301
15	C	1		52		307	319
16	C	1		53		336	355
17	T	1		54		398	410
18	T	1		55		413	432
19	C	0		56		435	447
20	C	0		57		436	447
21	C	0		58		457	476
22	A	0		59		551	566
23	G	0		60		589	600
24	G	0		61		626	643
25	T	0		62		663	676
26	A	0		63		686	699
27	A	0		64		727	738
28	C	0		65		730	746
29	A	0		66		735	750
30	A	0		67		749	769
31	A	0		68		749	772
32	C	0		69		782	793
33	C	0		70		805	823
34	A	0		71		837	853
35	A	0		72		856	873
36	C	0		73		878	891
37	C	0		74		908	919
38	A	0		75		927	939
39	A	0		76		990	1001
40	C	0		77		1014	1036
41	T	0		78		1035	1056
42	T	0		79		1041	1058
43	T	0		80		1058	1075
44	C	0		81		1075	1087
45	G	0		111		1085	1101
46	A	0		112		1103	1116
47	T	0		113		1113	1135
48	C	0		114		1136	1155
49	T	0		115		1155	1180
50	C	0		116		1179	1196
51	T	0		117		1181	1204
52	T	1		118		1197	1216
53	G	1		119		1290	1310
54	T	1		120		1317	1334
55	A	1		121		1326	1338
56	G	1		122		1333	1351
57	A	1		123		1438	1451
58	T	1		124		1448	1465
59	C	1		125		1499	1520
60	T	1		126		1543	1556
61	G	1		127		1595	1616
62	T	1		128		1613	1634
63	T	1		129		1637	1666
64	C	1		130		1642	1655
65	T	1		131		1663	1676
66	C	1		132		1709	1734
67	T	1		133		1714	1727
68	A	1		134		1743	1766
69	A	1		135		1756	1781
70	A	1		136		1785	1800
71	C	1		137		1789	1802
72	G	1		138		1831	1852
73	A	1		139		1864	1879
74	A	1		140		1885	1903
75	C	1		141		1918	1935
76	T	1		142		1936	1956
77	T	1		143		1949	1967
78	T	1		144		1985	2002
79	A	1		145		1994	2010
80	A	1		146		2004	2018
81	A	1		147		2023	2035
82	A	0		148		2037	2054
83	T	0		149		2041	2057
84	C	0		150		2045	2068
85	T	0		151		2053	2071
86	G	0		152		2123	2135
87	T	0		153		2134	2153
88	G	0		154		2156	2173
89	T	0		155		2170	2192
90	G	0		156		2185	2197
91	G	0		157		2210	2221
92	C	0		158		2220	2238
93	T	0		159		2238	2257
94	G	0		160		2248	2269
95	T	0		161		2262	2273
96	C	0		162		2283	2300
97	A	0		163		2297	2316
98	C	0		164		2358	2381
99	T	0		165		2362	2383
100	C	0		166		2364	2376
101	G	0		167		2382	2397
102	G	0		168		2388	2408
103	C	0		169		2436	2455
104	T	0		170		2475	2487
105	G	0		171		2492	2511
106	C	0		172		2500	2520
107	A	0		173		2530	2545
108	T	0		174		2537	2557
109	G	0		175		2543	2562
110	C	0		176		2559	2579
111	T	1		177		2578	2596
112	T	1		216		2596	2613
113	A	1		217		2609	2626
114	G	1		218		2650	2666
115	T	1		219		2682	2705
116	G	1		220		2721	2744
117	C	1		221		2727	2741
118	A	1		222		2745	2757
119	C	1		223		2773	2795
120	T	1		224		2797	2820
121	C	1		225		2814	2827
122	A	1		226		2818	2837
123	C	1		227		2889	2903
124	G	1		228		2964	2983
125	C	1		282		2982	2996
126	A	1		283		3039	3055
127	G	1		284		3100	3120
128	T	1		285		3106	3120
129	A	1		286		3112	3132
130	T	1		287		3125	3140
131	A	1		288		3128	3148
132	A	1		289		3130	3145
133	T	1		290		3166	3189
134	T	1		291		3169	3183
135	A	1		292		3208	3222
136	A	1		293		3220	3232
137	T	1		294		3266	3282
138	A	1		295		3282	3298
139	A	1		296		3329	3346
140	C	1		297		3344	3366
141	T	1		298		3366	3387
142	A	1		299		3374	3385
143	A	1		300		3380	3394
144	T	1		301		3387	3402
145	T	1		307		3421	3438
146	A	1		308		3424	3439
147	C	1		309		3432	3449
148	T	1		310		3448	3468
149	G	1		311		3481	3502
150	T	1		312		3512	3524
151	C	1		313		3551	3563
152	G	1		314		3571	3591
153	T	1		315		3636	3655
154	T	1		316		3640	3660
155	G	1		317		3654	3673
156	A	1		318		3663	3688
157	C	1		319		3664	3684
158	A	1		336		3711	3722
159	G	1		337		3744	3756
160	G	1		338		3751	3772
161	A	1		339		3818	3834
162	C	1		340		3825	3841
163	A	1		341		3903	3914
164	C	1		342		3910	3931
165	G	1		343		3926	3938
166	A	1		344		3970	3988
167	G	1		345		3995	4012
168	T	1		346		3997	4011
169	A	1		347		4034	4051
170	A	1		348		4066	4085
171	C	1		349		4095	4109
172	T	1		350		4136	4155
173	C	1		351		4150	4168
174	G	1		352		4198	4215
175	T	1		353		4248	4261
176	C	1		354		4251	4264
177	T	1		355		4259	4280
178	A	0		398		4263	4278
179	T	0		399		4303	4326
180	C	0		400		4308	4330
181	T	0		401		4358	4370
182	T	0		402		4377	4397
183	C	0		403		4384	4400
184	T	0		404		4389	4405
185	G	0		405		4398	4411
186	C	0		406		4418	4437
187	A	0		407		4442	4467
188	G	0		408		4457	4470
189	G	0		409		4477	4494
190	C	0		410		4529	4550
191	T	0		413		4535	4550
192	G	0		414		4575	4592
193	C	0		415		4591	4606
194	T	0		416		4617	4633
195	T	0		417		4620	4639
196	A	0		418		4660	4675
197	C	0		419		4673	4691
198	G	0		420		4707	4721
199	G	0		421		4739	4764
200	T	0		422		4774	4793
201	T	0		423		4805	4822
202	T	0		424		4823	4842
203	C	0		425		4844	4855
204	G	0		426		4857	4876
205	T	0		427		4865	4879
206	C	0		428		4896	4912
207	C	0		429		4897	4908
208	G	0		430		4905	4923
209	T	0		431		4914	4929
210	G	0		432		4934	4949
211	T	0		435		4938	4960
212	T	0		436		4945	4957
213	G	0		437		4974	4991
214	C	0		438		5001	5019
215	A	0		439		5016	5027
216	G	1		440		5019	5035
217	C	1		441		5022	5040
218	C	1		442		5035	5053
219	G	1		443		5043	5056
220	A	1		444		5050	5064
221	T	1		445		5050	5068
222	C	1		446		5071	5094
223	A	1		447		5073	5085
224	T	1		457		5090	5108
225	C	1		458		5101	5124
226	A	1		459		5107	5131
227	G	1		460		5119	5133
228	C	1		461		5142	5155
229	A	0		462		5160	5177
230	C	0		463		5174	5191
231	A	0		464		5242	5263
232	T	0		465		5247	5268
233	C	0		466		5275	5292
234	T	0		467		5302	5313
235	A	0		468		5308	5328
236	G	0		469		5311	5327
237	G	0		470		5311	5333
238	T	0		471		5412	5433
239	T	0		472		5452	5468
240	T	0		473		5453	5474
241	C	0		474		5467	5480
242	G	0		475		5488	5507
243	T	0		476		5543	5559
244	C	0		551		5546	5557
245	C	0		552		5557	5576
246	G	0		553		5585	5609
247	G	0		554		5607	5624
248	G	0		555		5659	5679
249	T	0		556		5687	5703
250	G	0		557		5698	5718
251	T	0		558		5706	5726
252	G	0		559		5726	5747
253	A	0		560		5732	5747
254	C	0		561		5736	5751
255	C	0		562		5745	5764
256	G	0		563		5755	5769
257	A	0		564		5860	5879
258	A	0		565		5900	5918
259	A	0		566		5938	5960
260	G	0		589		5957	5978
261	G	0		590		5959	5970
262	T	0		591		5964	5983
263	A	0		592		5968	5986
264	A	0		593		5989	6006
265	G	0		594		6023	6044
266	A	0		595		6033	6056
267	T	0		596		6058	6074
268	G	0		597		6066	6087
269	G	0		598		6068	6079
270	A	0		599		6069	6089
271	G	0		600		6082	6093
272	A	0		626		6084	6100
273	G	0		627		6089	6104
274	C	0		628		6099	6116
275	C	0		629		6117	6134
276	T	0		630		6132	6153
277	T	0		631		6175	6186
278	G	0		632		6196	6212
279	T	0		633		6202	6223
280	C	0		634		6233	6253
281	C	0		635		6239	6257
282	C	1		636		6267	6289
283	T	1		637		6269	6298
284	G	1		638		6319	6334
285	G	1		639		6322	6342
286	T	1		640		6326	6345
287	T	1		641		6363	6389
288	T	1		642		6438	6450
289	C	1		643		6466	6478
290	A	1		663		6495	6518
291	A	1		664		6511	6524
292	C	1		665		6565	6579
293	G	1		666		6577	6590
294	A	1		667		6584	6598
295	G	1		668		6616	6630
296	A	1		669		6624	6645
297	A	1		670		6657	6678
298	A	1		671		6688	6707
299	A	1		672		6698	6709
300	C	1		673		6703	6716
301	A	1		674		6709	6724
302	C	0		675		6709	6727
303	A	0		676		6712	6731
304	C	0		686		6735	6749
305	G	0		687		6737	6756
306	T	0		688		6803	6823
307	C	1		689		6808	6824
308	C	1		690		6813	6831
309	A	1		691		6824	6835
310	A	1		692		6869	6880
311	C	1		693		6901	6924
312	T	1		694		6928	6953
313	C	1		695		6930	6949
314	A	1		696		6942	6956
315	G	1		697		6946	6958
316	T	1		698		6948	6959
317	T	1		699		6984	6999
318	T	1		727		7025	7041
319	G	1		728		7194	7213
320	C	0		729		7206	7220
321	C	0		730		7362	7376
322	T	0		731		7383	7397
323	G	0		732		7428	7442
324	T	0		733		7499	7514
325	T	0		734		7519	7546
326	T	0		735		7538	7552
327	T	0		736		7555	7569
328	A	0		737		7597	7617
329	C	0		738		7606	7623
330	A	0		739		7640	7654
331	G	0		740		7676	7689
332	G	0		741		7756	7769
333	T	0		742		7758	7771
334	T	0		743		7768	7791
335	C	0		744		7792	7806
336	G	1		745		7803	7825
337	C	1		746		7805	7819
338	G	1		747		7875	7889
339	A	1		748		7891	7909
340	C	1		749		7912	7927
341	G	1		750		7929	7943
342	T	1		751		7936	7952
343	G	1		752		7983	8002
344	C	1		753		7989	8003
345	T	1		754		8048	8067
346	C	1		755		8141	8155
347	G	1		756		8142	8159
348	T	1		757		8231	8248
349	A	1		758		8235	8252
350	C	1		759		8268	8284
351	G	1		760		8282	8297
352	T	1		761		8289	8307
353	G	1		762		8350	8370
354	G	1		763		8394	8414
355	C	1		764		8401	8421
356	T	0		765		8437	8458
357	T	0		766		8463	8488
358	T	0		767		8464	8486
359	G	0		768		8474	8490
360	G	0		769		8500	8518
361	A	0		770		8513	8532
362	G	0		771		8521	8533
363	A	0		772		8538	8555
364	C	0		782		8557	8570
365	T	0		783		8566	8584
366	C	0		784		8617	8638
367	C	0		785		8633	8652
368	G	0		786		8641	8661
369	T	0		787		8651	8662
370	G	0		788		8665	8679
371	G	0		789		8710	8723
372	A	0		790		8725	8740
373	G	0		791		8739	8759
374	G	0		792		8744	8755
375	A	0		793		8823	8837
376	G	0		805		8840	8859
377	G	0		806		8859	8882
378	T	0		807		8937	8952
379	C	0		808		8943	8956
380	T	0		809		8994	9017
381	T	0		810		9026	9037
382	A	0		811		9040	9055
383	T	0		812		9041	9060
384	C	0		813		9053	9072
385	A	0		814		9060	9076
386	G	0		815		9164	9178
387	A	0		816		9187	9199
388	G	0		817		9228	9245
389	G	0		818		9259	9275
390	C	0		819		9283	9297
391	A	0		820		9287	9306
392	C	0		821		9296	9307
393	G	0		822		9326	9344
394	T	0		823		9335	9348
395	C	0		837		9360	9383
396	A	0		838		9363	9383
397	A	0		839		9394	9415
398	C	1		840		9399	9413
399	A	1		841		9483	9498
400	T	1		842		9506	9519
401	C	1		843		9686	9706
402	T	1		844		9715	9736
403	T	1		845		9720	9742
404	A	1		846		9732	9752
405	A	1		847		9747	9767
406	A	1		848		9750	9766
407	G	1		849		9766	9782
408	A	1		850		9795	9813
409	T	1		851		9811	9827
410	G	1		852		9814	9826
411	G	0		853		9818	9839
412	C	0		856		9858	9876
413	A	1		857		9864	9882
414	C	1		858		9896	9917
415	T	1		859		9902	9915
416	T	1		860		9938	9952
417	G	1		861		9946	9958
418	T	1		862		9982	9997
419	G	1		863		9987	10005
420	G	1		864		10039	10056
421	C	1		865		10070	10082
422	T	1		866		10076	10089
423	T	1		867		10106	10125
424	A	1		868		10108	10120
425	G	1		869		10115	10129
426	T	1		870		10118	10132
427	A	1		871		10182	10197
428	G	1		872		10213	10236
429	A	1		873		10219	10240
430	A	1		878		10268	10295
431	G	1		879		10313	10324
432	T	1		880		10316	10327
433	T	0		881		10392	10412
434	G	0		882		10457	10483
435	A	1		883		10506	10524
436	A	1		884		10534	10552
437	A	1		885		10584	10599
438	A	1		886		10621	10639
439	A	1		887		10627	10639
440	G	1		888		10648	10660
441	G	1		889		10657	10672
442	C	1		890		10695	10717
443	G	1		891		10713	10724
444	T	1		908		10734	10746
445	T	1		909		10818	10841
446	T	1		910		10852	10864
447	T	1		911		10854	10870
448	G	0		912		10871	10900
449	C	0		913		10917	10934
450	C	0		914		10965	10986
451	T	0		915		11012	11024
452	C	0		916		11019	11030
453	A	0		917		11044	11062
454	A	0		918		11047	11068
455	C	0		919		11074	11093
456	T	0		927		11088	11099
457	T	1		928		11120	11142
458	G	1		929		11142	11160
459	A	1		930		11208	11221
460	A	1		931		11217	11229
461	C	1		932		11281	11302
462	A	1		933		11294	11305
463	G	1		934		11392	11407
464	C	1		935		11401	11416
465	C	1		936		11419	11433
466	C	1		937		11441	11454
467	T	1		938		11472	11493
468	A	1		939		11488	11513
469	T	1		990		11499	11516
470	G	1		991		11584	11603
471	T	1		992		11711	11728
472	G	1		993		11731	11742
473	T	1		994		11743	11754
474	T	1		995		11747	11766
475	C	1		996		11782	11803
476	A	1		997		11815	11829
477	T	0		998		11853	11873
478	C	0		999		11880	11908
479	A	0		1000		11897	11909
480	A	0		1001		11923	11936
481	A	0		1014		11932	11955
482	C	0		1015		11949	11961
483	G	0		1016		11959	11975
484	T	0		1017		12043	12059
485	T	0		1018		12051	12069
486	C	0		1019		12090	12101
487	G	0		1020		12137	12153
488	G	0		1021		12141	12163
489	A	0		1022		12156	12175
490	T	0		1023		12189	12210
491	G	0		1024		12192	12210
492	C	0		1025		12231	12251
493	T	0		1026		12245	12260
494	C	0		1027		12257	12268
495	G	0		1028		12275	12291
496	A	0		1029		12386	12412
497	A	0		1030		12406	12419
498	C	0		1031		12412	12432
499	T	0		1032		12420	12442
500	G	0		1033		12430	12449
501	C	0		1034		12465	12482
502	A	0		1035		12481	12500
503	C	0		1036		12498	12517
504	C	0		1037		12534	12545
505	T	0		1038		12549	12564
506	C	0		1039		12558	12571
507	A	0		1040		12585	12598
508	T	0		1041		12600	12623
509	G	0		1042		12639	12653
510	G	0		1043		12672	12685
511	T	0		1044		12685	12701
512	C	0		1045		12697	12712
513	A	0		1046		12702	12718
514	T	0		1047		12712	12725
515	G	0		1048		12713	12734
516	T	0		1049		12753	12768
517	T	0		1050		12766	12787
518	A	0		1051		12815	12832
519	T	0		1052		12822	12845
520	G	0		1053		12851	12869
521	G	0		1054		12904	12926
522	T	0		1055		12907	12919
523	T	0		1056		12939	12956
524	G	0		1057		12946	12960
525	A	0		1058		12949	12965
526	G	0		1059		12953	12969
527	C	0		1060		12994	13010
528	T	0		1061		13020	13031
529	G	0		1062		13040	13056
530	G	0		1063		13052	13065
531	T	0		1064		13076	13101
532	A	0		1065		13082	13101
533	G	0		1066		13098	13112
534	C	0		1067		13134	13146
535	A	0		1068		13175	13194
536	G	0		1069		13211	13227
537	A	0		1070		13274	13293
538	A	0		1071		13305	13326
539	C	0		1072		13309	13326
540	T	0		1073		13315	13333
541	C	0		1074		13347	13369
542	G	0		1075		13349	13366
543	A	0		1076		13407	13424
544	A	0		1077		13434	13453
545	G	0		1078		13463	13483
546	G	0		1079		13476	13503
547	C	0		1080		13501	13513
548	A	0		1081		13548	13570
549	T	0		1082		13596	13614
550	T	0		1083		13658	13674
551	C	1		1084		13695	13706
552	A	1		1085		13730	13754
553	G	1		1086		13731	13747
554	T	1		1087		13763	13786
555	A	1		1088		13826	13839
556	C	1		1089		13853	13865
557	G	1		1090		13875	13891
558	G	1		1091		13932	13943
559	T	1		1092		14005	14019
560	C	1		1093		14021	14042
561	G	1		1094		14040	14061
562	T	1		1095		14059	14077
563	A	1		1096		14099	14117
564	G	1		1097		14116	14132
565	T	1		1098		14120	14137
566	G	1		1099		14160	14177
567	G	0		1100		14198	14218
568	T	0		1101		14208	14226
569	G	0		1103		14273	14287
570	A	0		1104		14276	14293
571	G	0		1105		14308	14324
572	A	0		1106		14320	14338
573	C	0		1107		14324	14336
574	A	0		1108		14338	14356
575	C	0		1109		14361	14375
576	T	0		1110		14373	14386
577	T	0		1111		14410	14429
578	G	0		1112		14433	14444
579	G	0		1113		14454	14475
580	T	0		1114		14469	14483
581	G	0		1115		14499	14519
582	T	0		1116		14513	14526
583	C	0		1117		14545	14556
584	C	0		1118		14590	14609
585	T	0		1119		14597	14610
586	T	0		1120		14611	14629
587	G	0		1121		14629	14648
588	T	0		1122		14667	14689
589	C	1		1123		14688	14707
590	C	1		1124		14688	14701
591	C	1		1125		14721	14733
592	T	1		1126		14722	14733
593	C	1		1127		14770	14785
594	A	1		1128		14782	14793
595	T	1		1129		14791	14812
596	G	1		1130		14794	14818
597	T	1		1131		14807	14828
598	G	1		1132		14828	14843
599	G	1		1133		14841	14855
600	G	1		1134		14842	14860
601	C	0		1135		14938	14951
602	G	0		1136		14953	14967
603	A	0		1137		14971	14982
604	A	0		1138		15012	15030
605	A	0		1139		15018	15039
606	T	0		1140		15058	15076
607	A	0		1141		15086	15107
608	C	0		1142		15156	15169
609	C	0		1143		15164	15177
610	A	0		1144		15183	15199
611	G	0		1145		15184	15203
612	T	0		1146		15204	15221
613	G	0		1147		15212	15233
614	G	0		1148		15224	15242
615	C	0		1149		15245	15259
616	T	0		1150		15245	15257
617	T	0		1151		15254	15271
618	A	0		1152		15260	15279
619	C	0		1153		15288	15302
620	C	0		1154		15306	15325
621	G	0		1155		15366	15379
622	C	0		1156		15451	15470
623	A	0		1157		15506	15527
624	A	0		1158		15514	15528
625	G	0		1159		15521	15534
626	G	1		1160		15581	15608
627	T	1		1161		15614	15634
628	T	1		1162		15630	15641
629	C	1		1163		15630	15647
630	T	1		1164		15632	15647
631	T	1		1165		15653	15665
632	C	1		1166		15654	15666
633	T	1		1167		15668	15682
634	T	1		1168		15674	15693
635	C	1		1169		15681	15696
636	G	1		1170		15692	15707
637	T	1		1171		15723	15745
638	A	1		1172		15774	15789
639	A	1		1173		15775	15801
640	G	1		1174		15794	15812
641	A	1		1175		15803	15821
642	A	1		1176		15850	15865
643	C	1		1177		15873	15888
644	G	0		1178		15900	15917
645	G	0		1179		15918	15936
646	T	0		1180		15967	15988
647	A	0		1181		16021	16034
648	A	0		1182		16033	16057
649	T	0		1183		16054	16072
650	A	0		1184		16056	16067
651	A	0		1185		16061	16077
652	A	0		1186		16088	16102
653	G	0		1187		16090	16108
654	G	0		1188		16118	16136
655	A	0		1189		16124	16140
656	G	0		1190		16131	16149
657	C	0		1191		16225	16241
658	T	0		1192		16233	16251
659	G	0		1193		16254	16270
660	G	0		1194		16293	16313
661	T	0		1195		16313	16332
662	G	0		1196		16327	16341
663	G	1		1197		16334	16353
664	C	1		1198		16405	16418
665	C	1		1199		16462	16478
666	A	1		1200		16476	16500
667	T	1		1201		16500	16521
668	A	1		1202		16509	16520
669	G	1		1203		16519	16530
670	T	1		1204		16539	16555
671	T	1		1205		16568	16585
672	A	1		1206		16598	16609
673	C	1		1207		16628	16649
674	G	1		1208		16631	16645
675	G	1		1209		16664	16680
676	C	1		1210		16709	16721
677	G	0		1211		16713	16734
678	C	0		1212		16726	16744
679	C	0		1213		16741	16760
680	G	0		1214		16761	16778
681	A	0		1215		16785	16801
682	T	0		1216		16830	16846
683	C	0		1290		16858	16883
684	T	0		1291		16865	16878
685	A	0		1292		16880	16900
686	A	1		1293		16886	16913
687	A	1		1294		16911	16925
688	G	1		1295		16919	16935
689	T	1		1296		16940	16951
690	C	1		1297		16942	16955
691	A	1		1298		16954	16966
692	T	1		1299		16955	16973
693	T	1		1300		16998	17023
694	T	1		1301		17008	17021
695	G	1		1302		17025	17038
696	A	1		1303		17041	17056
697	C	1		1304		17080	17093
698	T	1		1305		17205	17226
699	T	1		1306		17219	17237
700	A	0		1307		17228	17239
701	G	0		1308		17240	17257
702	G	0		1309		17268	17286
703	C	0		1310		17292	17313
704	G	0		1317		17295	17315
705	A	0		1318		17330	17353
706	C	0		1319		17334	17352
707	G	0		1320		17352	17370
708	A	0		1321		17375	17388
709	G	0		1322		17421	17434
710	C	0		1323		17492	17509
711	T	0		1324		17516	17536
712	T	0		1325		17539	17560
713	G	0		1326		17603	17622
714	G	0		1327		17604	17615
715	C	0		1328		17635	17652
716	A	0		1329		17650	17665
717	C	0		1330		17651	17666
718	T	0		1331		17661	17677
719	G	0		1332		17674	17685
720	A	0		1333		17703	17721
721	T	0		1334		17747	17764
722	C	0		1335		17759	17779
723	C	0		1336		17787	17798
724	T	0		1337		17802	17816
725	T	0		1338		17811	17830
726	A	0		1339		17812	17824
727	T	1		1340		17820	17838
728	G	1		1341		17824	17839
729	A	1		1342		17832	17844
730	A	1		1343		17854	17874
731	G	1		1344		17859	17875
732	A	1		1345		17872	17889
733	T	1		1346		17924	17941
734	T	1		1347		17941	17956
735	T	1		1348		17945	17961
736	T	1		1349		17946	17967
737	C	1		1350		17961	17979
738	A	1		1351		17969	17982
739	A	1		1438		17986	17997
740	G	1		1439		17989	18001
741	A	1		1440		17990	18015
742	A	1		1441		17996	18010
743	A	1		1442		18008	18026
744	A	1		1443		18013	18028
745	C	1		1444		18029	18043
746	T	1		1445		18033	18047
747	G	1		1446		18057	18070
748	G	1		1447		18079	18094
749	A	1		1448		18086	18105
750	A	1		1449		18110	18127
751	C	1		1450		18119	18134
752	A	1		1451		18119	18146
753	C	1		1452		18139	18152
754	T	1		1453		18147	18168
755	A	1		1454		18179	18190
756	A	1		1455		18193	18205
757	A	1		1456		18198	18216
758	C	1		1457		18227	18240
759	A	1		1458		18232	18255
760	T	1		1459		18283	18296
761	A	1		1460		18293	18310
762	G	1		1461		18303	18316
763	C	1		1462		18325	18338
764	A	1		1463		18408	18425
765	G	1		1464		18424	18439
766	T	1		1465		18501	18516
767	G	1		1499		18527	18541
768	G	1		1500		18532	18548
769	T	1		1501		18542	18561
770	G	1		1502		18545	18565
771	T	1		1503		18567	18579
772	T	1		1504		18568	18580
773	A	0		1505		18574	18591
774	C	0		1506		18628	18642
775	C	0		1507		18662	18676
776	C	0		1508		18701	18716
777	G	0		1509		18708	18725
778	T	0		1510		18749	18761
779	G	0		1511		18763	18778
780	A	0		1512		18797	18818
781	A	0		1513		18826	18841
782	C	1		1514		18827	18846
783	T	1		1515		18854	18869
784	C	1		1516		18964	18980
785	A	1		1517		18974	18993
786	T	1		1518		18987	19008
787	G	1		1519		18990	19002
788	C	1		1520		19061	19077
789	G	1		1543		19080	19092
790	T	1		1544		19100	19119
791	G	1		1545		19118	19132
792	A	1		1546		19121	19143
793	G	1		1547		19125	19144
794	C	0		1548		19128	19149
795	T	0		1549		19167	19183
796	T	0		1550		19191	19202
797	A	0		1551		19292	19309
798	A	0		1552		19295	19314
799	C	0		1553		19334	19349
800	G	0		1554		19341	19361
801	G	0		1555		19347	19359
802	A	0		1556		19347	19368
803	G	0		1595		19358	19373
804	G	0		1596		19382	19398
805	G	1		1597		19389	19407
806	G	1		1598		19435	19454
807	C	1		1599		19449	19471
808	A	1		1600		19482	19499
809	T	1		1601		19559	19576
810	A	1		1602		19624	19643
811	C	1		1603		19673	19692
812	A	1		1604		19708	19724
813	C	1		1605		19715	19733
814	T	1		1606		19744	19757
815	C	1		1607		19744	19762
816	G	1		1608		19762	19778
817	C	1		1609		19784	19805
818	T	1		1610		19791	19805
819	A	1		1611		19828	19844
820	T	1		1612		19833	19848
821	G	1		1613		19928	19942
822	T	1		1614		19998	20012
823	C	1		1615		20031	20053
824	G	0		1616		20061	20075
825	A	0		1617		20066	20080
826	T	0		1618		20105	20122
827	A	0		1619		20135	20156
828	A	0		1620		20147	20168
829	C	0		1621		20151	20162
830	A	0		1622		20165	20184
831	A	0		1623		20197	20212
832	C	0		1624		20200	20214
833	T	0		1625		20217	20232
834	T	0		1626		20226	20246
835	C	0		1627		20241	20255
836	T	0		1628		20255	20267
837	G	1		1629		20272	20285
838	T	1		1630		20279	20300
839	G	1		1631		20299	20319
840	G	1		1632		20306	20325
841	C	1		1633		20354	20370
842	C	1		1634		20410	20428
843	C	1		1637		20440	20454
844	T	1		1638		20519	20537
845	G	1		1639		20521	20543
846	A	1		1640		20570	20584
847	T	1		1641		20570	20591
848	G	1		1642		20594	20610
849	G	1		1643		20622	20633
850	C	1		1644		20632	20646
851	T	1		1645		20640	20659
852	A	1		1646		20671	20689
853	C	1		1647		20697	20715
854	C	0		1648		20722	20743
855	C	0		1649		20747	20764
856	T	1		1650		20749	20768
857	C	1		1651		20759	20784
858	T	1		1652		20805	20828
859	T	1		1653		20809	20832
860	G	1		1654		20813	20834
861	A	1		1655		20848	20868
862	G	1		1656		20892	20904
863	T	1		1657		20906	20919
864	G	1		1658		20925	20938
865	C	1		1659		20948	20961
866	A	1		1660		20981	20994
867	T	1		1661		21001	21014
868	T	1		1662		21006	21021
869	A	1		1663		21021	21040
870	A	1		1664		21026	21039
871	A	1		1665		21035	21047
872	G	1		1666		21041	21062
873	A	1		1667		21116	21136
874	C	0		1668		21133	21148
875	C	0		1669		21176	21192
876	T	0		1670		21190	21205
877	T	0		1671		21192	21208
878	C	1		1672		21207	21224
879	T	1		1673		21250	21272
880	A	1		1674		21322	21345
881	G	1		1675		21332	21344
882	C	1		1676		21335	21350
883	A	1		1709		21347	21362
884	C	1		1710		21358	21376
885	G	1		1711		21387	21405
886	T	1		1712		21402	21421
887	G	1		1713		21407	21427
888	C	1		1714		21431	21448
889	T	1		1715		21453	21469
890	G	1		1716		21460	21471
891	G	1		1717		21509	21527
892	T	0		1718		21510	21529
893	A	0		1719		21535	21552
894	A	0		1720		21538	21552
895	A	0		1721		21550	21571
896	G	0		1722		21554	21572
897	C	0		1723		21558	21575
898	T	0		1724		21678	21693
899	T	0		1725		21695	21720
900	C	0		1726		21711	21724
901	A	0		1727		21777	21789
902	T	0		1728		21794	21808
903	G	0		1729		21814	21826
904	C	0		1730		21921	21936
905	A	0		1731		21922	21944
906	C	0		1732		21931	21947
907	T	0		1733		21944	21965
908	T	1		1734		21947	21961
909	T	1		1743		21958	21973
910	G	1		1744		21980	22003
911	T	1		1745		21980	22005
912	C	1		1746		21987	22006
913	C	1		1747		21988	22007
914	G	1		1748		22039	22056
915	A	1		1749		22046	22063
916	A	1		1750		22084	22107
917	C	1		1751		22095	22114
918	A	1		1752		22120	22141
919	A	1		1753		22122	22138
920	C	0		1754		22146	22165
921	T	0		1755		22160	22171
922	G	0		1756		22164	22179
923	G	0		1757		22217	22236
924	A	0		1758		22237	22254
925	C	0		1759		22271	22283
926	T	0		1760		22298	22315
927	T	1		1761		22362	22379
928	T	1		1762		22386	22401
929	A	1		1763		22390	22402
930	T	1		1764		22397	22420
931	T	1		1765		22458	22471
932	G	1		1766		22503	22516
933	A	1		1767		22516	22538
934	C	1		1768		22526	22545
935	A	1		1769		22527	22541
936	C	1		1770		22533	22548
937	T	1		1771		22540	22556
938	A	1		1772		22595	22612
939	A	1		1773		22631	22657
940	G	0		1774		22720	22741
941	A	0		1775		22801	22818
942	G	0		1776		22819	22830
943	G	0		1777		22822	22833
944	G	0		1778		22826	22847
945	G	0		1779		22831	22850
946	T	0		1780		22832	22848
947	G	0		1781		22851	22869
948	T	0		1785		22859	22879
949	A	0		1786		22864	22884
950	T	0		1787		22867	22878
951	A	0		1788		22878	22891
952	C	0		1789		22879	22898
953	T	0		1790		22901	22916
954	G	0		1791		22921	22940
955	C	0		1792		22927	22943
956	T	0		1793		22942	22958
957	G	0		1794		22953	22970
958	C	0		1795		22960	22979
959	C	0		1796		22962	22979
960	G	0		1797		22971	22984
961	T	0		1798		22994	23010
962	G	0		1799		23012	23033
963	A	0		1800		23022	23042
964	A	0		1801		23040	23051
965	C	0		1802		23047	23060
966	A	0		1831		23053	23073
967	T	0		1832		23055	23075
968	G	0		1833		23069	23081
969	A	0		1834		23089	23100
970	G	0		1835		23129	23150
971	C	0		1836		23136	23154
972	A	0		1837		23157	23174
973	T	0		1838		23183	23201
974	G	0		1839		23214	23232
975	A	0		1840		23230	23242
976	A	0		1841		23246	23261
977	A	0		1842		23252	23270
978	T	0		1843		23257	23276
979	T	0		1844		23271	23292
980	G	0		1845		23287	23305
981	C	0		1846		23341	23362
982	T	0		1847		23349	23360
983	T	0		1848		23395	23409
984	G	0		1849		23426	23447
985	G	0		1850		23486	23498
986	T	0		1851		23491	23513
987	A	0		1852		23507	23526
988	C	0		1864		23535	23546
989	A	0		1865		23541	23559
990	C	1		1866		23550	23573
991	G	1		1867		23626	23646
992	G	1		1868		23707	23726
993	A	1		1869		23768	23785
994	A	1		1870		23772	23788
995	C	1		1871		23785	23804
996	G	1		1872		23804	23816
997	T	1		1873		23807	23826
998	T	1		1874		23823	23834
999	C	1		1875		23837	23848
1000	T	1		1876		23846	23867
1001	G	1		1877		23860	23881
1002	A	0		1878		23887	23909
1003	A	0		1879		23890	23908
1004	A	0		1885		23897	23909
1005	A	0		1886		23904	23922
1006	G	0		1887		23932	23962
1007	A	0		1888		23962	23980
1008	G	0		1889		23964	23976
1009	C	0		1890		24011	24037
1010	T	0		1891		24060	24078
1011	A	0		1892		24064	24081
1012	T	0		1893		24109	24124
1013	G	0		1894		24200	24223
1014	A	1		1895		24218	24232
1015	A	1		1896		24219	24237
1016	T	1		1897		24248	24261
1017	T	1		1898		24251	24269
1018	G	1		1899		24297	24314
1019	C	1		1900		24298	24311
1020	A	1		1901		24305	24319
1021	G	1		1902		24317	24331
1022	A	1		1903		24323	24343
1023	C	1		1918		24372	24392
1024	A	1		1919		24387	24398
1025	C	1		1920		24395	24410
1026	C	1		1921		24412	24425
1027	T	1		1922		24430	24450
1028	T	1		1923		24437	24454
1029	T	1		1924		24462	24477
1030	T	1		1925		24479	24496
1031	G	1		1926		24493	24506
1032	A	1		1927		24558	24575
1033	A	1		1928		24563	24577
1034	A	1		1929		24608	24627
1035	T	1		1930		24614	24628
1036	T	1		1931		24653	24672
1037	A	1		1932		24667	24688
1038	A	1		1933		24672	24690
1039	A	1		1934		24759	24776
1040	T	1		1935		24788	24808
1041	T	1		1936		24799	24818
1042	G	1		1937		24816	24831
1043	G	1		1938		24823	24843
1044	C	1		1939		24860	24873
1045	A	1		1940		24876	24893
1046	A	1		1941		24885	24903
1047	A	1		1942		24888	24902
1048	G	1		1943		24889	24908
1049	A	1		1944		24912	24932
1050	A	1		1945		24913	24929
1051	A	1		1946		24919	24941
1052	T	1		1947		24955	24973
1053	T	1		1948		24991	25007
1054	T	1		1949		24999	25016
1055	G	1		1950		25000	25012
1056	A	1		1951		25042	25057
1057	C	1		1952		25079	25099
1058	A	1		1953		25159	25176
1059	C	1		1954		25196	25216
1060	C	1		1955		25222	25243
1061	T	1		1956		25235	25257
1062	T	1		1957		25240	25261
1063	C	1		1958		25245	25259
1064	A	1		1959		25292	25313
1065	A	1		1960		25342	25361
1066	T	1		1961		25380	25407
1067	G	1		1962		25403	25420
1068	G	1		1963		25406	25419
1069	G	1		1964		25417	25430
1070	G	1		1965		25432	25446
1071	A	1		1966		25451	25470
1072	A	1		1967		25607	25621
1073	T	1		1985		25690	25702
1074	G	1		1986		25724	25744
1075	T	1		1987		25727	25746
1076	C	1		1988		25738	25753
1077	C	1		1989		25743	25755
1078	A	1		1990		25775	25792
1079	A	1		1991		25797	25816
1080	A	1		1992		25817	25842
1081	T	1		1993		25846	25861
1082	T	1		1994		25856	25878
1083	T	1		1995		25869	25882
1084	T	1		1996		25896	25912
1085	G	1		1997		25921	25942
1086	T	1		1998		25940	25956
1087	A	1		1999		25981	26002
1088	T	1		2000		25988	26007
1089	T	1		2001		26032	26056
1090	T	1		2002		26041	26052
1091	C	1		2003		26067	26086
1092	C	1		2004		26084	26108
1093	C	1		2005		26091	26104
1094	T	1		2006		26163	26174
1095	T	1		2007		26209	26224
1096	A	1		2008		26231	26246
1097	A	1		2009		26231	26254
1098	A	1		2010		26273	26296
1099	T	1		2011		26323	26341
1100	T	1		2012		26368	26380
1101	C	1		2013		26398	26415
1102	C	0		2014		26401	26419
1103	A	1		2015		26431	26446
1104	T	1		2016		26433	26454
1105	A	1		2017		26439	26455
1106	A	1		2018		26476	26495
1107	T	1		2023		26534	26553
1108	C	1		2024		26551	26564
1109	A	1		2025		26554	26572
1110	A	1		2026		26583	26598
1111	G	1		2027		26587	26603
1112	A	1		2028		26588	26608
1113	C	1		2029		26616	26632
1114	T	1		2030		26635	26654
1115	A	1		2031		26664	26680
1116	T	1		2032		26726	26739
1117	T	1		2033		26760	26773
1118	C	1		2034		26795	26807
1119	A	1		2035		26886	26902
1120	A	1		2037		27111	27132
1121	C	1		2038		27159	27176
1122	C	1		2039		27228	27246
1123	A	1		2040		27241	27257
1124	A	1		2041		27245	27256
1125	G	1		2042		27269	27288
1126	G	1		2043		27280	27295
1127	G	1		2044		27307	27322
1128	T	1		2045		27322	27340
1129	T	1		2046		27331	27358
1130	G	1		2047		27368	27385
1131	A	1		2048		27393	27414
1132	A	1		2049		27435	27452
1133	A	1		2050		27445	27466
1134	A	1		2051		27450	27467
1135	G	1		2052		27468	27483
1136	A	1		2053		27474	27485
1137	A	1		2054		27478	27493
1138	A	1		2055		27488	27502
1139	A	1		2056		27632	27654
1140	A	1		2057		27652	27669
1141	G	1		2058		27668	27681
1142	C	1		2059		27702	27714
1143	T	1		2060		27712	27730
1144	T	1		2061		27729	27749
1145	G	1		2062		27759	27772
1146	A	1		2063		27773	27786
1147	T	1		2064		27820	27834
1148	G	1		2065		27849	27861
1149	G	1		2066		27851	27865
1150	C	1		2067		27858	27877
1151	T	1		2068		27891	27908
1152	T	1		2069		27899	27919
1153	T	1		2070		27934	27955
1154	A	1		2071		27948	27964
1155	T	1		2123		27963	27979
1156	G	1		2124		27972	27990
1157	G	1		2125		27975	27996
1158	G	1		2126		28016	28041
1159	T	1		2127		28040	28061
1160	A	1		2128		28093	28109
1161	G	1		2129		28113	28124
1162	A	1		2130		28128	28145
1163	A	1		2131		28169	28181
1164	T	1		2132		28244	28260
1165	T	1		2133		28301	28321
1166	C	1		2134		28364	28383
1167	G	1		2135		28410	28429
1168	A	1		2136		28454	28474
1169	T	1		2137		28484	28501
1170	C	1		2138		28542	28563
1171	T	1		2139		28596	28610
1172	G	1		2140		28600	28616
1173	T	1		2141		28620	28634
1174	C	1		2142		28710	28731
1175	T	1		2143		28783	28796
1176	A	1		2144		28798	28826
1177	T	1		2145		28850	28867
1178	C	1		2146		28874	28891
1179	C	1		2147		28874	28897
1180	A	1		2148		28880	28894
1181	G	1		2149		28894	28910
1182	T	1		2150		28939	28961
1183	T	1		2151		29024	29045
1184	G	1		2152		29026	29052
1185	C	1		2153		29145	29166
1186	G	1		2156		29172	29184
1187	T	1		2157		29179	29196
1188	C	1		2158		29201	29214
1189	A	1		2159		29247	29262
1190	C	1		2160		29281	29294
1191	C	1		2161		29285	29309
1192	A	1		2162		29328	29340
1193	A	1		2163		29333	29344
1194	A	1		2164		29470	29488
1195	T	1		2165		29505	29517
1196	G	1		2166		29514	29527
1197	A	1		2167		29591	29602
1198	A	1		2168		29632	29648
1199	T	1		2169		29739	29759
1200	G	1		2170		29758	29770
1201	C	1		2171		29775	29790
1202	A	1		2172		29804	29818
1203	A	1		2173		29811	29824
1204	C	1		2174
1205	C	1		2175
1206	A	1		2176
1207	A	1		2177
1208	A	1		2178
1209	T	1		2179
1210	G	1		2180
1211	T	1		2181
1212	G	1		2182
1213	C	1		2183
1214	C	1		2184
1215	T	1		2185
1216	T	1		2186
1217	T	0		2187
1218	C	0		2188
1219	A	0		2189
1220	A	0		2190
1221	C	0		2191
1222	T	0		2192
1223	C	0		2193
1224	T	0		2194
1225	C	0		2195
1226	A	0		2196
1227	T	0		2197
1228	G	0		2210
1229	A	0		2211
1230	A	0		2212
1231	G	0		2213
1232	T	0		2214
1233	G	0		2215
1234	T	0		2216
1235	G	0		2217
1236	A	0		2218
1237	T	0		2219
1238	C	0		2220
1239	A	0		2221
1240	T	0		2222
1241	T	0		2223
1242	G	0		2224
1243	T	0		2225
1244	G	0		2226
1245	G	0		2227
1246	T	0		2228
1247	G	0		2229
1248	A	0		2230
1249	A	0		2231
1250	A	0		2232
1251	C	0		2233
1252	T	0		2234
1253	T	0		2235
1254	C	0		2236
1255	A	0		2237
1256	T	0		2238
1257	G	0		2239
1258	G	0		2240
1259	C	0		2241
1260	A	0		2242
1261	G	0		2243
1262	A	0		2244
1263	C	0		2245
1264	G	0		2246
1265	G	0		2247
1266	G	0		2248
1267	C	0		2249
1268	G	0		2250
1269	A	0		2251
1270	T	0		2252
1271	T	0		2253
1272	T	0		2254
1273	T	0		2255
1274	G	0		2256
1275	T	0		2257
1276	T	0		2258
1277	A	0		2259
1278	A	0		2260
1279	A	0		2261
1280	G	0		2262
1281	C	0		2263
1282	C	0		2264
1283	A	0		2265
1284	C	0		2266
1285	T	0		2267
1286	T	0		2268
1287	G	0		2269
1288	C	0		2270
1289	G	0		2271
1290	A	1		2272
1291	A	1		2273
1292	T	1		2283
1293	T	1		2284
1294	T	1		2285
1295	T	1		2286
1296	G	1		2287
1297	T	1		2288
1298	G	1		2289
1299	G	1		2290
1300	C	1		2291
1301	A	1		2292
1302	C	1		2293
1303	T	1		2294
1304	G	1		2295
1305	A	1		2296
1306	G	1		2297
1307	A	1		2298
1308	A	1		2299
1309	T	1		2300
1310	T	1		2301
1311	T	0		2302
1312	G	0		2303
1313	A	0		2304
1314	C	0		2305
1315	T	0		2306
1316	A	0		2307
1317	A	1		2308
1318	A	1		2309
1319	G	1		2310
1320	A	1		2311
1321	A	1		2312
1322	G	1		2313
1323	G	1		2314
1324	T	1		2315
1325	G	1		2316
1326	C	1		2358
1327	C	1		2359
1328	A	1		2360
1329	C	1		2361
1330	T	1		2362
1331	A	1		2363
1332	C	1		2364
1333	T	1		2365
1334	T	1		2366
1335	G	1		2367
1336	T	1		2368
1337	G	1		2369
1338	G	1		2370
1339	T	1		2371
1340	T	1		2372
1341	A	1		2373
1342	C	1		2374
1343	T	1		2375
1344	T	1		2376
1345	A	1		2377
1346	C	1		2378
1347	C	1		2379
1348	C	1		2380
1349	C	1		2381
1350	A	1		2382
1351	A	1		2383
1352	A	0		2384
1353	A	0		2385
1354	T	0		2386
1355	G	0		2387
1356	C	0		2388
1357	T	0		2389
1358	G	0		2390
1359	T	0		2391
1360	T	0		2392
1361	G	0		2393
1362	T	0		2394
1363	T	0		2395
1364	A	0		2396
1365	A	0		2397
1366	A	0		2398
1367	A	0		2399
1368	T	0		2400
1369	T	0		2401
1370	T	0		2402
1371	A	0		2403
1372	T	0		2404
1373	T	0		2405
1374	G	0		2406
1375	T	0		2407
1376	C	0		2408
1377	C	0		2436
1378	A	0		2437
1379	G	0		2438
1380	C	0		2439
1381	A	0		2440
1382	T	0		2441
1383	G	0		2442
1384	T	0		2443
1385	C	0		2444
1386	A	0		2445
1387	C	0		2446
1388	A	0		2447
1389	A	0		2448
1390	T	0		2449
1391	T	0		2450
1392	C	0		2451
1393	A	0		2452
1394	G	0		2453
1395	A	0		2454
1396	A	0		2455
1397	G	0		2475
1398	T	0		2476
1399	A	0		2477
1400	G	0		2478
1401	G	0		2479
1402	A	0		2480
1403	C	0		2481
1404	C	0		2482
1405	T	0		2483
1406	G	0		2484
1407	A	0		2485
1408	G	0		2486
1409	C	0		2487
1410	A	0		2492
1411	T	0		2493
1412	A	0		2494
1413	G	0		2495
1414	T	0		2496
1415	C	0		2497
1416	T	0		2498
1417	T	0		2499
1418	G	0		2500
1419	C	0		2501
1420	C	0		2502
1421	G	0		2503
1422	A	0		2504
1423	A	0		2505
1424	T	0		2506
1425	A	0		2507
1426	C	0		2508
1427	C	0		2509
1428	A	0		2510
1429	T	0		2511
1430	A	0		2512
1431	A	0		2513
1432	T	0		2514
1433	G	0		2515
1434	A	0		2516
1435	A	0		2517
1436	T	0		2518
1437	C	0		2519
1438	T	1		2520
1439	G	1		2530
1440	G	1		2531
1441	C	1		2532
1442	T	1		2533
1443	T	1		2534
1444	G	1		2535
1445	A	1		2536
1446	A	1		2537
1447	A	1		2538
1448	A	1		2539
1449	C	1		2540
1450	C	1		2541
1451	A	1		2542
1452	T	1		2543
1453	T	1		2544
1454	C	1		2545
1455	T	1		2546
1456	T	1		2547
1457	C	1		2548
1458	G	1		2549
1459	T	1		2550
1460	A	1		2551
1461	A	1		2552
1462	G	1		2553
1463	G	1		2554
1464	G	1		2555
1465	T	1		2556
1466	G	0		2557
1467	G	0		2558
1468	T	0		2559
1469	C	0		2560
1470	G	0		2561
1471	C	0		2562
1472	A	0		2563
1473	C	0		2564
1474	T	0		2565
1475	A	0		2566
1476	T	0		2567
1477	T	0		2568
1478	G	0		2569
1479	C	0		2570
1480	C	0		2571
1481	T	0		2572
1482	T	0		2573
1483	T	0		2574
1484	G	0		2575
1485	G	0		2576
1486	A	0		2577
1487	G	0		2578
1488	G	0		2579
1489	C	0		2580
1490	T	0		2581
1491	G	0		2582
1492	T	0		2583
1493	G	0		2584
1494	T	0		2585
1495	G	0		2586
1496	T	0		2587
1497	T	0		2588
1498	C	0		2589
1499	T	1		2590
1500	C	1		2591
1501	T	1		2592
1502	T	1		2593
1503	A	1		2594
1504	T	1		2595
1505	G	1		2596
1506	T	1		2597
1507	T	1		2598
1508	G	1		2599
1509	G	1		2600
1510	T	1		2601
1511	T	1		2602
1512	G	1		2603
1513	C	1		2604
1514	C	1		2605
1515	A	1		2606
1516	T	1		2607
1517	A	1		2608
1518	A	1		2609
1519	C	1		2610
1520	A	1		2611
1521	A	0		2612
1522	G	0		2613
1523	T	0		2614
1524	G	0		2615
1525	T	0		2616
1526	G	0		2617
1527	C	0		2618
1528	C	0		2619
1529	T	0		2620
1530	A	0		2621
1531	T	0		2622
1532	T	0		2623
1533	G	0		2624
1534	G	0		2625
1535	G	0		2626
1536	T	0		2650
1537	T	0		2651
1538	C	0		2652
1539	C	0		2653
1540	A	0		2654
1541	C	0		2655
1542	G	0		2656
1543	T	1		2657
1544	G	1		2658
1545	C	1		2659
1546	T	1		2660
1547	A	1		2661
1548	G	1		2662
1549	C	1		2663
1550	G	1		2664
1551	C	1		2665
1552	T	1		2666
1553	A	1		2682
1554	A	1		2683
1555	C	1		2684
1556	A	1		2685
1557	T	0		2686
1558	A	0		2687
1559	G	0		2688
1560	G	0		2689
1561	T	0		2690
1562	T	0		2691
1563	G	0		2692
1564	T	0		2693
1565	A	0		2694
1566	A	0		2695
1567	C	0		2696
1568	C	0		2697
1569	A	0		2698
1570	T	0		2699
1571	A	0		2700
1572	C	0		2701
1573	A	0		2702
1574	G	0		2703
1575	G	0		2704
1576	T	0		2705
1577	G	0		2721
1578	T	0		2722
1579	T	0		2723
1580	G	0		2724
1581	T	0		2725
1582	T	0		2726
1583	G	0		2727
1584	G	0		2728
1585	A	0		2729
1586	G	0		2730
1587	A	0		2731
1588	A	0		2732
1589	G	0		2733
1590	G	0		2734
1591	T	0		2735
1592	T	0		2736
1593	C	0		2737
1594	C	0		2738
1595	G	1		2739
1596	A	1		2740
1597	A	1		2741
1598	G	1		2742
1599	G	1		2743
1600	T	1		2744
1601	C	1		2745
1602	T	1		2746
1603	T	1		2747
1604	A	1		2748
1605	A	1		2749
1606	T	1		2750
1607	G	1		2751
1608	A	1		2752
1609	C	1		2753
1610	A	1		2754
1611	A	1		2755
1612	C	1		2756
1613	C	1		2757
1614	T	1		2773
1615	T	1		2774
1616	C	1		2775
1617	T	1		2776
1618	T	1		2777
1619	G	1		2778
1620	A	1		2779
1621	A	1		2780
1622	A	1		2781
1623	T	1		2782
1624	A	1		2783
1625	C	1		2784
1626	T	1		2785
1627	C	1		2786
1628	C	1		2787
1629	A	1		2788
1630	A	1		2789
1631	A	1		2790
1632	A	1		2791
1633	A	1		2792
1634	G	1		2793
1635	A	0		2794
1636	G	0		2795
1637	A	1		2797
1638	A	1		2798
1639	A	1		2799
1640	G	1		2800
1641	T	1		2801
1642	C	1		2802
1643	A	1		2803
1644	A	1		2804
1645	C	1		2805
1646	A	1		2806
1647	T	1		2807
1648	C	1		2808
1649	A	1		2809
1650	A	1		2810
1651	T	1		2811
1652	A	1		2812
1653	T	1		2813
1654	T	1		2814
1655	G	1		2815
1656	T	1		2816
1657	T	1		2817
1658	G	1		2818
1659	G	1		2819
1660	T	1		2820
1661	G	1		2821
1662	A	1		2822
1663	C	1		2823
1664	T	1		2824
1665	T	1		2825
1666	T	1		2826
1667	A	1		2827
1668	A	1		2828
1669	A	1		2829
1670	C	1		2830
1671	T	1		2831
1672	T	1		2832
1673	A	1		2833
1674	A	1		2834
1675	T	1		2835
1676	G	1		2836
1677	A	0		2837
1678	A	0		2889
1679	G	0		2890
1680	A	0		2891
1681	G	0		2892
1682	A	0		2893
1683	T	0		2894
1684	C	0		2895
1685	G	0		2896
1686	C	0		2897
1687	C	0		2898
1688	A	0		2899
1689	T	0		2900
1690	T	0		2901
1691	A	0		2902
1692	T	0		2903
1693	T	0		2964
1694	T	0		2965
1695	T	0		2966
1696	G	0		2967
1697	G	0		2968
1698	C	0		2969
1699	A	0		2970
1700	T	0		2971
1701	C	0		2972
1702	T	0		2973
1703	T	0		2974
1704	T	0		2975
1705	T	0		2976
1706	T	0		2977
1707	C	0		2978
1708	T	0		2979
1709	G	1		2980
1710	C	1		2981
1711	T	1		2982
1712	T	1		2983
1713	C	1		2984
1714	C	1		2985
1715	A	1		2986
1716	C	1		2987
1717	A	1		2988
1718	A	1		2989
1719	G	1		2990
1720	T	1		2991
1721	G	1		2992
1722	C	1		2993
1723	T	1		2994
1724	T	1		2995
1725	T	1		2996
1726	T	1		3039
1727	G	1		3040
1728	T	1		3041
1729	G	1		3042
1730	G	1		3043
1731	A	1		3044
1732	A	1		3045
1733	A	1		3046
1734	C	1		3047
1735	T	0		3048
1736	G	0		3049
1737	T	0		3050
1738	G	0		3051
1739	A	0		3052
1740	A	0		3053
1741	A	0		3054
1742	G	0		3055
1743	G	1		3100
1744	T	1		3101
1745	T	1		3102
1746	T	1		3103
1747	G	1		3104
1748	G	1		3105
1749	A	1		3106
1750	T	1		3107
1751	T	1		3108
1752	A	1		3109
1753	T	1		3110
1754	A	1		3111
1755	A	1		3112
1756	A	1		3113
1757	G	1		3114
1758	C	1		3115
1759	A	1		3116
1760	T	1		3117
1761	T	1		3118
1762	C	1		3119
1763	A	1		3120
1764	A	1		3121
1765	A	1		3122
1766	C	1		3123
1767	A	1		3124
1768	A	1		3125
1769	A	1		3126
1770	T	1		3127
1771	T	1		3128
1772	G	1		3129
1773	T	1		3130
1774	T	1		3131
1775	G	1		3132
1776	A	1		3133
1777	A	1		3134
1778	T	1		3135
1779	C	1		3136
1780	C	1		3137
1781	T	1		3138
1782	G	0		3139
1783	T	0		3140
1784	G	0		3141
1785	G	1		3142
1786	T	1		3143
1787	A	1		3144
1788	A	1		3145
1789	T	1		3146
1790	T	1		3147
1791	T	1		3148
1792	T	1		3166
1793	A	1		3167
1794	A	1		3168
1795	A	1		3169
1796	G	1		3170
1797	T	1		3171
1798	T	1		3172
1799	A	1		3173
1800	C	1		3174
1801	A	1		3175
1802	A	1		3176
1803	A	0		3177
1804	A	0		3178
1805	G	0		3179
1806	G	0		3180
1807	A	0		3181
1808	A	0		3182
1809	A	0		3183
1810	A	0		3184
1811	G	0		3185
1812	C	0		3186
1813	T	0		3187
1814	A	0		3188
1815	A	0		3189
1816	A	0		3208
1817	A	0		3209
1818	A	0		3210
1819	A	0		3211
1820	G	0		3212
1821	G	0		3213
1822	T	0		3214
1823	G	0		3215
1824	C	0		3216
1825	C	0		3217
1826	T	0		3218
1827	G	0		3219
1828	G	0		3220
1829	A	0		3221
1830	A	0		3222
1831	T	1		3223
1832	A	1		3224
1833	T	1		3225
1834	T	1		3226
1835	G	1		3227
1836	G	1		3228
1837	T	1		3229
1838	G	1		3230
1839	A	1		3231
1840	A	1		3232
1841	C	1		3266
1842	A	1		3267
1843	G	1		3268
1844	A	1		3269
1845	A	1		3270
1846	A	1		3271
1847	T	1		3272
1848	C	1		3273
1849	A	1		3274
1850	A	1		3275
1851	T	1		3276
1852	A	1		3277
1853	C	0		3278
1854	T	0		3279
1855	G	0		3280
1856	A	0		3281
1857	G	0		3282
1858	T	0		3283
1859	C	0		3284
1860	C	0		3285
1861	T	0		3286
1862	C	0		3287
1863	T	0		3288
1864	T	1		3289
1865	T	1		3290
1866	A	1		3291
1867	T	1		3292
1868	G	1		3293
1869	C	1		3294
1870	A	1		3295
1871	T	1		3296
1872	T	1		3297
1873	T	1		3298
1874	G	1		3329
1875	C	1		3330
1876	A	1		3331
1877	T	1		3332
1878	C	1		3333
1879	A	1		3334
1880	G	0		3335
1881	A	0		3336
1882	G	0		3337
1883	G	0		3338
1884	C	0		3339
1885	T	1		3340
1886	G	1		3341
1887	C	1		3342
1888	T	1		3343
1889	C	1		3344
1890	G	1		3345
1891	T	1		3346
1892	G	1		3347
1893	T	1		3348
1894	T	1		3349
1895	G	1		3350
1896	T	1		3351
1897	A	1		3352
1898	C	1		3353
1899	G	1		3354
1900	A	1		3355
1901	T	1		3356
1902	C	1		3357
1903	A	1		3358
1904	A	0		3359
1905	T	0		3360
1906	T	0		3361
1907	T	0		3362
1908	T	0		3363
1909	C	0		3364
1910	T	0		3365
1911	C	0		3366
1912	C	0		3367
1913	C	0		3368
1914	G	0		3369
1915	C	0		3370
1916	A	0		3371
1917	C	0		3372
1918	T	1		3373
1919	C	1		3374
1920	T	1		3375
1921	T	1		3376
1922	G	1		3377
1923	A	1		3378
1924	A	1		3379
1925	A	1		3380
1926	C	1		3381
1927	T	1		3382
1928	G	1		3383
1929	C	1		3384
1930	T	1		3385
1931	C	1		3386
1932	A	1		3387
1933	A	1		3388
1934	A	1		3389
1935	A	1		3390
1936	T	1		3391
1937	T	1		3392
1938	C	1		3393
1939	T	1		3394
1940	G	1		3395
1941	T	1		3396
1942	G	1		3397
1943	C	1		3398
1944	G	1		3399
1945	T	1		3400
1946	G	1		3401
1947	T	1		3402
1948	T	1		3421
1949	T	1		3422
1950	T	1		3423
1951	A	1		3424
1952	C	1		3425
1953	A	1		3426
1954	G	1		3427
1955	A	1		3428
1956	A	1		3429
1957	G	1		3430
1958	G	1		3431
1959	C	1		3432
1960	C	1		3433
1961	G	1		3434
1962	C	1		3435
1963	T	1		3436
1964	A	1		3437
1965	T	1		3438
1966	A	1		3439
1967	A	1		3440
1968	C	0		3441
1969	A	0		3442
1970	A	0		3443
1971	T	0		3444
1972	A	0		3445
1973	C	0		3446
1974	T	0		3447
1975	A	0		3448
1976	G	0		3449
1977	A	0		3450
1978	T	0		3451
1979	G	0		3452
1980	G	0		3453
1981	A	0		3454
1982	A	0		3455
1983	T	0		3456
1984	T	0		3457
1985	T	1		3458
1986	C	1		3459
1987	A	1		3460
1988	C	1		3461
1989	A	1		3462
1990	G	1		3463
1991	T	1		3464
1992	A	1		3465
1993	T	1		3466
1994	T	1		3467
1995	C	1		3468
1996	A	1		3481
1997	C	1		3482
1998	T	1		3483
[truncated: 27,908 more rows]

## Sheet: IR-6
Supplementary material 2 (sheet2) – Sequence of NC_045512.2 covered by 6 nt long IRs (IRs-6). In the column A, the position of each nucleotide of reference sequence NC_045512.2 is shown; in the column B, the corresponding nucleotide of NC_045512.2 is shown; in the column C, overlay of IR-6 with nucleotide position is shown (0 – IR-6 not present, 1 – IR-6 is present); in the column E, all position…
Ref Position	Ref Nucleotide	IR-6 presence		Positions covered by IR-6	Ref Nucleotide	IR length
1	A	0		52	T	6
2	T	0		53	G	6
3	T	0		54	T	6
4	A	0		55	A	6
5	A	0		56	G	6
6	A	0		57	A	6
7	G	0		58	T	6
8	G	0		59	C	6
9	T	0		60	T	6
10	T	0		61	G	6
11	T	0		62	T	6
12	A	0		63	T	6
13	T	0		64	C	6
14	A	0		65	T	6
15	C	0		65	T	6
16	C	0		66	C	6
17	T	0		66	C	6
18	T	0		67	T	6
19	C	0		67	T	6
20	C	0		68	A	6
21	C	0		68	A	6
22	A	0		69	A	6
23	G	0		69	A	6
24	G	0		70	A	6
25	T	0		70	A	6
26	A	0		71	C	6
27	A	0		72	G	6
28	C	0		73	A	6
29	A	0		74	A	6
30	A	0		75	C	6
31	A	0		76	T	6
32	C	0		77	T	6
33	C	0		78	T	6
34	A	0		79	A	6
35	A	0		80	A	6
36	C	0		81	A	6
37	C	0		111	T	6
38	A	0		112	T	6
39	A	0		112	T	6
40	C	0		113	A	6
41	T	0		113	A	6
42	T	0		114	G	6
43	T	0		114	G	6
44	C	0		115	T	6
45	G	0		115	T	6
46	A	0		116	G	6
47	T	0		116	G	6
48	C	0		117	C	6
49	T	0		117	C	6
50	C	0		118	A	6
51	T	0		118	A	6
52	T	1		119	C	6
53	G	1		119	C	6
54	T	1		120	T	6
55	A	1		120	T	6
56	G	1		121	C	6
57	A	1		121	C	6
58	T	1		122	A	6
59	C	1		122	A	6
60	T	1		123	C	6
61	G	1		124	G	6
62	T	1		125	C	6
63	T	1		126	A	6
64	C	1		127	G	6
65	T	2		128	T	6
66	C	2		129	A	6
67	T	2		130	T	6
68	A	2		131	A	6
69	A	2		132	A	6
70	A	2		133	T	6
71	C	1		134	T	6
72	G	1		134	T	6
73	A	1		135	A	6
74	A	1		135	A	6
75	C	1		136	A	6
76	T	1		136	A	6
77	T	1		137	T	6
78	T	1		137	T	6
79	A	1		138	A	6
80	A	1		138	A	6
81	A	1		139	A	6
82	A	0		139	A	6
83	T	0		140	C	6
84	C	0		140	C	6
85	T	0		141	T	6
86	G	0		141	T	6
87	T	0		142	A	6
88	G	0		142	A	6
89	T	0		143	A	6
90	G	0		144	T	6
91	G	0		145	T	6
92	C	0		146	A	6
93	T	0		148	T	6
94	G	0		149	G	6
95	T	0		150	T	6
96	C	0		151	C	6
97	A	0		152	G	6
98	C	0		153	T	6
99	T	0		154	T	6
100	C	0		155	G	6
101	G	0		156	A	6
102	G	0		157	C	6
103	C	0		158	A	6
104	T	0		159	G	6
105	G	0		160	G	6
106	C	0		161	A	6
107	A	0		162	C	6
108	T	0		163	A	6
109	G	0		216	G	6
110	C	0		217	C	6
111	T	1		218	C	6
112	T	2		219	G	6
113	A	2		220	A	6
114	G	2		221	T	6
115	T	2		222	C	6
116	G	2		223	A	6
117	C	2		224	T	6
118	A	2		225	C	6
119	C	2		226	A	6
120	T	2		227	G	6
121	C	2		228	C	6
122	A	2		282	C	6
123	C	1		283	T	6
124	G	1		284	G	6
125	C	1		285	G	6
126	A	1		286	T	6
127	G	1		287	T	6
128	T	1		288	T	6
129	A	1		289	C	6
130	T	1		290	A	6
131	A	1		291	A	6
132	A	1		292	C	6
133	T	1		293	G	6
134	T	2		294	A	6
135	A	2		295	G	6
136	A	2		307	C	6
137	T	2		308	C	6
138	A	2		309	A	6
139	A	2		310	A	6
140	C	2		311	C	6
141	T	2		312	T	6
142	A	2		313	C	6
143	A	1		314	A	6
144	T	1		315	G	6
145	T	1		316	T	6
146	A	1		317	T	6
147	C	0		318	T	6
148	T	1		319	G	6
149	G	1		398	C	6
150	T	1		399	A	6
151	C	1		400	T	6
152	G	1		401	C	6
153	T	1		402	T	6
154	T	1		403	T	6
155	G	1		404	A	6
156	A	1		405	A	6
157	C	1		406	A	6
158	A	1		407	G	6
159	G	1		408	A	6
160	G	1		409	T	6
161	A	1		410	G	6
162	C	1		413	A	6
163	A	1		414	C	6
164	C	0		415	T	6
165	G	0		416	T	6
166	A	0		417	G	6
167	G	0		418	T	6
168	T	0		419	G	6
169	A	0		420	G	6
170	A	0		421	C	6
171	C	0		422	T	6
172	T	0		423	T	6
173	C	0		424	A	6
174	G	0		425	G	6
175	T	0		426	T	6
176	C	0		427	A	6
177	T	0		428	G	6
178	A	0		429	A	6
179	T	0		430	A	6
180	C	0		431	G	6
181	T	0		432	T	6
182	T	0		435	A	6
183	C	0		436	A	6
184	T	0		436	A	6
185	G	0		437	A	6
186	C	0		437	A	6
187	A	0		438	A	6
188	G	0		438	A	6
189	G	0		439	A	6
190	C	0		439	A	6
191	T	0		440	G	6
192	G	0		440	G	6
193	C	0		441	G	6
194	T	0		441	G	6
195	T	0		442	C	6
196	A	0		442	C	6
197	C	0		443	G	6
198	G	0		443	G	6
199	G	0		444	T	6
200	T	0		444	T	6
201	T	0		445	T	6
202	T	0		445	T	6
203	C	0		446	T	6
204	G	0		446	T	6
205	T	0		447	T	6
206	C	0		447	T	6
207	C	0		457	T	6
208	G	0		458	G	6
209	T	0		459	A	6
210	G	0		460	A	6
211	T	0		461	C	6
212	T	0		462	A	6
213	G	0		463	G	6
214	C	0		464	C	6
215	A	0		465	C	6
216	G	1		466	C	6
217	C	1		467	T	6
218	C	1		468	A	6
219	G	1		469	T	6
220	A	1		470	G	6
221	T	1		471	T	6
222	C	1		472	G	6
223	A	1		473	T	6
224	T	1		474	T	6
225	C	1		475	C	6
226	A	1		476	A	6
227	G	1		589	C	6
228	C	1		590	C	6
229	A	0		591	C	6
230	C	0		592	T	6
231	A	0		593	C	6
232	T	0		594	A	6
233	C	0		595	T	6
234	T	0		596	G	6
235	A	0		597	T	6
236	G	0		598	G	6
237	G	0		599	G	6
238	T	0		600	G	6
239	T	0		626	G	6
240	T	0		627	T	6
241	C	0		628	T	6
242	G	0		629	C	6
243	T	0		630	T	6
244	C	0		631	T	6
245	C	0		632	C	6
246	G	0		633	T	6
247	G	0		634	T	6
248	G	0		635	C	6
249	T	0		636	G	6
250	G	0		637	T	6
251	T	0		638	A	6
252	G	0		639	A	6
253	A	0		640	G	6
254	C	0		641	A	6
255	C	0		642	A	6
256	G	0		643	C	6
257	A	0		663	G	6
258	A	0		664	C	6
259	A	0		665	C	6
260	G	0		666	A	6
261	G	0		667	T	6
262	T	0		668	A	6
263	A	0		669	G	6
264	A	0		670	T	6
265	G	0		671	T	6
266	A	0		672	A	6
267	T	0		673	C	6
268	G	0		674	G	6
269	G	0		675	G	6
270	A	0		676	C	6
271	G	0		686	A	6
272	A	0		687	A	6
273	G	0		688	G	6
274	C	0		689	T	6
275	C	0		690	C	6
276	T	0		691	A	6
277	T	0		692	T	6
278	G	0		693	T	6
279	T	0		694	T	6
280	C	0		695	G	6
281	C	0		696	A	6
282	C	1		697	C	6
283	T	1		698	T	6
284	G	1		699	T	6
285	G	1		727	T	6
286	T	1		728	G	6
287	T	1		729	A	6
288	T	1		730	A	6
289	C	1		730	A	6
290	A	1		731	G	6
291	A	1		731	G	6
292	C	1		732	A	6
293	G	1		732	A	6
294	A	1		733	T	6
295	G	1		733	T	6
296	A	0		734	T	6
297	A	0		734	T	6
298	A	0		735	T	6
299	A	0		735	T	6
300	C	0		735	T	6
301	A	0		736	T	6
302	C	0		736	T	6
303	A	0		736	T	6
304	C	0		737	C	6
305	G	0		737	C	6
306	T	0		737	C	6
307	C	1		738	A	6
308	C	1		738	A	6
309	A	1		738	A	6
310	A	1		739	A	6
311	C	1		739	A	6
312	T	1		740	G	6
313	C	1		740	G	6
314	A	1		741	A	6
315	G	1		741	A	6
316	T	1		742	A	6
317	T	1		742	A	6
318	T	1		743	A	6
319	G	1		743	A	6
320	C	0		744	A	6
321	C	0		744	A	6
322	T	0		745	C	6
323	G	0		745	C	6
324	T	0		746	T	6
325	T	0		746	T	6
326	T	0		747	G	6
327	T	0		748	G	6
328	A	0		749	A	6
329	C	0		749	A	6
330	A	0		750	A	6
331	G	0		750	A	6
332	G	0		751	C	6
333	T	0		752	A	6
334	T	0		753	C	6
335	C	0		754	T	6
336	G	0		755	A	6
337	C	0		756	A	6
338	G	0		757	A	6
339	A	0		758	C	6
340	C	0		759	A	6
341	G	0		760	T	6
342	T	0		761	A	6
343	G	0		762	G	6
344	C	0		763	C	6
345	T	0		764	A	6
346	C	0		765	G	6
347	G	0		766	T	6
348	T	0		767	G	6
349	A	0		768	G	6
350	C	0		769	T	6
351	G	0		782	C	6
352	T	0		783	T	6
353	G	0		784	C	6
354	G	0		785	A	6
355	C	0		786	T	6
356	T	0		787	G	6
357	T	0		788	C	6
358	T	0		789	G	6
359	G	0		790	T	6
360	G	0		791	G	6
361	A	0		792	A	6
362	G	0		793	G	6
363	A	0		805	G	6
364	C	0		806	G	6
365	T	0		807	C	6
366	C	0		808	A	6
367	C	0		809	T	6
368	G	0		810	A	6
369	T	0		811	C	6
370	G	0		812	A	6
371	G	0		813	C	6
372	A	0		814	T	6
373	G	0		815	C	6
374	G	0		816	G	6
375	A	0		817	C	6
376	G	0		818	T	6
377	G	0		819	A	6
378	T	0		820	T	6
379	C	0		821	G	6
380	T	0		822	T	6
381	T	0		823	C	6
382	A	0		837	G	6
383	T	0		838	T	6
384	C	0		839	G	6
385	A	0		840	G	6
386	G	0		841	C	6
387	A	0		842	C	6
388	G	0		843	C	6
389	G	0		844	T	6
390	C	0		845	G	6
391	A	0		846	A	6
392	C	0		847	T	6
393	G	0		848	G	6
394	T	0		849	G	6
395	C	0		850	C	6
396	A	0		851	T	6
397	A	0		852	A	6
398	C	1		853	C	6
399	A	1		856	T	6
400	T	1		857	C	6
401	C	1		858	T	6
402	T	1		859	T	6
403	T	1		860	G	6
404	A	1		861	A	6
405	A	1		862	G	6
406	A	1		863	T	6
407	G	1		864	G	6
408	A	1		865	C	6
409	T	1		866	A	6
410	G	1		867	T	6
411	G	0		868	T	6
412	C	0		869	A	6
413	A	1		870	A	6
414	C	1		871	A	6
415	T	1		872	G	6
416	T	1		873	A	6
417	G	1		908	T	6
418	T	1		909	T	6
419	G	1		910	G	6
420	G	1		911	T	6
421	C	1		912	C	6
422	T	1		913	C	6
423	T	1		914	G	6
424	A	1		915	A	6
425	G	1		916	A	6
426	T	1		917	C	6
427	A	1		918	A	6
428	G	1		919	A	6
429	A	1		927	T	6
430	A	1		928	T	6
431	G	1		929	A	6
432	T	1		930	T	6
433	T	0		931	T	6
434	G	0		932	G	6
435	A	1		933	A	6
436	A	2		934	C	6
437	A	2		935	A	6
438	A	2		936	C	6
439	A	2		937	T	6
440	G	2		938	A	6
441	G	2		939	A	6
442	C	2		990	C	6
443	G	2		991	G	6
444	T	2		992	G	6
445	T	2		993	A	6
446	T	2		994	A	6
447	T	2		995	C	6
448	G	0		996	G	6
449	C	0		997	T	6
450	C	0		998	T	6
451	T	0		999	C	6
452	C	0		1000	T	6
453	A	0		1001	G	6
454	A	0		1058	A	6
455	C	0		1059	C	6
456	T	0		1060	C	6
457	T	1		1061	T	6
458	G	1		1062	T	6
459	A	1		1063	C	6
460	A	1		1064	A	6
461	C	1		1065	A	6
462	A	1		1066	T	6
463	G	1		1067	G	6
464	C	1		1068	G	6
465	C	1		1069	G	6
466	C	1		1070	G	6
467	T	1		1071	A	6
468	A	1		1072	A	6
469	T	1		1073	T	6
470	G	1		1074	G	6
471	T	1		1075	T	6
472	G	1		1075	T	6
473	T	1		1076	C	6
474	T	1		1077	C	6
475	C	1		1078	A	6
476	A	1		1079	A	6
477	T	0		1080	A	6
478	C	0		1081	T	6
479	A	0		1082	T	6
480	A	0		1083	T	6
481	A	0		1084	T	6
482	C	0		1085	G	6
483	G	0		1085	G	6
484	T	0		1086	T	6
485	T	0		1086	T	6
486	C	0		1087	A	6
487	G	0		1087	A	6
488	G	0		1088	T	6
489	A	0		1089	T	6
490	T	0		1090	T	6
491	G	0		1091	C	6
492	C	0		1092	C	6
493	T	0		1093	C	6
494	C	0		1094	T	6
495	G	0		1095	T	6
496	A	0		1096	A	6
497	A	0		1097	A	6
498	C	0		1098	A	6
499	T	0		1099	T	6
500	G	0		1100	T	6
501	C	0		1101	C	6
502	A	0		1103	A	6
503	C	0		1104	T	6
504	C	0		1105	A	6
505	T	0		1106	A	6
506	C	0		1107	T	6
507	A	0		1108	C	6
508	T	0		1109	A	6
509	G	0		1110	A	6
510	G	0		1111	G	6
511	T	0		1112	A	6
512	C	0		1113	C	6
513	A	0		1114	T	6
514	T	0		1115	A	6
515	G	0		1116	T	6
516	T	0		1179	C	6
517	T	0		1180	A	6
518	A	0		1181	G	6
519	T	0		1182	T	6
520	G	0		1183	T	6
521	G	0		1184	G	6
522	T	0		1185	C	6
523	T	0		1186	G	6
524	G	0		1187	T	6
525	A	0		1188	C	6
526	G	0		1189	A	6
527	C	0		1190	C	6
528	T	0		1191	C	6
529	G	0		1192	A	6
530	G	0		1193	A	6
531	T	0		1194	A	6
532	A	0		1195	T	6
533	G	0		1196	G	6
534	C	0		1197	A	6
535	A	0		1198	A	6
536	G	0		1199	T	6
537	A	0		1200	G	6
538	A	0		1201	C	6
539	C	0		1202	A	6
540	T	0		1203	A	6
541	C	0		1204	C	6
542	G	0		1205	C	6
543	A	0		1206	A	6
544	A	0		1207	A	6
545	G	0		1208	A	6
546	G	0		1209	T	6
547	C	0		1210	G	6
548	A	0		1211	T	6
549	T	0		1212	G	6
550	T	0		1213	C	6
551	C	0		1214	C	6
552	A	0		1215	T	6
553	G	0		1216	T	6
554	T	0		1290	A	6
555	A	0		1291	A	6
556	C	0		1292	T	6
557	G	0		1293	T	6
558	G	0		1294	T	6
559	T	0		1295	T	6
560	C	0		1296	G	6
561	G	0		1297	T	6
562	T	0		1298	G	6
563	A	0		1299	G	6
564	G	0		1300	C	6
565	T	0		1301	A	6
566	G	0		1302	C	6
567	G	0		1303	T	6
568	T	0		1304	G	6
569	G	0		1305	A	6
570	A	0		1306	G	6
571	G	0		1307	A	6
572	A	0		1308	A	6
573	C	0		1309	T	6
574	A	0		1310	T	6
575	C	0		1317	A	6
576	T	0		1318	A	6
577	T	0		1319	G	6
578	G	0		1320	A	6
579	G	0		1321	A	6
580	T	0		1322	G	6
581	G	0		1323	G	6
582	T	0		1324	T	6
583	C	0		1325	G	6
584	C	0		1326	C	6
585	T	0		1326	C	6
586	T	0		1327	C	6
587	G	0		1327	C	6
588	T	0		1328	A	6
589	C	1		1328	A	6
590	C	1		1329	C	6
591	C	1		1329	C	6
592	T	1		1330	T	6
593	C	1		1330	T	6
594	A	1		1331	A	6
595	T	1		1331	A	6
596	G	1		1332	C	6
597	T	1		1332	C	6
598	G	1		1333	T	6
599	G	1		1333	T	6
600	G	1		1334	T	6
601	C	0		1334	T	6
602	G	0		1335	G	6
603	A	0		1336	T	6
604	A	0		1337	G	6
605	A	0		1338	G	6
606	T	0		1438	T	6
607	A	0		1439	G	6
608	C	0		1440	G	6
609	C	0		1441	C	6
610	A	0		1442	T	6
611	G	0		1443	T	6
612	T	0		1444	G	6
613	G	0		1445	A	6
614	G	0		1446	A	6
615	C	0		1447	A	6
616	T	0		1448	A	6
617	T	0		1448	A	6
618	A	0		1449	C	6
619	C	0		1449	C	6
620	C	0		1450	C	6
621	G	0		1450	C	6
622	C	0		1451	A	6
623	A	0		1451	A	6
624	A	0		1452	T	6
625	G	0		1453	T	6
626	G	1		1454	C	6
627	T	1		1455	T	6
628	T	1		1456	T	6
629	C	1		1457	C	6
630	T	1		1458	G	6
631	T	1		1459	T	6
632	C	1		1460	A	6
633	T	1		1461	A	6
634	T	1		1462	G	6
635	C	1		1463	G	6
636	G	1		1464	G	6
637	T	1		1465	T	6
638	A	1		1595	G	6
639	A	1		1596	A	6
640	G	1		1597	A	6
641	A	1		1598	G	6
642	A	1		1599	G	6
643	C	1		1600	T	6
644	G	0		1601	C	6
645	G	0		1602	T	6
646	T	0		1603	T	6
647	A	0		1604	A	6
648	A	0		1605	A	6
649	T	0		1606	T	6
650	A	0		1607	G	6
651	A	0		1608	A	6
652	A	0		1609	C	6
653	G	0		1610	A	6
654	G	0		1611	A	6
655	A	0		1612	C	6
656	G	0		1613	C	6
657	C	0		1614	T	6
658	T	0		1615	T	6
659	G	0		1616	C	6
660	G	0		1642	C	6
661	T	0		1643	A	6
662	G	0		1644	A	6
663	G	1		1645	C	6
664	C	1		1646	A	6
665	C	1		1647	T	6
666	A	1		1648	C	6
667	T	1		1649	A	6
668	A	1		1650	A	6
669	G	1		1651	T	6
670	T	1		1652	A	6
671	T	1		1653	T	6
672	A	1		1654	T	6
673	C	1		1655	G	6
674	G	1		1663	C	6
675	G	1		1664	T	6
676	C	1		1665	T	6
677	G	0		1666	T	6
678	C	0		1667	A	6
679	C	0		1668	A	6
680	G	0		1669	A	6
681	A	0		1670	C	6
682	T	0		1671	T	6
683	C	0		1672	T	6
684	T	0		1673	A	6
685	A	0		1674	A	6
686	A	1		1675	T	6
687	A	1		1676	G	6
688	G	1		1714	C	6
689	T	1		1715	A	6
690	C	1		1716	C	6
691	A	1		1717	A	6
692	T	1		1718	A	6
693	T	1		1719	G	6
694	T	1		1720	T	6
695	G	1		1721	G	6
696	A	1		1722	C	6
697	C	1		1723	T	6
698	T	1		1724	T	6
699	T	1		1725	T	6
700	A	0		1726	T	6
701	G	0		1727	G	6
702	G	0		1789	T	6
703	C	0		1790	T	6
704	G	0		1791	T	6
705	A	0		1792	T	6
706	C	0		1793	A	6
707	G	0		1794	A	6
708	A	0		1795	A	6
709	G	0		1796	G	6
710	C	0		1797	T	6
711	T	0		1798	T	6
712	T	0		1799	A	6
713	G	0		1800	C	6
714	G	0		1801	A	6
715	C	0		1802	A	6
716	A	0		1918	T	6
717	C	0		1919	C	6
718	T	0		1920	T	6
719	G	0		1921	T	6
720	A	0		1922	G	6
721	T	0		1923	A	6
722	C	0		1924	A	6
723	C	0		1925	A	6
724	T	0		1926	C	6
725	T	0		1927	T	6
726	A	0		1928	G	6
727	T	1		1929	C	6
728	G	1		1930	T	6
729	A	1		1931	C	6
730	A	2		1932	A	6
731	G	2		1933	A	6
732	A	2		1934	A	6
733	T	2		1935	A	6
734	T	2		1936	T	6
735	T	3		1937	T	6
736	T	3		1938	C	6
737	C	3		1939	T	6
738	A	3		1940	G	6
739	A	2		1941	T	6
740	G	2		1942	G	6
741	A	2		1943	C	6
742	A	2		1944	G	6
743	A	2		1945	T	6
744	A	2		1946	G	6
745	C	2		1947	T	6
746	T	2		1948	T	6
747	G	1		1949	T	6
748	G	1		1949	T	6
749	A	2		1950	T	6
750	A	2		1950	T	6
751	C	1		1951	A	6
752	A	1		1951	A	6
753	C	1		1952	C	6
754	T	1		1952	C	6
755	A	1		1953	A	6
756	A	1		1953	A	6
757	A	1		1954	G	6
758	C	1		1954	G	6
759	A	1		1955	A	6
760	T	1		1955	A	6
761	A	1		1956	A	6
762	G	1		1956	A	6
763	C	1		1957	G	6
764	A	1		1958	G	6
765	G	1		1959	C	6
766	T	1		1960	C	6
767	G	1		1961	G	6
768	G	1		1962	C	6
769	T	1		1963	T	6
770	G	0		1964	A	6
771	T	0		1965	T	6
772	T	0		1966	A	6
773	A	0		1967	A	6
774	C	0		2004	T	6
775	C	0		2005	C	6
776	C	0		2006	A	6
777	G	0		2007	T	6
778	T	0		2008	T	6
779	G	0		2009	G	6
780	A	0		2010	A	6
781	A	0		2011	T	6
782	C	1		2012	G	6
783	T	1		2013	C	6
784	C	1		2014	T	6
785	A	1		2015	A	6
786	T	1		2016	T	6
787	G	1		2017	G	6
788	C	1		2018	A	6
789	G	1		2023	C	6
790	T	1		2024	A	6
791	G	1		2025	C	6
792	A	1		2026	A	6
793	G	1		2027	T	6
794	C	0		2028	C	6
795	T	0		2029	T	6
796	T	0		2030	G	6
797	A	0		2031	A	6
798	A	0		2032	T	6
799	C	0		2033	T	6
800	G	0		2034	T	6
801	G	0		2035	G	6
802	A	0		2037	C	6
803	G	0		2038	T	6
804	G	0		2039	A	6
805	G	1		2040	C	6
806	G	1		2041	T	6
807	C	1		2041	T	6
808	A	1		2042	A	6
809	T	1		2042	A	6
810	A	1		2043	A	6
811	C	1		2043	A	6
812	A	1		2044	C	6
813	C	1		2044	C	6
814	T	1		2045	A	6
815	C	1		2045	A	6
816	G	1		2046	A	6
817	C	1		2046	A	6
818	T	1		2047	T	6
819	A	1		2047	T	6
820	T	1		2048	C	6
821	G	1		2048	C	6
822	T	1		2049	T	6
823	C	1		2049	T	6
824	G	0		2050	A	6
825	A	0		2050	A	6
826	T	0		2051	G	6
827	A	0		2051	G	6
828	A	0		2052	T	6
829	C	0		2052	T	6
830	A	0		2053	T	6
831	A	0		2053	T	6
832	C	0		2054	G	6
833	T	0		2054	G	6
834	T	0		2055	T	6
835	C	0		2056	A	6
836	T	0		2057	A	6
837	G	1		2123	G	6
838	T	1		2124	T	6
839	G	1		2125	T	6
840	G	1		2126	T	6
841	C	1		2127	A	6
842	C	1		2128	T	6
843	C	1		2129	G	6
844	T	1		2130	A	6
845	G	1		2131	A	6
846	A	1		2132	A	6
847	T	1		2133	A	6
848	G	1		2134	A	6
849	G	1		2134	A	6
850	C	1		2135	C	6
851	T	1		2135	C	6
852	A	1		2136	T	6
853	C	1		2137	C	6
854	C	0		2138	A	6
855	C	0		2139	A	6
856	T	1		2140	A	6
857	C	1		2141	C	6
858	T	1		2142	C	6
859	T	1		2143	C	6
860	G	1		2144	G	6
861	A	1		2145	T	6
862	G	1		2146	C	6
863	T	1		2147	C	6
864	G	1		2148	T	6
865	C	1		2149	T	6
866	A	1		2150	G	6
867	T	1		2151	A	6
868	T	1		2152	T	6
869	A	1		2153	T	6
870	A	1		2156	C	6
871	A	1		2157	T	6
872	G	1		2158	T	6
873	A	1		2159	G	6
874	C	0		2160	A	6
875	C	0		2161	A	6
876	T	0		2162	G	6
877	T	0		2163	A	6
878	C	0		2164	G	6
879	T	0		2165	A	6
880	A	0		2166	A	6
881	G	0		2167	G	6
882	C	0		2168	T	6
883	A	0		2169	T	6
884	C	0		2170	T	6
885	G	0		2171	A	6
886	T	0		2172	A	6
887	G	0		2173	G	6
888	C	0		2185	G	6
889	T	0		2186	T	6
890	G	0		2187	T	6
891	G	0		2188	T	6
892	T	0		2189	C	6
893	A	0		2190	T	6
894	A	0		2191	T	6
895	A	0		2192	A	6
896	G	0		2193	G	6
897	C	0		2194	A	6
898	T	0		2195	G	6
899	T	0		2196	A	6
900	C	0		2197	C	6
901	A	0		2210	G	6
902	T	0		2211	T	6
903	G	0		2212	T	6
904	C	0		2213	A	6
905	A	0		2214	A	6
906	C	0		2215	A	6
907	T	0		2216	T	6
908	T	1		2217	T	6
909	T	1		2218	T	6
910	G	1		2219	A	6
911	T	1		2220	T	6
912	C	1		2220	T	6
913	C	1		2221	C	6
914	G	1		2221	C	6
915	A	1		2222	T	6
916	A	1		2223	C	6
917	C	1		2224	A	6
918	A	1		2225	A	6
919	A	1		2226	C	6
920	C	0		2227	C	6
921	T	0		2228	T	6
922	G	0		2229	G	6
923	G	0		2230	T	6
924	A	0		2231	G	6
925	C	0		2232	C	6
926	T	0		2233	T	6
927	T	1		2234	T	6
928	T	1		2235	G	6
929	A	1		2236	T	6
930	T	1		2237	G	6
931	T	1		2238	A	6
932	G	1		2248	T	6
933	A	1		2249	G	6
934	C	1		2250	G	6
935	A	1		2251	A	6
936	C	1		2252	C	6
937	T	1		2253	A	6
938	A	1		2254	A	6
939	A	1		2255	A	6
940	G	0		2256	T	6
941	A	0		2257	T	6
942	G	0		2258	G	6
943	G	0		2259	T	6
944	G	0		2260	C	6
945	G	0		2261	A	6
946	T	0		2262	C	6
947	G	0		2262	C	6
948	T	0		2263	C	6
949	A	0		2263	C	6
950	T	0		2264	T	6
951	A	0		2264	T	6
952	C	0		2265	G	6
953	T	0		2265	G	6
954	G	0		2266	T	6
955	C	0		2266	T	6
956	T	0		2267	G	6
957	G	0		2267	G	6
958	C	0		2268	C	6
959	C	0		2268	C	6
960	G	0		2269	A	6
961	T	0		2269	A	6
962	G	0		2270	A	6
963	A	0		2271	A	6
964	A	0		2272	G	6
965	C	0		2273	G	6
966	A	0		2364	T	6
967	T	0		2365	T	6
968	G	0		2366	A	6
969	A	0		2367	A	6
970	G	0		2368	A	6
971	C	0		2369	G	6
972	A	0		2370	C	6
973	T	0		2371	C	6
974	G	0		2372	T	6
975	A	0		2373	T	6
976	A	0		2374	G	6
977	A	0		2375	A	6
978	T	0		2376	A	6
979	T	0		2382	G	6
980	G	0		2383	T	6
981	C	0		2384	G	6
982	T	0		2385	A	6
983	T	0		2386	A	6
984	G	0		2387	A	6
985	G	0		2388	C	6
986	T	0		2388	C	6
987	A	0		2389	A	6
988	C	0		2389	A	6
989	A	0		2390	T	6
990	C	1		2390	T	6
991	G	1		2391	T	6
992	G	1		2391	T	6
993	A	1		2392	T	6
994	A	1		2392	T	6
995	C	1		2393	G	6
996	G	1		2393	G	6
997	T	1		2394	T	6
998	T	1		2394	T	6
999	C	1		2395	C	6
1000	T	1		2395	C	6
1001	G	1		2396	A	6
1002	A	0		2396	A	6
1003	A	0		2397	C	6
1004	A	0		2397	C	6
1005	A	0		2398	G	6
1006	G	0		2399	C	6
1007	A	0		2400	A	6
1008	G	0		2401	C	6
1009	C	0		2402	T	6
1010	T	0		2403	C	6
1011	A	0		2404	A	6
1012	T	0		2405	A	6
1013	G	0		2406	A	6
1014	A	0		2407	G	6
1015	A	0		2408	G	6
1016	T	0		2436	G	6
1017	T	0		2437	A	6
1018	G	0		2438	G	6
1019	C	0		2439	A	6
1020	A	0		2440	A	6
1021	G	0		2441	G	6
1022	A	0		2442	A	6
1023	C	0		2443	A	6
1024	A	0		2444	A	6
1025	C	0		2445	C	6
1026	C	0		2446	T	6
1027	T	0		2447	G	6
1028	T	0		2448	G	6
1029	T	0		2449	C	6
1030	T	0		2450	C	6
1031	G	0		2451	T	6
1032	A	0		2452	A	6
1033	A	0		2453	C	6
1034	A	0		2454	T	6
1035	T	0		2455	C	6
1036	T	0		2475	A	6
1037	A	0		2476	A	6
1038	A	0		2477	G	6
1039	A	0		2478	A	6
1040	T	0		2479	A	6
1041	T	0		2480	A	6
1042	G	0		2481	T	6
1043	G	0		2482	T	6
1044	C	0		2483	A	6
1045	A	0		2484	T	6
1046	A	0		2485	C	6
1047	A	0		2486	T	6
1048	G	0		2487	T	6
1049	A	0		2492	G	6
1050	A	0		2493	A	6
1051	A	0		2494	G	6
1052	T	0		2495	G	6
1053	T	0		2496	G	6
1054	T	0		2497	A	6
1055	G	0		2498	G	6
1056	A	0		2499	A	6
1057	C	0		2500	A	6
1058	A	1		2501	A	6
1059	C	1		2502	C	6
1060	C	1		2503	A	6
1061	T	1		2504	C	6
1062	T	1		2505	T	6
1063	C	1		2506	T	6
1064	A	1		2507	C	6
1065	A	1		2508	C	6
1066	T	1		2509	C	6
1067	G	1		2510	A	6
1068	G	1		2511	C	6
1069	G	1		2543	A	6
1070	G	1		2544	C	6
1071	A	1		2545	T	6
1072	A	1		2546	G	6
1073	T	1		2547	G	6
1074	G	1		2548	T	6
1075	T	2		2549	G	6
1076	C	1		2550	A	6
1077	C	1		2551	T	6
1078	A	1		2552	T	6
1079	A	1		2553	T	6
1080	A	1		2554	A	6
1081	T	1		2555	C	6
1082	T	1		2556	A	6
1083	T	1		2557	A	6
1084	T	1		2558	C	6
1085	G	2		2559	C	6
1086	T	2		2559	C	6
1087	A	2		2560	A	6
1088	T	1		2560	A	6
1089	T	1		2561	T	6
1090	T	1		2561	T	6
1091	C	1		2562	T	6
1092	C	1		2562	T	6
1093	C	1		2563	A	6
1094	T	1		2564	G	6
1095	T	1		2565	A	6
1096	A	1		2566	A	6
1097	A	1		2567	C	6
1098	A	1		2568	A	6
1099	T	1		2569	A	6
1100	T	1		2570	C	6
1101	C	1		2571	C	6
1102	C	0		2572	T	6
1103	A	1		2573	A	6
1104	T	1		2574	C	6
1105	A	1		2575	T	6
1106	A	1		2576	A	6
1107	T	1		2577	G	6
1108	C	1		2578	T	6
1109	A	1		2579	G	6
1110	A	1		2596	A	6
1111	G	1		2597	T	6
1112	A	1		2598	T	6
1113	C	1		2599	G	6
1114	T	1		2600	G	6
1115	A	1		2601	T	6
1116	T	1		2602	T	6
1117	T	0		2603	G	6
1118	C	0		2604	G	6
1119	A	0		2605	T	6
1120	A	0		2606	A	6
1121	C	0		2607	C	6
1122	C	0		2608	A	6
1123	A	0		2609	C	6
1124	A	0		2609	C	6
1125	G	0		2610	C	6
1126	G	0		2610	C	6
1127	G	0		2611	A	6
1128	T	0		2611	A	6
1129	T	0		2612	G	6
1130	G	0		2612	G	6
1131	A	0		2613	T	6
1132	A	0		2613	T	6
1133	A	0		2614	T	6
1134	A	0		2615	T	6
1135	G	0		2616	G	6
1136	A	0		2617	T	6
1137	A	0		2618	A	6
1138	A	0		2619	T	6
1139	A	0		2620	T	6
1140	A	0		2621	A	6
1141	G	0		2622	A	6
1142	C	0		2623	C	6
1143	T	0		2624	G	6
1144	T	0		2625	G	6
1145	G	0		2626	G	6
1146	A	0		2745	A	6
1147	T	0		2746	T	6
1148	G	0		2747	G	6
1149	G	0		2748	A	6
1150	C	0		2749	C	6
1151	T	0		2750	A	6
1152	T	0		2751	C	6
1153	T	0		2752	T	6
1154	A	0		2753	G	6
1155	T	0		2754	T	6
1156	G	0		2755	G	6
1157	G	0		2756	A	6
1158	G	0		2757	T	6
1159	T	0		2889	T	6
1160	A	0		2890	G	6
1161	G	0		2891	G	6
1162	A	0		2892	C	6
1163	A	0		2893	A	6
1164	T	0		2894	G	6
1165	T	0		2895	A	6
1166	C	0		2896	T	6
1167	G	0		2897	G	6
1168	A	0		2898	C	6
1169	T	0		2899	T	6
1170	C	0		2900	G	6
1171	T	0		2901	T	6
1172	G	0		2902	C	6
1173	T	0		2903	A	6
1174	C	0		2982	A	6
1175	T	0		2983	C	6
1176	A	0		2984	T	6
1177	T	0		2985	T	6
1178	C	0		2986	A	6
1179	C	1		2987	T	6
1180	A	1		2988	T	6
1181	G	1		2989	T	6
1182	T	1		2990	G	6
1183	T	1		2991	A	6
1184	G	1		2992	T	6
1185	C	1		2993	G	6
1186	G	1		2994	A	6
1187	T	1		2995	G	6
1188	C	1		2996	T	6
1189	A	1		3039	A	6
1190	C	1		3040	C	6
1191	C	1		3041	C	6
1192	A	1		3042	C	6
1193	A	1		3043	T	6
1194	A	1		3044	C	6
1195	T	1		3045	C	6
1196	G	1		3046	A	6
1197	A	1		3047	G	6
1198	A	1		3048	A	6
1199	T	1		3049	T	6
1200	G	1		3050	G	6
1201	C	1		3051	A	6
1202	A	1		3052	G	6
1203	A	1		3053	G	6
1204	C	1		3054	A	6
1205	C	1		3055	T	6
1206	A	1		3100	T	6
1207	A	1		3101	C	6
1208	A	1		3102	A	6
1209	T	1		3103	A	6
1210	G	1		3104	T	6
1211	T	1		3105	A	6
1212	G	1		3106	T	6
1213	C	1		3106	T	6
1214	C	1		3107	G	6
1215	T	1		3107	G	6
1216	T	1		3108	A	6
1217	T	0		3108	A	6
1218	C	0		3109	G	6
1219	A	0		3109	G	6
1220	A	0		3110	T	6
1221	C	0		3110	T	6
1222	T	0		3111	A	6
1223	C	0		3111	A	6
1224	T	0		3112	T	6
1225	C	0		3112	T	6
1226	A	0		3113	G	6
1227	T	0		3113	G	6
1228	G	0		3114	G	6
1229	A	0		3114	G	6
1230	A	0		3115	T	6
1231	G	0		3115	T	6
1232	T	0		3116	A	6
1233	G	0		3116	A	6
1234	T	0		3117	C	6
1235	G	0		3117	C	6
1236	A	0		3118	T	6
1237	T	0		3118	T	6
1238	C	0		3119	G	6
1239	A	0		3119	G	6
1240	T	0		3120	A	6
1241	T	0		3120	A	6
1242	G	0		3128	T	6
1243	T	0		3129	A	6
1244	G	0		3130	C	6
1245	G	0		3131	C	6
1246	T	0		3132	A	6
1247	G	0		3133	A	6
1248	A	0		3134	G	6
1249	A	0		3135	G	6
1250	A	0		3136	T	6
1251	C	0		3137	A	6
1252	T	0		3138	A	6
1253	T	0		3139	A	6
1254	C	0		3140	C	6
1255	A	0		3141	C	6
1256	T	0		3142	T	6
1257	G	0		3143	T	6
1258	G	0		3144	T	6
1259	C	0		3145	G	6
1260	A	0		3146	G	6
1261	G	0		3147	A	6
1262	A	0		3148	A	6
1263	C	0		3169	T	6
1264	G	0		3170	C	6
1265	G	0		3171	T	6
1266	G	0		3172	T	6
1267	C	0		3173	C	6
1268	G	0		3174	A	6
1269	A	0		3175	A	6
1270	T	0		3176	C	6
1271	T	0		3177	C	6
1272	T	0		3178	T	6
1273	T	0		3179	G	6
1274	G	0		3180	A	6
1275	T	0		3181	A	6
1276	T	0		3182	G	6
1277	A	0		3183	A	6
1278	A	0		3208	T	6
1279	A	0		3209	G	6
1280	G	0		3210	A	6
1281	C	0		3211	T	6
1282	C	0		3212	G	6
1283	A	0		3213	A	6
1284	C	0		3214	T	6
1285	T	0		3215	A	6
1286	T	0		3216	G	6
1287	G	0		3217	T	6
1288	C	0		3218	C	6
1289	G	0		3219	A	6
1290	A	1		3220	A	6
1291	A	1		3220	A	6
1292	T	1		3221	C	6
1293	T	1		3221	C	6
1294	T	1		3222	A	6
1295	T	1		3222	A	6
1296	G	1		3223	A	6
1297	T	1		3224	A	6
1298	G	1		3225	C	6
1299	G	1		3226	T	6
1300	C	1		3227	G	6
1301	A	1		3228	T	6
1302	C	1		3229	T	6
1303	T	1		3230	G	6
1304	G	1		3231	G	6
1305	A	1		3232	T	6
1306	G	1		3266	A	6
1307	A	1		3267	C	6
1308	A	1		3268	T	6
1309	T	1		3269	A	6
1310	T	1		3270	T	6
1311	T	0		3271	T	6
1312	G	0		3272	C	6
1313	A	0		3273	A	6
1314	C	0		3274	A	6
1315	T	0		3275	A	6
1316	A	0		3276	C	6
1317	A	1		3277	A	6
1318	A	1		3278	A	6
1319	G	1		3279	T	6
1320	A	1		3280	T	6
1321	A	1		3281	G	6
1322	G	1		3282	T	6
1323	G	1		3366	T	6
1324	T	1		3367	T	6
1325	G	1		3368	A	6
1326	C	2		3369	C	6
1327	C	2		3370	T	6
1328	A	2		3371	G	6
1329	C	2		3372	A	6
1330	T	2		3373	C	6
1331	A	2		3374	A	6
1332	C	2		3374	A	6
1333	T	2		3375	A	6
1334	T	2		3375	A	6
1335	G	1		3376	T	6
1336	T	1		3376	T	6
1337	G	1		3377	G	6
1338	G	1		3377	G	6
1339	T	0		3378	T	6
1340	T	0		3378	T	6
1341	A	0		3379	A	6
1342	C	0		3379	A	6
1343	T	0		3380	T	6
1344	T	0		3380	T	6
1345	A	0		3380	T	6
1346	C	0		3381	A	6
1347	C	0		3381	A	6
1348	C	0		3381	A	6
1349	C	0		3382	C	6
1350	A	0		3382	C	6
1351	A	0		3382	C	6
1352	A	0		3383	A	6
1353	A	0		3383	A	6
1354	T	0		3383	A	6
1355	G	0		3384	T	6
1356	C	0		3384	T	6
1357	T	0		3384	T	6
1358	G	0		3385	T	6
1359	T	0		3385	T	6
1360	T	0		3385	T	6
1361	G	0		3386	A	6
1362	T	0		3386	A	6
1363	T	0		3387	A	6
1364	A	0		3387	A	6
1365	A	0		3387	A	6
1366	A	0		3388	A	6
1367	A	0		3388	A	6
1368	T	0		3389	A	6
1369	T	0		3389	A	6
1370	T	0		3390	A	6
1371	A	0		3390	A	6
1372	T	0		3391	T	6
1373	T	0		3391	T	6
1374	G	0		3392	G	6
1375	T	0		3392	G	6
1376	C	0		3393	C	6
1377	C	0		3393	C	6
1378	A	0		3394	A	6
1379	G	0		3394	A	6
1380	C	0		3395	G	6
1381	A	0		3396	A	6
1382	T	0		3397	C	6
1383	G	0		3398	A	6
1384	T	0		3399	T	6
1385	C	0		3400	T	6
1386	A	0		3401	G	6
1387	C	0		3402	T	6
1388	A	0		3424	A	6
1389	A	0		3425	C	6
1390	T	0		3426	C	6
1391	T	0		3427	A	6
1392	C	0		3428	A	6
1393	A	0		3429	C	6
1394	G	0		3430	A	6
1395	A	0		3431	G	6
1396	A	0		3432	T	6
1397	G	0		3432	T	6
1398	T	0		3433	G	6
1399	A	0		3433	G	6
1400	G	0		3434	G	6
1401	G	0		3434	G	6
1402	A	0		3435	T	6
1403	C	0		3435	T	6
1404	C	0		3436	T	6
1405	T	0		3436	T	6
1406	G	0		3437	G	6
1407	A	0		3437	G	6
1408	G	0		3438	T	6
1409	C	0		3438	T	6
1410	A	0		3439	T	6
1411	T	0		3439	T	6
1412	A	0		3440	A	6
1413	G	0		3441	A	6
1414	T	0		3442	T	6
1415	C	0		3443	G	6
1416	T	0		3444	C	6
1417	T	0		3445	A	6
1418	G	0		3446	G	6
1419	C	0		3447	C	6
1420	C	0		3448	C	6
1421	G	0		3449	A	6
1422	A	0		3512	A	6
1423	A	0		3513	T	6
1424	T	0		3514	G	6
1425	A	0		3515	C	6
1426	C	0		3516	A	6
1427	C	0		3517	A	6
1428	A	0		3518	G	6
1429	T	0		3519	T	6
1430	A	0		3520	T	6
1431	A	0		3521	G	6
1432	T	0		3522	A	6
1433	G	0		3523	A	6
1434	A	0		3524	T	6
1435	A	0		3551	C	6
1436	T	0		3552	C	6
1437	C	0		3553	A	6
1438	T	1		3554	C	6
1439	G	1		3555	T	6
1440	G	1		3556	T	6
1441	C	1		3557	A	6
1442	T	1		3558	A	6
1443	T	1		3559	A	6
1444	G	1		3560	G	6
1445	A	1		3561	T	6
1446	A	1		3562	G	6
1447	A	1		3563	G	6
1448	A	2		3571	T	6
1449	C	2		3572	T	6
1450	C	2		3573	G	6
1451	A	2		3574	T	6
1452	T	1		3575	G	6
1453	T	1		3576	T	6
1454	C	1		3577	T	6
1455	T	1		3578	T	6
1456	T	1		3579	T	6
1457	C	1		3580	A	6
1458	G	1		3581	A	6
1459	T	1		3582	G	6
1460	A	1		3583	C	6
1461	A	1		3584	G	6
1462	G	1		3585	G	6
1463	G	1		3586	A	6
1464	G	1		3587	C	6
1465	T	1		3588	A	6
1466	G	0		3589	C	6
1467	G	0		3590	A	6
1468	T	0		3591	A	6
1469	C	0		3640	T	6
1470	G	0		3641	G	6
1471	C	0		3642	A	6
1472	A	0		3643	A	6
1473	C	0		3644	G	6
1474	T	0		3645	A	6
1475	A	0		3646	C	6
1476	T	0		3647	A	6
1477	T	0		3648	T	6
1478	G	0		3649	T	6
1479	C	0		3650	C	6
1480	C	0		3651	A	6
1481	T	0		3652	A	6
1482	T	0		3653	C	6
1483	T	0		3654	T	6
1484	G	0		3655	T	6
1485	G	0		3656	C	6
1486	A	0		3657	T	6
1487	G	0		3658	T	6
1488	G	0		3659	A	6
1489	C	0		3660	A	6
1490	T	0		3664	T	6
1491	G	0		3665	G	6
1492	T	0		3666	C	6
1493	G	0		3667	T	6
1494	T	0		3668	T	6
1495	G	0		3669	A	6
1496	T	0		3670	T	6
1497	T	0		3671	G	6
1498	C	0		3672	A	6
1499	T	0		3673	A	6
1500	C	0		3674	A	6
1501	T	0		3675	A	6
1502	T	0		3676	T	6
1503	A	0		3677	T	6
1504	T	0		3678	T	6
1505	G	0		3679	T	6
1506	T	0		3680	A	6
1507	T	0		3681	A	6
1508	G	0		3682	T	6
1509	G	0		3683	C	6
1510	T	0		3684	A	6
1511	T	0		3711	T	6
1512	G	0		3712	A	6
1513	C	0		3713	T	6
1514	C	0		3714	C	6
1515	A	0		3715	A	6
1516	T	0		3716	G	6
1517	A	0		3717	C	6
1518	A	0		3718	T	6
1519	C	0		3719	G	6
1520	A	0		3720	G	6
1521	A	0		3721	T	6
1522	G	0		3722	A	6
1523	T	0		3744	A	6
1524	G	0		3745	T	6
1525	T	0		3746	T	6
1526	G	0		3747	C	6
1527	C	0		3748	T	6
1528	C	0		3749	T	6
1529	T	0		3750	T	6
1530	A	0		3751	A	6
1531	T	0		3751	A	6
1532	T	0		3752	A	6
1533	G	0		3752	A	6
1534	G	0		3753	G	6
1535	G	0		3753	G	6
1536	T	0		3754	A	6
1537	T	0		3754	A	6
1538	C	0		3755	G	6
1539	C	0		3755	G	6
1540	A	0		3756	T	6
1541	C	0		3756	T	6
1542	G	0		3757	T	6
1543	T	0		3758	T	6
1544	G	0		3759	G	6
1545	C	0		3760	T	6
1546	T	0		3761	G	6
1547	A	0		3762	T	6
1548	G	0		3763	A	6
1549	C	0		3764	G	6
1550	G	0		3765	A	6
1551	C	0		3766	T	6
1552	T	0		3767	A	6
1553	A	0		3768	C	6
1554	A	0		3769	T	6
1555	C	0		3770	G	6
1556	A	0		3771	T	6
1557	T	0		3772	T	6
1558	A	0		3825	T	6
1559	G	0		3826	T	6
1560	G	0		3827	T	6
1561	T	0		3828	C	6
1562	T	0		3829	A	6
1563	G	0		3830	A	6
1564	T	0		3831	G	6
1565	A	0		3832	C	6
1566	A	0		3833	T	6
1567	C	0		3834	T	6
1568	C	0		3835	T	6
1569	A	0		3836	T	6
1570	T	0		3837	T	6
1571	A	0		3838	G	6
1572	C	0		3839	G	6
1573	A	0		3840	A	6
1574	G	0		3841	A	6
1575	G	0		3903	C	6
1576	T	0		3904	A	6
1577	G	0		3905	T	6
1578	T	0		3906	T	6
1579	T	0		3907	T	6
1580	G	0		3908	A	6
1581	T	0		3909	T	6
1582	T	0		3910	A	6
1583	G	0		3911	A	6
1584	G	0		3912	C	6
1585	A	0		3913	T	6
1586	G	0		3914	G	6
1587	A	0		3926	T	6
1588	A	0		3927	C	6
1589	G	0		3928	A	6
1590	G	0		3929	G	6
1591	T	0		3930	T	6
1592	T	0		3931	T	6
1593	C	0		3932	G	6
1594	C	0		3933	A	6
1595	G	1		3934	A	6
1596	A	1		3935	C	6
1597	A	1		3936	A	6
1598	G	1		3937	G	6
1599	G	1		3938	A	6
1600	T	1		3995	G	6
1601	C	1		3996	A	6
1602	T	1		3997	A	6
1603	T	1		3998	G	6
1604	A	1		3999	A	6
1605	A	1		4000	A	6
1606	T	1		4001	A	6
1607	G	1		4002	C	6
1608	A	1		4003	T	6
1609	C	1		4004	A	6
1610	A	1		4005	A	6
1611	A	1		4006	G	6
1612	C	1		4007	T	6
1613	C	1		4008	T	6
1614	T	1		4009	C	6
1615	T	1		4010	C	6
1616	C	1		4011	T	6
1617	T	0		4012	C	6
1618	T	0		4136	G	6
1619	G	0		4137	T	6
1620	A	0		4138	T	6
1621	A	0		4139	C	6
1622	A	0		4140	A	6
1623	T	0		4141	A	6
1624	A	0		4142	G	6
1625	C	0		4143	A	6
1626	T	0		4144	G	6
1627	C	0		4145	G	6
1628	C	0		4146	G	6
1629	A	0		4147	T	6
1630	A	0		4148	G	6
1631	A	0		4149	T	6
1632	A	0		4150	T	6
1633	A	0		4150	T	6
1634	G	0		4151	T	6
1635	A	0		4151	T	6
1636	G	0		4152	T	6
1637	A	0		4152	T	6
1638	A	0		4153	A	6
1639	A	0		4153	A	6
1640	G	0		4154	A	6
1641	T	0		4154	A	6
1642	C	1		4155	C	6
1643	A	1		4155	C	6
1644	A	1		4156	T	6
1645	C	1		4157	G	6
1646	A	1		4158	C	6
1647	T	1		4159	T	6
1648	C	1		4160	G	6
1649	A	1		4161	T	6
1650	A	1		4162	G	6
1651	T	1		4163	G	6
1652	A	1		4164	T	6
1653	T	1		4165	T	6
1654	T	1		4166	A	6
1655	G	1		4167	T	6
1656	T	0		4168	A	6
1657	T	0		4198	A	6
1658	G	0		4199	A	6
1659	G	0		4200	T	6
1660	T	0		4201	G	6
1661	G	0		4202	C	6
1662	A	0		4203	T	6
1663	C	1		4204	A	6
1664	T	1		4205	G	6
1665	T	1		4206	C	6
1666	T	1		4207	G	6
1667	A	1		4208	A	6
1668	A	1		4209	A	6
1669	A	1		4210	A	6
1670	C	1		4211	G	6
1671	T	1		4212	C	6
1672	T	1		4213	T	6
1673	A	1		4214	T	6
1674	A	1		4215	T	6
1675	T	1		4251	A	6
1676	G	1		4252	C	6
1677	A	0		4253	C	6
1678	A	0		4254	C	6
1679	G	0		4255	G	6
1680	A	0		4256	G	6
1681	G	0		4257	G	6
1682	A	0		4258	T	6
1683	T	0		4259	C	6
1684	C	0		4259	C	6
1685	G	0		4260	A	6
1686	C	0		4260	A	6
1687	C	0		4261	G	6
1688	A	0		4261	G	6
1689	T	0		4262	G	6
1690	T	0		4262	G	6
1691	A	0		4263	G	6
1692	T	0		4263	G	6
1693	T	0		4263	G	6
1694	T	0		4264	T	6
1695	T	0		4264	T	6
1696	G	0		4264	T	6
1697	G	0		4265	T	6
1698	C	0		4265	T	6
1699	A	0		4266	T	6
1700	T	0		4266	T	6
1701	C	0		4267	A	6
1702	T	0		4267	A	6
1703	T	0		4268	A	6
1704	T	0		4268	A	6
1705	T	0		4269	A	6
1706	T	0		4269	A	6
1707	C	0		4270	T	6
1708	T	0		4270	T	6
1709	G	0		4271	G	6
1710	C	0		4271	G	6
1711	T	0		4272	G	6
1712	T	0		4272	G	6
1713	C	0		4273	T	6
1714	C	1		4273	T	6
1715	A	1		4274	T	6
1716	C	1		4274	T	6
1717	A	1		4275	A	6
1718	A	1		4275	A	6
1719	G	1		4276	C	6
1720	T	1		4276	C	6
1721	G	1		4277	A	6
1722	C	1		4277	A	6
1723	T	1		4278	C	6
1724	T	1		4278	C	6
1725	T	1		4279	T	6
1726	T	1		4280	G	6
1727	G	1		4358	C	6
1728	T	0		4359	A	6
1729	G	0		4360	A	6
1730	G	0		4361	G	6
1731	A	0		4362	A	6
1732	A	0		4363	A	6
1733	A	0		4364	A	6
1734	C	0		4365	T	6
1735	T	0		4366	T	6
1736	G	0		4367	C	6
1737	T	0		4368	T	6
1738	G	0		4369	T	6
1739	A	0		4370	G	6
1740	A	0		4384	G	6
1741	A	0		4385	A	6
1742	G	0		4386	A	6
1743	G	0		4387	T	6
1744	T	0		4388	T	6
1745	T	0		4389	T	6
1746	T	0		4389	T	6
1747	G	0		4390	G	6
1748	G	0		4390	G	6
1749	A	0		4391	C	6
1750	T	0		4391	C	6
1751	T	0		4392	G	6
1752	A	0		4392	G	6
1753	T	0		4393	A	6
1754	A	0		4393	A	6
1755	A	0		4394	G	6
1756	A	0		4394	G	6
1757	G	0		4395	A	6
1758	C	0		4395	A	6
1759	A	0		4396	A	6
1760	T	0		4396	A	6
1761	T	0		4397	A	6
1762	C	0		4397	A	6
1763	A	0		4398	T	6
1764	A	0		4398	T	6
1765	A	0		4398	T	6
1766	C	0		4399	G	6
1767	A	0		4399	G	6
1768	A	0		4399	G	6
1769	A	0		4400	C	6
1770	T	0		4400	C	6
1771	T	0		4400	C	6
1772	G	0		4401	T	6
1773	T	0		4401	T	6
1774	T	0		4402	T	6
1775	G	0		4402	T	6
1776	A	0		4403	G	6
1777	A	0		4403	G	6
1778	T	0		4404	C	6
1779	C	0		4404	C	6
1780	C	0		4405	A	6
1781	T	0		4405	A	6
1782	G	0		4406	C	6
1783	T	0		4407	A	6
1784	G	0		4408	T	6
1785	G	0		4409	G	6
1786	T	0		4410	C	6
1787	A	0		4411	A	6
1788	A	0		4457	A	6
1789	T	1		4458	T	6
1790	T	1		4459	A	6
1791	T	1		4460	G	6
1792	T	1		4461	T	6
1793	A	1		4462	T	6
1794	A	1		4463	T	6
1795	A	1		4464	C	6
1796	G	1		4465	A	6
1797	T	1		4466	A	6
1798	T	1		4467	C	6
1799	A	1		4468	T	6
1800	C	1		4469	A	6
1801	A	1		4470	T	6
1802	A	1		4477	T	6
1803	A	0		4478	A	6
1804	A	0		4479	A	6
1805	G	0		4480	A	6
1806	G	0		4481	T	6
1807	A	0		4482	A	6
1808	A	0		4483	T	6
1809	A	0		4484	A	6
1810	A	0		4485	A	6
1811	G	0		4486	G	6
1812	C	0		4487	G	6
1813	T	0		4488	G	6
1814	A	0		4489	T	6
1815	A	0		4490	A	6
1816	A	0		4491	T	6
1817	A	0		4492	T	6
1818	A	0		4493	A	6
1819	A	0		4494	A	6
1820	G	0		4535	T	6
1821	G	0		4536	T	6
1822	T	0		4537	T	6
1823	G	0		4538	T	6
1824	C	0		4539	A	6
1825	C	0		4540	C	6
1826	T	0		4541	A	6
1827	G	0		4542	C	6
1828	G	0		4543	C	6
1829	A	0		4544	A	6
1830	A	0		4545	G	6
1831	T	0		4546	T	6
1832	A	0		4547	A	6
1833	T	0		4548	A	6
1834	T	0		4549	A	6
1835	G	0		4550	A	6
1836	G	0		4575	C	6
1837	T	0		4576	A	6
1838	G	0		4577	C	6
1839	A	0		4578	T	6
1840	A	0		4579	T	6
1841	C	0		4580	A	6
1842	A	0		4581	A	6
1843	G	0		4582	C	6
1844	A	0		4583	G	6
1845	A	0		4584	A	6
1846	A	0		4585	T	6
1847	T	0		4586	C	6
1848	C	0		4587	T	6
1849	A	0		4588	A	6
1850	A	0		4589	A	6
1851	T	0		4590	A	6
1852	A	0		4591	T	6
1853	C	0		4591	T	6
1854	T	0		4592	G	6
1855	G	0		4592	G	6
1856	A	0		4593	A	6
1857	G	0		4594	A	6
1858	T	0		4595	A	6
1859	C	0		4596	C	6
1860	C	0		4597	T	6
1861	T	0		4598	C	6
1862	C	0		4599	T	6
1863	T	0		4600	T	6
1864	T	0		4601	G	6
1865	T	0		4602	T	6
1866	A	0		4603	T	6
1867	T	0		4604	A	6
1868	G	0		4605	C	6
1869	C	0		4606	A	6
1870	A	0		4620	A	6
1871	T	0		4621	T	6
1872	T	0		4622	G	6
1873	T	0		4623	T	6
1874	G	0		4624	A	6
1875	C	0		4625	A	6
1876	A	0		4626	C	6
1877	T	0		4627	A	6
1878	C	0		4628	C	6
1879	A	0		4629	A	6
1880	G	0		4630	T	6
1881	A	0		4631	G	6
1882	G	0		4632	G	6
1883	G	0		4633	C	6
1884	C	0		4634	T	6
1885	T	0		4635	T	6
1886	G	0		4636	A	6
1887	C	0		4637	A	6
1888	T	0		4638	A	6
1889	C	0		4639	T	6
1890	G	0		4673	A	6
1891	T	0		4674	A	6
1892	G	0		4675	A	6
1893	T	0		4676	G	6
1894	T	0		4677	T	6
1895	G	0		4678	G	6
1896	T	0		4679	C	6
1897	A	0		4680	C	6
1898	C	0		4681	A	6
1899	G	0		4682	G	6
1900	A	0		4683	C	6
1901	T	0		4684	T	6
1902	C	0		4685	A	6
1903	A	0		4686	C	6
1904	A	0		4687	A	6
1905	T	0		4688	G	6
1906	T	0		4689	T	6
1907	T	0		4690	T	6
1908	T	0		4691	T	6
1909	C	0		4805	T	6
1910	T	0		4806	G	6
1911	C	0		4807	G	6
1912	C	0		4808	T	6
1913	C	0		4809	C	6
1914	G	0		4810	C	6
1915	C	0		4811	T	6
1916	A	0		4812	A	6
1917	C	0		4813	T	6
1918	T	1		4814	T	6
1919	C	1		4815	C	6
1920	T	1		4816	T	6
1921	T	1		4817	G	6
1922	G	1		4818	G	6
1923	A	1		4819	A	6
1924	A	1		4820	C	6
1925	A	1		4821	A	6
1926	C	1		4822	A	6
1927	T	1		4844	T	6
1928	G	1		4845	T	6
1929	C	1		4846	T	6
1930	T	1		4847	C	6
1931	C	1		4848	T	6
1932	A	1		4849	T	6
1933	A	1		4850	A	6
1934	A	1		4851	A	6
1935	A	1		4852	G	6
1936	T	1		4853	A	6
1937	T	1		4854	G	6
1938	C	1		4855	A	6
1939	T	1		4857	G	6
1940	G	1		4858	T	6
1941	T	1		4859	G	6
1942	G	1		4860	A	6
1943	C	1		4861	T	6
1944	G	1		4862	A	6
1945	T	1		4863	A	6
1946	G	1		4864	A	6
1947	T	1		4865	A	6
1948	T	1		4865	A	6
1949	T	2		4866	G	6
1950	T	2		4866	G	6
1951	A	2		4867	T	6
1952	C	2		4867	T	6
1953	A	2		4868	G	6
1954	G	2		4868	G	6
1955	A	2		4869	T	6
1956	A	2		4869	T	6
1957	G	1		4870	A	6
1958	G	1		4870	A	6
1959	C	1		4871	T	6
1960	C	1		4871	T	6
1961	G	1		4872	A	6
1962	C	1		4872	A	6
1963	T	1		4873	T	6
1964	A	1		4873	T	6
1965	T	1		4874	T	6
1966	A	1		4874	T	6
1967	A	1		4875	A	6
1968	C	0		4875	A	6
1969	A	0		4876	C	6
1970	A	0		4876	C	6
1971	T	0		4877	A	6
1972	A	0		4878	C	6
1973	C	0		4879	T	6
1974	T	0		4896	T	6
1975	A	0		4897	C	6
1976	G	0		4897	C	6
1977	A	0		4898	C	6
1978	T	0		4898	C	6
1979	G	0		4899	A	6
1980	G	0		4899	A	6
1981	A	0		4900	C	6
1982	A	0		4900	C	6
1983	T	0		4901	C	6
1984	T	0		4901	C	6
1985	T	0		4902	T	6
1986	C	0		4902	T	6
1987	A	0		4903	A	6
1988	C	0		4903	A	6
1989	A	0		4904	G	6
1990	G	0		4904	G	6
1991	T	0		4905	A	6
1992	A	0		4905	A	6
1993	T	0		4906	T	6
1994	T	0		4906	T	6
1995	C	0		4907	G	6
1996	A	0		4907	G	6
1997	C	0		4908	G	6
1998	T	0		4908	G	6
[truncated: 27,911 more rows]

## Sheet: IR-7
Supplementary material 2 (sheet3) – Sequence of NC_045512.2 covered by 7 nt long IRs (IRs-7). In the column A, the position of each nucleotide of reference sequence NC_045512.2 is shown; in the column B, the corresponding nucleotide of NC_045512.2 is shown; in the column C, overlay of IR-7 with nucleotide position is presented (0 – IR-7 not present, 1 – IR-7 is present); in the column E, all posi…
Ref Position	Ref Nucleotide	IR-7 presence		Positions covered by IR-7	Ref Nucleotide	IR length
1	A	0		5	A	7
2	T	0		6	A	7
3	T	0		7	G	7
4	A	0		8	G	7
5	A	1		9	T	7
6	A	1		10	T	7
7	G	1		11	T	7
8	G	1		12	A	7
9	T	1		13	T	7
10	T	1		14	A	7
11	T	1		15	C	7
12	A	1		16	C	7
13	T	1		17	T	7
14	A	1		18	T	7
15	C	1		145	T	7
16	C	1		146	A	7
17	T	1		147	C	7
18	T	1		148	T	7
19	C	0		149	G	7
20	C	0		150	T	7
21	C	0		151	C	7
22	A	0		152	G	7
23	G	0		153	T	7
24	G	0		154	T	7
25	T	0		155	G	7
26	A	0		156	A	7
27	A	0		157	C	7
28	C	0		158	A	7
29	A	0		159	G	7
30	A	0		160	G	7
31	A	0		161	A	7
32	C	0		283	T	7
33	C	0		284	G	7
34	A	0		285	G	7
35	A	0		286	T	7
36	C	0		287	T	7
37	C	0		288	T	7
38	A	0		289	C	7
39	A	0		290	A	7
40	C	0		291	A	7
41	T	0		292	C	7
42	T	0		293	G	7
43	T	0		294	A	7
44	C	0		295	G	7
45	G	0		296	A	7
46	A	0		297	A	7
47	T	0		298	A	7
48	C	0		299	A	7
49	T	0		300	C	7
50	C	0		301	A	7
51	T	0		336	G	7
52	T	0		337	C	7
53	G	0		338	G	7
54	T	0		339	A	7
55	A	0		340	C	7
56	G	0		341	G	7
57	A	0		342	T	7
58	T	0		343	G	7
59	C	0		344	C	7
60	T	0		345	T	7
61	G	0		346	C	7
62	T	0		347	G	7
63	T	0		348	T	7
64	C	0		349	A	7
65	T	0		350	C	7
66	C	0		351	G	7
67	T	0		352	T	7
68	A	0		353	G	7
69	A	0		354	G	7
70	A	0		355	C	7
71	C	0		551	C	7
72	G	0		552	A	7
73	A	0		553	G	7
74	A	0		554	T	7
75	C	0		555	A	7
76	T	0		556	C	7
77	T	0		557	G	7
78	T	0		558	G	7
79	A	0		559	T	7
80	A	0		560	C	7
81	A	0		561	G	7
82	A	0		562	T	7
83	T	0		563	A	7
84	C	0		564	G	7
85	T	0		565	T	7
86	G	0		566	G	7
87	T	0		749	A	7
88	G	0		750	A	7
89	T	0		751	C	7
90	G	0		752	A	7
91	G	0		753	C	7
92	C	0		754	T	7
93	T	0		755	A	7
94	G	0		756	A	7
95	T	0		757	A	7
96	C	0		758	C	7
97	A	0		759	A	7
98	C	0		760	T	7
99	T	0		761	A	7
100	C	0		762	G	7
101	G	0		763	C	7
102	G	0		764	A	7
103	C	0		765	G	7
104	T	0		766	T	7
105	G	0		767	G	7
106	C	0		768	G	7
107	A	0		769	T	7
108	T	0		770	G	7
109	G	0		771	T	7
110	C	0		772	T	7
111	T	0		878	C	7
112	T	0		879	T	7
113	A	0		880	A	7
114	G	0		881	G	7
115	T	0		882	C	7
116	G	0		883	A	7
117	C	0		884	C	7
118	A	0		885	G	7
119	C	0		886	T	7
120	T	0		887	G	7
121	C	0		888	C	7
122	A	0		889	T	7
123	C	0		890	G	7
124	G	0		891	G	7
125	C	0		1014	A	7
126	A	0		1015	A	7
127	G	0		1016	T	7
128	T	0		1017	T	7
129	A	0		1018	G	7
130	T	0		1019	C	7
131	A	0		1020	A	7
132	A	0		1021	G	7
133	T	0		1022	A	7
134	T	0		1023	C	7
135	A	0		1024	A	7
136	A	0		1025	C	7
137	T	0		1026	C	7
138	A	0		1027	T	7
139	A	0		1028	T	7
140	C	0		1029	T	7
141	T	0		1030	T	7
142	A	0		1031	G	7
143	A	0		1032	A	7
144	T	0		1033	A	7
145	T	1		1034	A	7
146	A	1		1035	T	7
147	C	1		1035	T	7
148	T	1		1036	T	7
149	G	1		1036	T	7
150	T	1		1037	A	7
151	C	1		1038	A	7
152	G	1		1039	A	7
153	T	1		1040	T	7
154	T	1		1041	T	7
155	G	1		1041	T	7
156	A	1		1042	G	7
157	C	1		1042	G	7
158	A	1		1043	G	7
159	G	1		1043	G	7
160	G	1		1044	C	7
161	A	1		1044	C	7
162	C	0		1045	A	7
163	A	0		1045	A	7
164	C	0		1046	A	7
165	G	0		1046	A	7
166	A	0		1047	A	7
167	G	0		1047	A	7
168	T	0		1048	G	7
169	A	0		1048	G	7
170	A	0		1049	A	7
171	C	0		1049	A	7
172	T	0		1050	A	7
173	C	0		1050	A	7
174	G	0		1051	A	7
175	T	0		1051	A	7
176	C	0		1052	T	7
177	T	0		1052	T	7
178	A	0		1053	T	7
179	T	0		1053	T	7
180	C	0		1054	T	7
181	T	0		1054	T	7
182	T	0		1055	G	7
183	C	0		1055	G	7
184	T	0		1056	A	7
185	G	0		1056	A	7
186	C	0		1057	C	7
187	A	0		1058	A	7
188	G	0		1136	A	7
189	G	0		1137	A	7
190	C	0		1138	A	7
191	T	0		1139	A	7
192	G	0		1140	A	7
193	C	0		1141	G	7
194	T	0		1142	C	7
195	T	0		1143	T	7
196	A	0		1144	T	7
197	C	0		1145	G	7
198	G	0		1146	A	7
199	G	0		1147	T	7
200	T	0		1148	G	7
201	T	0		1149	G	7
202	T	0		1150	C	7
203	C	0		1151	T	7
204	G	0		1152	T	7
205	T	0		1153	T	7
206	C	0		1154	A	7
207	C	0		1155	T	7
208	G	0		1181	G	7
209	T	0		1182	T	7
210	G	0		1183	T	7
211	T	0		1184	G	7
212	T	0		1185	C	7
213	G	0		1186	G	7
214	C	0		1187	T	7
215	A	0		1188	C	7
216	G	0		1189	A	7
217	C	0		1190	C	7
218	C	0		1191	C	7
219	G	0		1192	A	7
220	A	0		1193	A	7
221	T	0		1194	A	7
222	C	0		1195	T	7
223	A	0		1196	G	7
224	T	0		1197	A	7
225	C	0		1198	A	7
226	A	0		1199	T	7
227	G	0		1200	G	7
228	C	0		1201	C	7
229	A	0		1202	A	7
230	C	0		1203	A	7
231	A	0		1204	C	7
232	T	0		1333	T	7
233	C	0		1334	T	7
234	T	0		1335	G	7
235	A	0		1336	T	7
236	G	0		1337	G	7
237	G	0		1338	G	7
238	T	0		1339	T	7
239	T	0		1340	T	7
240	T	0		1341	A	7
241	C	0		1342	C	7
242	G	0		1343	T	7
243	T	0		1344	T	7
244	C	0		1345	A	7
245	C	0		1346	C	7
246	G	0		1347	C	7
247	G	0		1348	C	7
248	G	0		1349	C	7
249	T	0		1350	A	7
250	G	0		1351	A	7
251	T	0		1499	T	7
252	G	0		1500	C	7
253	A	0		1501	T	7
254	C	0		1502	T	7
255	C	0		1503	A	7
256	G	0		1504	T	7
257	A	0		1505	G	7
258	A	0		1506	T	7
259	A	0		1507	T	7
260	G	0		1508	G	7
261	G	0		1509	G	7
262	T	0		1510	T	7
263	A	0		1511	T	7
264	A	0		1512	G	7
265	G	0		1513	C	7
266	A	0		1514	C	7
267	T	0		1515	A	7
268	G	0		1516	T	7
269	G	0		1517	A	7
270	A	0		1518	A	7
271	G	0		1519	C	7
272	A	0		1520	A	7
273	G	0		1543	T	7
274	C	0		1544	G	7
275	C	0		1545	C	7
276	T	0		1546	T	7
277	T	0		1547	A	7
278	G	0		1548	G	7
279	T	0		1549	C	7
280	C	0		1550	G	7
281	C	0		1551	C	7
282	C	0		1552	T	7
283	T	1		1553	A	7
284	G	1		1554	A	7
285	G	1		1555	C	7
286	T	1		1556	A	7
287	T	1		1613	C	7
288	T	1		1614	T	7
289	C	1		1615	T	7
290	A	1		1616	C	7
291	A	1		1617	T	7
292	C	1		1618	T	7
293	G	1		1619	G	7
294	A	1		1620	A	7
295	G	1		1621	A	7
296	A	1		1622	A	7
297	A	1		1623	T	7
298	A	1		1624	A	7
299	A	1		1625	C	7
300	C	1		1626	T	7
301	A	1		1627	C	7
302	C	0		1628	C	7
303	A	0		1629	A	7
304	C	0		1630	A	7
305	G	0		1631	A	7
306	T	0		1632	A	7
307	C	0		1633	A	7
308	C	0		1634	G	7
309	A	0		1831	T	7
310	A	0		1832	A	7
311	C	0		1833	T	7
312	T	0		1834	T	7
313	C	0		1835	G	7
314	A	0		1836	G	7
315	G	0		1837	T	7
316	T	0		1838	G	7
317	T	0		1839	A	7
318	T	0		1840	A	7
319	G	0		1841	C	7
320	C	0		1842	A	7
321	C	0		1843	G	7
322	T	0		1844	A	7
323	G	0		1845	A	7
324	T	0		1846	A	7
325	T	0		1847	T	7
326	T	0		1848	C	7
327	T	0		1849	A	7
328	A	0		1850	A	7
329	C	0		1851	T	7
330	A	0		1852	A	7
331	G	0		1864	T	7
332	G	0		1865	T	7
333	T	0		1866	A	7
334	T	0		1867	T	7
335	C	0		1868	G	7
336	G	1		1869	C	7
337	C	1		1870	A	7
338	G	1		1871	T	7
339	A	1		1872	T	7
340	C	1		1873	T	7
341	G	1		1874	G	7
342	T	1		1875	C	7
343	G	1		1876	A	7
344	C	1		1877	T	7
345	T	1		1878	C	7
346	C	1		1879	A	7
347	G	1		1885	T	7
348	T	1		1886	G	7
349	A	1		1887	C	7
350	C	1		1888	T	7
351	G	1		1889	C	7
352	T	1		1890	G	7
353	G	1		1891	T	7
354	G	1		1892	G	7
355	C	1		1893	T	7
356	T	0		1894	T	7
357	T	0		1895	G	7
358	T	0		1896	T	7
359	G	0		1897	A	7
360	G	0		1898	C	7
361	A	0		1899	G	7
362	G	0		1900	A	7
363	A	0		1901	T	7
364	C	0		1902	C	7
365	T	0		1903	A	7
366	C	0		1985	T	7
367	C	0		1986	C	7
368	G	0		1987	A	7
369	T	0		1988	C	7
370	G	0		1989	A	7
371	G	0		1990	G	7
372	A	0		1991	T	7
373	G	0		1992	A	7
374	G	0		1993	T	7
375	A	0		1994	T	7
376	G	0		1995	C	7
377	G	0		1996	A	7
378	T	0		1997	C	7
379	C	0		1998	T	7
380	T	0		1999	G	7
381	T	0		2000	A	7
382	A	0		2001	G	7
383	T	0		2002	A	7
384	C	0		2045	A	7
385	A	0		2046	A	7
386	G	0		2047	T	7
387	A	0		2048	C	7
388	G	0		2049	T	7
389	G	0		2050	A	7
390	C	0		2051	G	7
391	A	0		2052	T	7
392	C	0		2053	T	7
393	G	0		2053	T	7
394	T	0		2054	G	7
395	C	0		2054	G	7
396	A	0		2055	T	7
397	A	0		2055	T	7
398	C	0		2056	A	7
399	A	0		2056	A	7
400	T	0		2057	A	7
401	C	0		2057	A	7
402	T	0		2058	T	7
403	T	0		2058	T	7
404	A	0		2059	G	7
405	A	0		2059	G	7
406	A	0		2060	G	7
407	G	0		2060	G	7
408	A	0		2061	C	7
409	T	0		2061	C	7
410	G	0		2062	C	7
411	G	0		2062	C	7
412	C	0		2063	T	7
413	A	0		2063	T	7
414	C	0		2064	A	7
415	T	0		2064	A	7
416	T	0		2065	C	7
417	G	0		2065	C	7
418	T	0		2066	A	7
419	G	0		2066	A	7
420	G	0		2067	T	7
421	C	0		2067	T	7
422	T	0		2068	T	7
423	T	0		2068	T	7
424	A	0		2069	A	7
425	G	0		2070	C	7
426	T	0		2071	A	7
427	A	0		2170	T	7
428	G	0		2171	A	7
429	A	0		2172	A	7
430	A	0		2173	G	7
431	G	0		2174	G	7
432	T	0		2175	A	7
433	T	0		2176	A	7
434	G	0		2177	G	7
435	A	0		2178	G	7
436	A	0		2179	T	7
437	A	0		2180	G	7
438	A	0		2181	T	7
439	A	0		2182	A	7
440	G	0		2183	G	7
441	G	0		2184	A	7
442	C	0		2185	G	7
443	G	0		2186	T	7
444	T	0		2187	T	7
445	T	0		2188	T	7
446	T	0		2189	C	7
447	T	0		2190	T	7
448	G	0		2191	T	7
449	C	0		2192	A	7
450	C	0		2283	A	7
451	T	0		2284	G	7
452	C	0		2285	A	7
453	A	0		2286	G	7
454	A	0		2287	T	7
455	C	0		2288	G	7
456	T	0		2289	T	7
457	T	0		2290	T	7
458	G	0		2291	C	7
459	A	0		2292	A	7
460	A	0		2293	G	7
461	C	0		2294	A	7
462	A	0		2295	C	7
463	G	0		2296	A	7
464	C	0		2297	T	7
465	C	0		2297	T	7
466	C	0		2298	T	7
467	T	0		2298	T	7
468	A	0		2299	C	7
469	T	0		2299	C	7
470	G	0		2300	T	7
471	T	0		2300	T	7
472	G	0		2301	T	7
473	T	0		2302	T	7
474	T	0		2303	A	7
475	C	0		2304	A	7
476	A	0		2305	G	7
477	T	0		2306	C	7
478	C	0		2307	T	7
479	A	0		2308	T	7
480	A	0		2309	G	7
481	A	0		2310	T	7
482	C	0		2311	A	7
483	G	0		2312	A	7
484	T	0		2313	A	7
485	T	0		2314	T	7
486	C	0		2315	A	7
487	G	0		2316	A	7
488	G	0		2358	C	7
489	A	0		2359	T	7
490	T	0		2360	A	7
491	G	0		2361	A	7
492	C	0		2362	A	7
493	T	0		2362	A	7
494	C	0		2363	C	7
495	G	0		2363	C	7
496	A	0		2364	T	7
497	A	0		2364	T	7
498	C	0		2365	T	7
499	T	0		2365	T	7
500	G	0		2366	A	7
501	C	0		2366	A	7
502	A	0		2367	A	7
503	C	0		2367	A	7
504	C	0		2368	A	7
505	T	0		2368	A	7
506	C	0		2369	G	7
507	A	0		2369	G	7
508	T	0		2370	C	7
509	G	0		2370	C	7
510	G	0		2371	C	7
511	T	0		2371	C	7
512	C	0		2372	T	7
513	A	0		2372	T	7
514	T	0		2373	T	7
515	G	0		2373	T	7
516	T	0		2374	G	7
517	T	0		2374	G	7
518	A	0		2375	A	7
519	T	0		2375	A	7
520	G	0		2376	A	7
521	G	0		2376	A	7
522	T	0		2377	T	7
523	T	0		2377	T	7
524	G	0		2378	T	7
525	A	0		2378	T	7
526	G	0		2379	T	7
527	C	0		2379	T	7
528	T	0		2380	A	7
529	G	0		2380	A	7
530	G	0		2381	G	7
531	T	0		2381	G	7
532	A	0		2382	G	7
533	G	0		2383	T	7
534	C	0		2530	A	7
535	A	0		2531	G	7
536	G	0		2532	T	7
537	A	0		2533	T	7
538	A	0		2534	G	7
539	C	0		2535	T	7
540	T	0		2536	C	7
541	C	0		2537	T	7
542	G	0		2537	T	7
543	A	0		2538	T	7
544	A	0		2538	T	7
545	G	0		2539	G	7
546	G	0		2539	G	7
547	C	0		2540	A	7
548	A	0		2540	A	7
549	T	0		2541	A	7
550	T	0		2541	A	7
551	C	1		2542	A	7
552	A	1		2542	A	7
553	G	1		2543	A	7
554	T	1		2543	A	7
555	A	1		2544	C	7
556	C	1		2544	C	7
557	G	1		2545	T	7
558	G	1		2545	T	7
559	T	1		2546	G	7
560	C	1		2547	G	7
561	G	1		2548	T	7
562	T	1		2549	G	7
563	A	1		2550	A	7
564	G	1		2551	T	7
565	T	1		2552	T	7
566	G	1		2553	T	7
567	G	0		2554	A	7
568	T	0		2555	C	7
569	G	0		2556	A	7
570	A	0		2557	A	7
571	G	0		2578	T	7
572	A	0		2579	G	7
573	C	0		2580	A	7
574	A	0		2581	A	7
575	C	0		2582	G	7
576	T	0		2583	C	7
577	T	0		2584	T	7
578	G	0		2585	G	7
579	G	0		2586	T	7
580	T	0		2587	T	7
581	G	0		2588	G	7
582	T	0		2589	A	7
583	C	0		2590	A	7
584	C	0		2591	G	7
585	T	0		2592	C	7
586	T	0		2593	T	7
587	G	0		2594	C	7
588	T	0		2595	C	7
589	C	0		2596	A	7
590	C	0		2650	C	7
591	C	0		2651	A	7
592	T	0		2652	C	7
593	C	0		2653	A	7
594	A	0		2654	G	7
595	T	0		2655	A	7
596	G	0		2656	A	7
597	T	0		2657	A	7
598	G	0		2658	A	7
599	G	0		2659	G	7
600	G	0		2660	T	7
601	C	0		2661	A	7
602	G	0		2662	C	7
603	A	0		2663	T	7
604	A	0		2664	G	7
605	A	0		2665	T	7
606	T	0		2666	G	7
607	A	0		2727	C	7
608	C	0		2728	A	7
609	C	0		2729	A	7
610	A	0		2730	A	7
611	G	0		2731	G	7
612	T	0		2732	G	7
613	G	0		2733	T	7
614	G	0		2734	T	7
615	C	0		2735	A	7
616	T	0		2736	C	7
617	T	0		2737	T	7
618	A	0		2738	T	7
619	C	0		2739	T	7
620	C	0		2740	T	7
621	G	0		2741	G	7
622	C	0		2797	A	7
623	A	0		2798	C	7
624	A	0		2799	T	7
625	G	0		2800	T	7
626	G	0		2801	G	7
627	T	0		2802	A	7
628	T	0		2803	T	7
629	C	0		2804	G	7
630	T	0		2805	A	7
631	T	0		2806	A	7
632	C	0		2807	A	7
633	T	0		2808	G	7
634	T	0		2809	G	7
635	C	0		2810	A	7
636	G	0		2811	T	7
637	T	0		2812	T	7
638	A	0		2813	G	7
639	A	0		2814	A	7
640	G	0		2814	A	7
641	A	0		2815	T	7
642	A	0		2815	T	7
643	C	0		2816	A	7
644	G	0		2816	A	7
645	G	0		2817	A	7
646	T	0		2817	A	7
647	A	0		2818	A	7
648	A	0		2818	A	7
649	T	0		2818	A	7
650	A	0		2819	G	7
651	A	0		2819	G	7
652	A	0		2819	G	7
653	G	0		2820	T	7
654	G	0		2820	T	7
655	A	0		2820	T	7
656	G	0		2821	A	7
657	C	0		2821	A	7
658	T	0		2822	C	7
659	G	0		2822	C	7
660	G	0		2823	T	7
661	T	0		2823	T	7
662	G	0		2824	T	7
663	G	0		2824	T	7
664	C	0		2825	A	7
665	C	0		2825	A	7
666	A	0		2826	A	7
667	T	0		2826	A	7
668	A	0		2827	T	7
669	G	0		2827	T	7
670	T	0		2828	G	7
671	T	0		2829	A	7
672	A	0		2830	G	7
673	C	0		2831	A	7
674	G	0		2832	A	7
675	G	0		2833	G	7
676	C	0		2834	T	7
677	G	0		2835	G	7
678	C	0		2836	C	7
679	C	0		2837	T	7
680	G	0		3112	T	7
681	A	0		3113	G	7
682	T	0		3114	G	7
683	C	0		3115	T	7
684	T	0		3116	A	7
685	A	0		3117	C	7
686	A	0		3118	T	7
687	A	0		3119	G	7
688	G	0		3120	A	7
689	T	0		3121	A	7
690	C	0		3122	G	7
691	A	0		3123	A	7
692	T	0		3124	T	7
693	T	0		3125	G	7
694	T	0		3125	G	7
695	G	0		3126	A	7
696	A	0		3126	A	7
697	C	0		3127	T	7
698	T	0		3127	T	7
699	T	0		3128	T	7
700	A	0		3128	T	7
701	G	0		3129	A	7
702	G	0		3129	A	7
703	C	0		3130	C	7
704	G	0		3130	C	7
705	A	0		3130	C	7
706	C	0		3131	C	7
707	G	0		3131	C	7
708	A	0		3131	C	7
709	G	0		3132	A	7
710	C	0		3132	A	7
711	T	0		3132	A	7
712	T	0		3133	A	7
713	G	0		3133	A	7
714	G	0		3134	G	7
715	C	0		3134	G	7
716	A	0		3135	G	7
717	C	0		3135	G	7
718	T	0		3136	T	7
719	G	0		3136	T	7
720	A	0		3137	A	7
721	T	0		3137	A	7
722	C	0		3138	A	7
723	C	0		3138	A	7
724	T	0		3139	A	7
725	T	0		3139	A	7
726	A	0		3140	C	7
727	T	0		3140	C	7
728	G	0		3141	C	7
729	A	0		3142	T	7
730	A	0		3143	T	7
731	G	0		3144	T	7
732	A	0		3145	G	7
733	T	0		3344	A	7
734	T	0		3345	G	7
735	T	0		3346	T	7
736	T	0		3347	T	7
737	C	0		3348	T	7
738	A	0		3349	T	7
739	A	0		3350	A	7
740	G	0		3351	G	7
741	A	0		3352	T	7
742	A	0		3353	G	7
743	A	0		3354	G	7
744	A	0		3355	T	7
745	C	0		3356	T	7
746	T	0		3357	A	7
747	G	0		3358	T	7
748	G	0		3359	T	7
749	A	1		3360	T	7
750	A	1		3361	A	7
751	C	1		3362	A	7
752	A	1		3363	A	7
753	C	1		3364	A	7
754	T	1		3365	C	7
755	A	1		3366	T	7
756	A	1		3421	A	7
757	A	1		3422	A	7
758	C	1		3423	A	7
759	A	1		3424	A	7
760	T	1		3425	C	7
761	A	1		3426	C	7
762	G	1		3427	A	7
763	C	1		3428	A	7
764	A	1		3429	C	7
765	G	1		3430	A	7
766	T	1		3431	G	7
767	G	1		3432	T	7
768	G	1		3433	G	7
769	T	1		3434	G	7
770	G	1		3435	T	7
771	T	1		3436	T	7
772	T	1		3437	G	7
773	A	0		3438	T	7
774	C	0		3818	A	7
775	C	0		3819	A	7
776	C	0		3820	A	7
777	G	0		3821	C	7
778	T	0		3822	T	7
779	G	0		3823	T	7
780	A	0		3824	G	7
781	A	0		3825	T	7
782	C	0		3826	T	7
783	T	0		3827	T	7
784	C	0		3828	C	7
785	A	0		3829	A	7
786	T	0		3830	A	7
787	G	0		3831	G	7
788	C	0		3832	C	7
789	G	0		3833	T	7
790	T	0		3834	T	7
791	G	0		3970	T	7
792	A	0		3971	G	7
793	G	0		3972	T	7
794	C	0		3973	T	7
795	T	0		3974	G	7
796	T	0		3975	A	7
797	A	0		3976	A	7
798	A	0		3977	G	7
799	C	0		3978	A	7
800	G	0		3979	A	7
801	G	0		3980	G	7
802	A	0		3981	T	7
803	G	0		3982	T	7
804	G	0		3983	A	7
805	G	0		3984	C	7
806	G	0		3985	A	7
807	C	0		3986	A	7
808	A	0		3987	C	7
809	T	0		3988	A	7
810	A	0		3997	A	7
811	C	0		3998	G	7
812	A	0		3999	A	7
813	C	0		4000	A	7
814	T	0		4001	A	7
815	C	0		4002	C	7
816	G	0		4003	T	7
817	C	0		4004	A	7
818	T	0		4005	A	7
819	A	0		4006	G	7
820	T	0		4007	T	7
821	G	0		4008	T	7
822	T	0		4009	C	7
823	C	0		4010	C	7
824	G	0		4011	T	7
825	A	0		4066	T	7
826	T	0		4067	G	7
827	A	0		4068	C	7
828	A	0		4069	C	7
829	C	0		4070	A	7
830	A	0		4071	C	7
831	A	0		4072	T	7
832	C	0		4073	C	7
833	T	0		4074	T	7
834	T	0		4075	T	7
835	C	0		4076	G	7
836	T	0		4077	T	7
837	G	0		4078	T	7
838	T	0		4079	A	7
839	G	0		4080	G	7
840	G	0		4081	T	7
841	C	0		4082	G	7
842	C	0		4083	A	7
843	C	0		4084	C	7
844	T	0		4085	A	7
845	G	0		4095	C	7
846	A	0		4096	T	7
847	T	0		4097	T	7
848	G	0		4098	T	7
849	G	0		4099	C	7
850	C	0		4100	T	7
851	T	0		4101	T	7
852	A	0		4102	A	7
853	C	0		4103	A	7
854	C	0		4104	A	7
855	C	0		4105	G	7
856	T	0		4106	A	7
857	C	0		4107	A	7
858	T	0		4108	A	7
859	T	0		4109	G	7
860	G	0		4248	C	7
861	A	0		4249	T	7
862	G	0		4250	T	7
863	T	0		4251	A	7
864	G	0		4252	C	7
865	C	0		4253	C	7
866	A	0		4254	C	7
867	T	0		4255	G	7
868	T	0		4256	G	7
869	A	0		4257	G	7
870	A	0		4258	T	7
871	A	0		4259	C	7
872	G	0		4260	A	7
873	A	0		4261	G	7
874	C	0		4303	T	7
875	C	0		4304	A	7
876	T	0		4305	A	7
877	T	0		4306	A	7
878	C	1		4307	A	7
879	T	1		4308	A	7
880	A	1		4309	G	7
881	G	1		4310	T	7
882	C	1		4311	G	7
883	A	1		4312	T	7
884	C	1		4313	A	7
885	G	1		4314	A	7
886	T	1		4315	A	7
887	G	1		4316	A	7
888	C	1		4317	G	7
889	T	1		4318	T	7
890	G	1		4319	G	7
891	G	1		4320	C	7
892	T	0		4321	C	7
893	A	0		4322	T	7
894	A	0		4323	T	7
895	A	0		4324	T	7
896	G	0		4325	T	7
897	C	0		4326	A	7
898	T	0		4377	T	7
899	T	0		4378	T	7
900	C	0		4379	T	7
901	A	0		4380	C	7
902	T	0		4381	T	7
903	G	0		4382	T	7
904	C	0		4383	G	7
905	A	0		4384	G	7
906	C	0		4385	A	7
907	T	0		4386	A	7
908	T	0		4387	T	7
909	T	0		4388	T	7
910	G	0		4389	T	7
911	T	0		4390	G	7
912	C	0		4391	C	7
913	C	0		4392	G	7
914	G	0		4393	A	7
915	A	0		4394	G	7
916	A	0		4395	A	7
917	C	0		4396	A	7
918	A	0		4397	A	7
919	A	0		4418	A	7
920	C	0		4419	C	7
921	T	0		4420	A	7
922	G	0		4421	C	7
923	G	0		4422	G	7
924	A	0		4423	C	7
925	C	0		4424	A	7
926	T	0		4425	A	7
927	T	0		4426	A	7
928	T	0		4427	T	7
929	A	0		4428	T	7
930	T	0		4429	A	7
931	T	0		4430	A	7
932	G	0		4431	T	7
933	A	0		4432	G	7
934	C	0		4433	C	7
935	A	0		4434	C	7
936	C	0		4435	T	7
937	T	0		4436	G	7
938	A	0		4437	T	7
939	A	0		4529	T	7
940	G	0		4530	T	7
941	A	0		4531	T	7
942	G	0		4532	T	7
943	G	0		4533	A	7
944	G	0		4534	C	7
945	G	0		4535	T	7
946	T	0		4536	T	7
947	G	0		4537	T	7
948	T	0		4538	T	7
949	A	0		4539	A	7
950	T	0		4540	C	7
951	A	0		4541	A	7
952	C	0		4542	C	7
953	T	0		4543	C	7
954	G	0		4544	A	7
955	C	0		4545	G	7
956	T	0		4546	T	7
957	G	0		4547	A	7
958	C	0		4548	A	7
959	C	0		4549	A	7
960	G	0		4550	A	7
961	T	0		4617	G	7
962	G	0		4618	C	7
963	A	0		4619	T	7
964	A	0		4620	A	7
965	C	0		4621	T	7
966	A	0		4622	G	7
967	T	0		4623	T	7
968	G	0		4624	A	7
969	A	0		4625	A	7
970	G	0		4626	C	7
971	C	0		4627	A	7
972	A	0		4628	C	7
973	T	0		4629	A	7
974	G	0		4630	T	7
975	A	0		4631	G	7
976	A	0		4632	G	7
977	A	0		4633	C	7
978	T	0		4660	T	7
979	T	0		4661	A	7
980	G	0		4662	T	7
981	C	0		4663	G	7
982	T	0		4664	A	7
983	T	0		4665	G	7
984	G	0		4666	A	7
985	G	0		4667	T	7
986	T	0		4668	C	7
987	A	0		4669	T	7
988	C	0		4670	C	7
989	A	0		4671	T	7
990	C	0		4672	C	7
991	G	0		4673	A	7
992	G	0		4674	A	7
993	A	0		4675	A	7
994	A	0		4707	A	7
995	C	0		4708	T	7
996	G	0		4709	G	7
997	T	0		4710	C	7
998	T	0		4711	T	7
999	C	0		4712	G	7
1000	T	0		4713	T	7
1001	G	0		4714	T	7
1002	A	0		4715	A	7
1003	A	0		4716	C	7
1004	A	0		4717	A	7
1005	A	0		4718	G	7
1006	G	0		4719	C	7
1007	A	0		4720	G	7
1008	G	0		4721	T	7
1009	C	0		4774	A	7
1010	T	0		4775	A	7
1011	A	0		4776	C	7
1012	T	0		4777	C	7
1013	G	0		4778	A	7
1014	A	1		4779	T	7
1015	A	1		4780	C	7
1016	T	1		4781	T	7
1017	T	1		4782	C	7
1018	G	1		4783	A	7
1019	C	1		4784	C	7
1020	A	1		4785	T	7
1021	G	1		4786	T	7
1022	A	1		4787	G	7
1023	C	1		4788	C	7
1024	A	1		4789	T	7
1025	C	1		4790	G	7
1026	C	1		4791	G	7
1027	T	1		4792	T	7
1028	T	1		4793	T	7
1029	T	1		4823	T	7
1030	T	1		4824	C	7
1031	G	1		4825	T	7
1032	A	1		4826	A	7
1033	A	1		4827	C	7
1034	A	1		4828	A	7
1035	T	2		4829	C	7
1036	T	2		4830	A	7
1037	A	1		4831	A	7
1038	A	1		4832	C	7
1039	A	1		4833	T	7
1040	T	1		4834	A	7
1041	T	2		4835	G	7
1042	G	2		4836	G	7
1043	G	2		4837	T	7
1044	C	2		4838	A	7
1045	A	2		4839	T	7
1046	A	2		4840	A	7
1047	A	2		4841	G	7
1048	G	2		4842	A	7
1049	A	2		4905	A	7
1050	A	2		4906	T	7
1051	A	2		4907	G	7
1052	T	2		4908	G	7
1053	T	2		4909	T	7
1054	T	2		4910	G	7
1055	G	2		4911	A	7
1056	A	2		4912	A	7
1057	C	1		4913	G	7
1058	A	1		4914	T	7
1059	C	0		4915	T	7
1060	C	0		4916	A	7
1061	T	0		4917	T	7
1062	T	0		4918	C	7
1063	C	0		4919	A	7
1064	A	0		4920	C	7
1065	A	0		4921	C	7
1066	T	0		4922	T	7
1067	G	0		4923	T	7
1068	G	0		4974	T	7
1069	G	0		4975	G	7
1070	G	0		4976	T	7
1071	A	0		4977	T	7
1072	A	0		4978	T	7
1073	T	0		4979	A	7
1074	G	0		4980	C	7
1075	T	0		4981	A	7
1076	C	0		4982	A	7
1077	C	0		4983	C	7
1078	A	0		4984	A	7
1079	A	0		4985	G	7
1080	A	0		4986	T	7
1081	T	0		4987	A	7
1082	T	0		4988	G	7
1083	T	0		4989	A	7
1084	T	0		4990	C	7
1085	G	0		4991	A	7
1086	T	0		5022	T	7
1087	A	0		5023	G	7
1088	T	0		5024	T	7
1089	T	0		5025	C	7
1090	T	0		5026	A	7
1091	C	0		5027	A	7
1092	C	0		5028	T	7
1093	C	0		5029	G	7
1094	T	0		5030	A	7
1095	T	0		5031	C	7
1096	A	0		5032	A	7
1097	A	0		5033	T	7
1098	A	0		5034	A	7
1099	T	0		5035	T	7
1100	T	0		5035	T	7
1101	C	0		5036	G	7
1102	C	0		5036	G	7
1103	A	0		5037	G	7
1104	T	0		5037	G	7
1105	A	0		5038	A	7
1106	A	0		5038	A	7
1107	T	0		5039	C	7
1108	C	0		5039	C	7
1109	A	0		5040	A	7
1110	A	0		5040	A	7
1111	G	0		5041	A	7
1112	A	0		5042	C	7
1113	C	0		5043	A	7
1114	T	0		5044	G	7
1115	A	0		5045	T	7
1116	T	0		5046	T	7
1117	T	0		5047	T	7
1118	C	0		5048	G	7
1119	A	0		5049	G	7
1120	A	0		5050	T	7
1121	C	0		5050	T	7
1122	C	0		5051	C	7
1123	A	0		5051	C	7
1124	A	0		5052	C	7
1125	G	0		5052	C	7
1126	G	0		5053	A	7
1127	G	0		5053	A	7
1128	T	0		5054	A	7
1129	T	0		5055	C	7
1130	G	0		5056	T	7
1131	A	0		5057	T	7
1132	A	0		5058	A	7
1133	A	0		5059	T	7
1134	A	0		5060	T	7
1135	G	0		5061	T	7
1136	A	1		5062	G	7
1137	A	1		5063	G	7
1138	A	1		5064	A	7
1139	A	1		5071	T	7
1140	A	1		5072	G	7
1141	G	1		5073	A	7
1142	C	1		5074	T	7
1143	T	1		5075	G	7
1144	T	1		5076	T	7
1145	G	1		5077	T	7
1146	A	1		5078	A	7
1147	T	1		5079	C	7
1148	G	1		5080	T	7
1149	G	1		5081	A	7
1150	C	1		5082	A	7
1151	T	1		5083	A	7
1152	T	1		5084	A	7
1153	T	1		5085	T	7
1154	A	1		5086	A	7
1155	T	1		5087	A	7
1156	G	0		5088	A	7
1157	G	0		5089	A	7
1158	G	0		5090	C	7
1159	T	0		5091	C	7
1160	A	0		5092	T	7
1161	G	0		5093	C	7
1162	A	0		5094	A	7
1163	A	0		5101	A	7
1164	T	0		5102	C	7
1165	T	0		5103	A	7
1166	C	0		5104	T	7
1167	G	0		5105	G	7
1168	A	0		5106	A	7
1169	T	0		5107	A	7
1170	C	0		5108	G	7
1171	T	0		5109	G	7
1172	G	0		5110	T	7
1173	T	0		5111	A	7
1174	C	0		5112	A	7
1175	T	0		5113	A	7
1176	A	0		5114	A	7
1177	T	0		5115	C	7
1178	C	0		5116	A	7
1179	C	0		5117	T	7
1180	A	0		5118	T	7
1181	G	1		5119	T	7
1182	T	1		5120	T	7
1183	T	1		5121	A	7
1184	G	1		5122	T	7
1185	C	1		5123	G	7
1186	G	1		5124	T	7
1187	T	1		5247	T	7
1188	C	1		5248	T	7
1189	A	1		5249	A	7
1190	C	1		5250	A	7
1191	C	1		5251	T	7
1192	A	1		5252	G	7
1193	A	1		5253	G	7
1194	A	1		5254	T	7
1195	T	1		5255	T	7
1196	G	1		5256	T	7
1197	A	1		5257	A	7
1198	A	1		5258	A	7
1199	T	1		5259	C	7
1200	G	1		5260	T	7
1201	C	1		5261	T	7
1202	A	1		5262	C	7
1203	A	1		5263	T	7
1204	C	1		5264	A	7
1205	C	0		5265	T	7
1206	A	0		5266	T	7
1207	A	0		5267	A	7
1208	A	0		5268	A	7
1209	T	0		5453	G	7
1210	G	0		5454	A	7
1211	T	0		5455	A	7
1212	G	0		5456	A	7
1213	C	0		5457	C	7
1214	C	0		5458	A	7
1215	T	0		5459	A	7
1216	T	0		5460	T	7
1217	T	0		5461	G	7
1218	C	0		5462	A	7
1219	A	0		5463	G	7
1220	A	0		5464	T	7
1221	C	0		5465	T	7
1222	T	0		5466	A	7
1223	C	0		5467	C	7
1224	T	0		5468	T	7
1225	C	0		5469	T	7
1226	A	0		5470	G	7
1227	T	0		5471	T	7
1228	G	0		5472	T	7
1229	A	0		5473	T	7
1230	A	0		5474	C	7
1231	G	0		5607	A	7
1232	T	0		5608	A	7
1233	G	0		5609	G	7
1234	T	0		5610	G	7
1235	G	0		5611	T	7
1236	A	0		5612	G	7
1237	T	0		5613	T	7
1238	C	0		5614	T	7
1239	A	0		5615	C	7
1240	T	0		5616	A	7
1241	T	0		5617	G	7
1242	G	0		5618	A	7
1243	T	0		5619	T	7
1244	G	0		5620	A	7
1245	G	0		5621	C	7
1246	T	0		5622	C	7
1247	G	0		5623	T	7
1248	A	0		5624	T	7
1249	A	0		5964	A	7
1250	A	0		5965	T	7
1251	C	0		5966	A	7
1252	T	0		5967	A	7
1253	T	0		5968	G	7
1254	C	0		5969	A	7
1255	A	0		5970	A	7
1256	T	0		5971	A	7
1257	G	0		5972	G	7
1258	G	0		5973	A	7
1259	C	0		5974	C	7
1260	A	0		5975	A	7
1261	G	0		5976	A	7
1262	A	0		5977	T	7
1263	C	0		5978	T	7
1264	G	0		5979	C	7
1265	G	0		5980	T	7
1266	G	0		5981	T	7
1267	C	0		5982	A	7
1268	G	0		5983	T	7
1269	A	0		5989	A	7
1270	T	0		5990	G	7
1271	T	0		5991	A	7
1272	T	0		5992	G	7
1273	T	0		5993	C	7
1274	G	0		5994	A	7
1275	T	0		5995	A	7
1276	T	0		5996	C	7
1277	A	0		5997	C	7
1278	A	0		5998	A	7
1279	A	0		5999	A	7
1280	G	0		6000	T	7
1281	C	0		6001	T	7
1282	C	0		6002	G	7
1283	A	0		6003	A	7
1284	C	0		6004	T	7
1285	T	0		6005	C	7
1286	T	0		6006	T	7
1287	G	0		6023	T	7
1288	C	0		6024	A	7
1289	G	0		6025	T	7
1290	A	0		6026	C	7
1291	A	0		6027	C	7
1292	T	0		6028	A	7
1293	T	0		6029	A	7
1294	T	0		6030	A	7
1295	T	0		6031	C	7
1296	G	0		6032	G	7
1297	T	0		6033	C	7
1298	G	0		6033	C	7
1299	G	0		6034	A	7
1300	C	0		6034	A	7
1301	A	0		6035	A	7
1302	C	0		6035	A	7
1303	T	0		6036	G	7
1304	G	0		6036	G	7
1305	A	0		6037	C	7
1306	G	0		6037	C	7
1307	A	0		6038	T	7
1308	A	0		6038	T	7
1309	T	0		6039	T	7
1310	T	0		6039	T	7
1311	T	0		6040	C	7
1312	G	0		6040	C	7
1313	A	0		6041	G	7
1314	C	0		6041	G	7
1315	T	0		6042	A	7
1316	A	0		6042	A	7
1317	A	0		6043	T	7
1318	A	0		6043	T	7
1319	G	0		6044	A	7
1320	A	0		6044	A	7
1321	A	0		6045	A	7
1322	G	0		6046	T	7
1323	G	0		6047	T	7
1324	T	0		6048	T	7
1325	G	0		6049	T	7
1326	C	0		6050	A	7
1327	C	0		6051	A	7
1328	A	0		6052	G	7
1329	C	0		6053	T	7
1330	T	0		6054	T	7
1331	A	0		6055	T	7
1332	C	0		6056	G	7
1333	T	1		6117	C	7
1334	T	1		6118	T	7
1335	G	1		6119	T	7
1336	T	1		6120	C	7
1337	G	1		6121	A	7
1338	G	1		6122	A	7
1339	T	1		6123	G	7
1340	T	1		6124	A	7
1341	A	1		6125	G	7
1342	C	1		6126	A	7
1343	T	1		6127	G	7
1344	T	1		6128	C	7
1345	A	1		6129	T	7
1346	C	1		6130	T	7
1347	C	1		6131	A	7
1348	C	1		6132	A	7
1349	C	1		6133	A	7
1350	A	1		6134	G	7
1351	A	1		6196	C	7
1352	A	0		6197	T	7
1353	A	0		6198	C	7
1354	T	0		6199	T	7
1355	G	0		6200	T	7
1356	C	0		6201	T	7
1357	T	0		6202	T	7
1358	G	0		6203	A	7
1359	T	0		6204	A	7
1360	T	0		6205	G	7
1361	G	0		6206	A	7
1362	T	0		6207	A	7
1363	T	0		6208	A	7
1364	A	0		6209	G	7
1365	A	0		6210	G	7
1366	A	0		6211	A	7
1367	A	0		6212	G	7
1368	T	0		6577	T	7
1369	T	0		6578	C	7
1370	T	0		6579	T	7
1371	A	0		6580	T	7
1372	T	0		6581	A	7
1373	T	0		6582	C	7
1374	G	0		6583	T	7
1375	T	0		6584	A	7
1376	C	0		6585	T	7
1377	C	0		6586	T	7
1378	A	0		6587	A	7
1379	G	0		6588	A	7
1380	C	0		6589	G	7
1381	A	0		6590	A	7
1382	T	0		6624	A	7
1383	G	0		6625	A	7
1384	T	0		6626	A	7
1385	C	0		6627	C	7
1386	A	0		6628	C	7
1387	C	0		6629	C	7
1388	A	0		6630	T	7
1389	A	0		6631	T	7
1390	T	0		6632	G	7
1391	T	0		6633	C	7
1392	C	0		6634	T	7
1393	A	0		6635	A	7
1394	G	0		6636	C	7
1395	A	0		6637	T	7
1396	A	0		6638	C	7
1397	G	0		6639	A	7
1398	T	0		6640	T	7
1399	A	0		6641	G	7
1400	G	0		6642	G	7
1401	G	0		6643	T	7
1402	A	0		6644	T	7
1403	C	0		6645	T	7
1404	C	0		6688	T	7
1405	T	0		6689	G	7
1406	G	0		6690	C	7
1407	A	0		6691	T	7
1408	G	0		6692	A	7
1409	C	0		6693	A	7
1410	A	0		6694	G	7
1411	T	0		6695	C	7
1412	A	0		6696	C	7
1413	G	0		6697	T	7
1414	T	0		6698	T	7
1415	C	0		6699	T	7
1416	T	0		6700	T	7
1417	T	0		6701	C	7
1418	G	0		6702	T	7
1419	C	0		6703	T	7
1420	C	0		6704	A	7
1421	G	0		6705	A	7
1422	A	0		6706	C	7
1423	A	0		6707	A	7
1424	T	0		6709	A	7
1425	A	0		6710	G	7
1426	C	0		6711	T	7
1427	C	0		6712	T	7
1428	A	0		6713	G	7
1429	T	0		6714	T	7
1430	A	0		6715	T	7
1431	A	0		6716	A	7
1432	T	0		6717	G	7
1433	G	0		6718	T	7
1434	A	0		6719	A	7
1435	A	0		6720	C	7
1436	T	0		6721	A	7
1437	C	0		6722	A	7
1438	T	0		6723	C	7
1439	G	0		6724	T	7
1440	G	0		6725	A	7
1441	C	0		6726	C	7
1442	T	0		6727	T	7
1443	T	0		6808	T	7
1444	G	0		6809	T	7
1445	A	0		6810	T	7
1446	A	0		6811	T	7
1447	A	0		6812	A	7
1448	A	0		6813	C	7
1449	C	0		6814	T	7
1450	C	0		6815	A	7
1451	A	0		6816	G	7
1452	T	0		6817	A	7
1453	T	0		6818	A	7
1454	C	0		6819	G	7
1455	T	0		6820	T	7
1456	T	0		6821	A	7
1457	C	0		6822	C	7
1458	G	0		6823	A	7
1459	T	0		6824	A	7
1460	A	0		6901	G	7
1461	A	0		6902	G	7
1462	G	0		6903	C	7
1463	G	0		6904	T	7
1464	G	0		6905	T	7
1465	T	0		6906	C	7
1466	G	0		6907	A	7
1467	G	0		6908	T	7
1468	T	0		6909	T	7
1469	C	0		6910	T	7
1470	G	0		6911	A	7
1471	C	0		6912	A	7
1472	A	0		6913	T	7
1473	C	0		6914	T	7
1474	T	0		6915	A	7
1475	A	0		6916	T	7
1476	T	0		6917	T	7
1477	T	0		6918	T	7
1478	G	0		6919	G	7
1479	C	0		6920	A	7
1480	C	0		6921	A	7
1481	T	0		6922	G	7
1482	T	0		6923	T	7
1483	T	0		6924	C	7
1484	G	0		6930	A	7
1485	G	0		6931	T	7
1486	A	0		6932	T	7
1487	G	0		6933	T	7
1488	G	0		6934	T	7
1489	C	0		6935	T	7
1490	T	0		6936	C	7
1491	G	0		6937	T	7
1492	T	0		6938	A	7
1493	G	0		6939	A	7
1494	T	0		6940	A	7
1495	G	0		6941	C	7
1496	T	0		6942	T	7
1497	T	0		6943	G	7
1498	C	0		6944	A	7
1499	T	1		6945	T	7
1500	C	1		6946	A	7
1501	T	1		6947	A	7
1502	T	1		6948	A	7
1503	A	1		6949	T	7
1504	T	1		7362	G	7
1505	G	1		7363	G	7
1506	T	1		7364	T	7
1507	T	1		7365	T	7
1508	G	1		7366	A	7
1509	G	1		7367	A	7
1510	T	1		7368	T	7
1511	T	1		7369	A	7
1512	G	1		7370	A	7
1513	C	1		7371	T	7
1514	C	1		7372	T	7
1515	A	1		7373	A	7
1516	T	1		7374	A	7
1517	A	1		7375	T	7
1518	A	1		7376	C	7
1519	C	1		7555	T	7
1520	A	1		7556	A	7
1521	A	0		7557	G	7
1522	G	0		7558	A	7
1523	T	0		7559	A	7
1524	G	0		7560	G	7
1525	T	0		7561	G	7
1526	G	0		7562	T	7
1527	C	0		7563	C	7
1528	C	0		7564	C	7
1529	T	0		7565	T	7
1530	A	0		7566	T	7
1531	T	0		7567	T	7
1532	T	0		7568	T	7
1533	G	0		7569	A	7
1534	G	0		7792	T	7
1535	G	0		7793	C	7
1536	T	0		7794	A	7
1537	T	0		7795	A	7
1538	C	0		7796	A	7
1539	C	0		7797	A	7
1540	A	0		7798	G	7
1541	C	0		7799	A	7
1542	G	0		7800	C	7
1543	T	1		7801	T	7
1544	G	1		7802	T	7
1545	C	1		7803	A	7
1546	T	1		7804	T	7
1547	A	1		7805	G	7
1548	G	1		7806	A	7
1549	C	1		7891	T	7
1550	G	1		7892	T	7
1551	C	1		7893	T	7
1552	T	1		7894	T	7
1553	A	1		7895	G	7
1554	A	1		7896	A	7
1555	C	1		7897	T	7
1556	A	1		7898	G	7
1557	T	0		7899	G	7
1558	A	0		7900	T	7
1559	G	0		7901	A	7
1560	G	0		7902	A	7
1561	T	0		7903	A	7
1562	T	0		7904	T	7
1563	G	0		7905	C	7
1564	T	0		7906	A	7
1565	A	0		7907	A	7
1566	A	0		7908	A	7
1567	C	0		7909	A	7
1568	C	0		8141	T	7
1569	A	0		8142	T	7
1570	T	0		8142	T	7
1571	A	0		8143	A	7
1572	C	0		8143	A	7
1573	A	0		8144	G	7
1574	G	0		8144	G	7
1575	G	0		8145	A	7
1576	T	0		8145	A	7
1577	G	0		8146	C	7
1578	T	0		8146	C	7
1579	T	0		8147	A	7
1580	G	0		8147	A	7
1581	T	0		8148	A	7
1582	T	0		8148	A	7
1583	G	0		8149	T	7
1584	G	0		8149	T	7
1585	A	0		8150	G	7
1586	G	0		8150	G	7
1587	A	0		8151	T	7
1588	A	0		8151	T	7
1589	G	0		8152	C	7
1590	G	0		8152	C	7
1591	T	0		8153	T	7
1592	T	0		8153	T	7
1593	C	0		8154	T	7
1594	C	0		8154	T	7
1595	G	0		8155	A	7
1596	A	0		8155	A	7
1597	A	0		8156	T	7
1598	G	0		8157	C	7
1599	G	0		8158	T	7
1600	T	0		8159	A	7
1601	C	0		8350	T	7
1602	T	0		8351	G	7
1603	T	0		8352	C	7
1604	A	0		8353	G	7
1605	A	0		8354	C	7
1606	T	0		8355	G	7
1607	G	0		8356	T	7
1608	A	0		8357	C	7
1609	C	0		8358	A	7
1610	A	0		8359	T	7
1611	A	0		8360	A	7
1612	C	0		8361	T	7
1613	C	1		8362	T	7
1614	T	1		8363	A	7
1615	T	1		8364	A	7
1616	C	1		8365	T	7
1617	T	1		8366	G	7
1618	T	1		8367	C	7
1619	G	1		8368	G	7
1620	A	1		8369	C	7
1621	A	1		8370	A	7
1622	A	1		8464	T	7
1623	T	1		8465	A	7
1624	A	1		8466	A	7
1625	C	1		8467	A	7
1626	T	1		8468	A	7
1627	C	1		8469	A	7
1628	C	1		8470	G	7
1629	A	1		8471	A	7
1630	A	1		8472	A	7
1631	A	1		8473	T	7
1632	A	1		8474	A	7
1633	A	1		8475	A	7
1634	G	1		8476	C	7
1635	A	0		8477	T	7
1636	G	0		8478	T	7
1637	A	0		8479	A	7
1638	A	0		8480	C	7
1639	A	0		8481	C	7
1640	G	0		8482	T	7
1641	T	0		8483	T	7
1642	C	0		8484	T	7
1643	A	0		8485	T	7
1644	A	0		8486	A	7
1645	C	0		8500	A	7
1646	A	0		8501	A	7
1647	T	0		8502	C	7
1648	C	0		8503	T	7
1649	A	0		8504	A	7
1650	A	0		8505	C	7
1651	T	0		8506	T	7
1652	A	0		8507	A	7
1653	T	0		8508	G	7
1654	T	0		8509	A	7
1655	G	0		8510	C	7
1656	T	0		8511	A	7
1657	T	0		8512	A	7
1658	G	0		8513	G	7
1659	G	0		8513	G	7
1660	T	0		8514	T	7
1661	G	0		8514	T	7
1662	A	0		8515	T	7
1663	C	0		8515	T	7
1664	T	0		8516	G	7
1665	T	0		8516	G	7
1666	T	0		8517	T	7
1667	A	0		8517	T	7
1668	A	0		8518	T	7
1669	A	0		8518	T	7
1670	C	0		8519	A	7
1671	T	0		8520	A	7
1672	T	0		8521	T	7
1673	A	0		8522	G	7
1674	A	0		8523	T	7
1675	T	0		8524	T	7
1676	G	0		8525	G	7
1677	A	0		8526	T	7
1678	A	0		8527	A	7
1679	G	0		8528	A	7
1680	A	0		8529	C	7
1681	G	0		8530	A	7
1682	A	0		8531	A	7
1683	T	0		8532	C	7
1684	C	0		8557	A	7
1685	G	0		8558	A	7
1686	C	0		8559	T	7
1687	C	0		8560	T	7
1688	A	0		8561	G	7
1689	T	0		8562	T	7
1690	T	0		8563	T	7
1691	A	0		8564	A	7
1692	T	0		8565	A	7
1693	T	0		8566	T	7
1694	T	0		8567	A	7
1695	T	0		8568	A	7
1696	G	0		8569	T	7
1697	G	0		8570	T	7
1698	C	0		8617	T	7
1699	A	0		8618	G	7
1700	T	0		8619	C	7
1701	C	0		8620	T	7
1702	T	0		8621	A	7
1703	T	0		8622	T	7
1704	T	0		8623	T	7
1705	T	0		8624	T	7
1706	T	0		8625	T	7
1707	C	0		8626	C	7
1708	T	0		8627	T	7
1709	G	0		8628	A	7
1710	C	0		8629	T	7
1711	T	0		8630	T	7
1712	T	0		8631	T	7
1713	C	0		8632	A	7
1714	C	0		8633	A	7
1715	A	0		8634	T	7
1716	C	0		8635	A	7
1717	A	0		8636	A	7
1718	A	0		8637	C	7
1719	G	0		8638	A	7
1720	T	0		8725	A	7
1721	G	0		8726	G	7
1722	C	0		8727	C	7
1723	T	0		8728	A	7
1724	T	0		8729	T	7
1725	T	0		8730	C	7
1726	T	0		8731	T	7
1727	G	0		8732	A	7
1728	T	0		8733	C	7
1729	G	0		8734	A	7
1730	G	0		8735	G	7
1731	A	0		8736	A	7
1732	A	0		8737	T	7
1733	A	0		8738	A	7
1734	C	0		8739	C	7
1735	T	0		8739	C	7
1736	G	0		8740	T	7
1737	T	0		8740	T	7
1738	G	0		8741	T	7
1739	A	0		8742	G	7
1740	A	0		8743	T	7
1741	A	0		8744	T	7
1742	G	0		8745	T	7
1743	G	0		8746	T	7
1744	T	0		8747	G	7
1745	T	0		8748	C	7
1746	T	0		8749	T	7
1747	G	0		8750	A	7
1748	G	0		8751	A	7
1749	A	0		8752	C	7
1750	T	0		8753	A	7
1751	T	0		8754	A	7
1752	A	0		8755	A	7
1753	T	0		8756	C	7
1754	A	0		8757	A	7
1755	A	0		8758	T	7
1756	A	0		8759	G	7
1757	G	0		8823	T	7
1758	C	0		8824	G	7
1759	A	0		8825	A	7
1760	T	0		8826	T	7
1761	T	0		8827	T	7
1762	C	0		8828	G	7
1763	A	0		8829	C	7
1764	A	0		8830	T	7
1765	A	0		8831	G	7
1766	C	0		8832	C	7
1767	A	0		8833	A	7
1768	A	0		8834	G	7
1769	A	0		8835	T	7
1770	T	0		8836	C	7
1771	T	0		8837	A	7
1772	G	0		8994	C	7
1773	T	0		8995	A	7
1774	T	0		8996	T	7
1775	G	0		8997	C	7
1776	A	0		8998	A	7
1777	A	0		8999	G	7
1778	T	0		9000	C	7
1779	C	0		9001	T	7
1780	C	0		9002	T	7
1781	T	0		9003	G	7
1782	G	0		9004	T	7
1783	T	0		9005	G	7
1784	G	0		9006	T	7
1785	G	0		9007	T	7
1786	T	0		9008	T	7
1787	A	0		9009	T	7
1788	A	0		9010	G	7
1789	T	0		9011	G	7
1790	T	0		9012	C	7
1791	T	0		9013	T	7
1792	T	0		9014	G	7
1793	A	0		9015	C	7
1794	A	0		9016	T	7
1795	A	0		9017	G	7
1796	G	0		9041	T	7
1797	T	0		9042	C	7
1798	T	0		9043	T	7
1799	A	0		9044	G	7
1800	C	0		9045	G	7
1801	A	0		9046	T	7
1802	A	0		9047	A	7
1803	A	0		9048	A	7
1804	A	0		9049	G	7
1805	G	0		9050	C	7
1806	G	0		9051	C	7
1807	A	0		9052	A	7
1808	A	0		9053	G	7
1809	A	0		9054	T	7
1810	A	0		9055	A	7
1811	G	0		9056	C	7
1812	C	0		9057	C	7
1813	T	0		9058	A	7
1814	A	0		9059	T	7
1815	A	0		9060	A	7
1816	A	0		9228	C	7
1817	A	0		9229	T	7
1818	A	0		9230	T	7
1819	A	0		9231	G	7
1820	G	0		9232	T	7
1821	G	0		9233	G	7
1822	T	0		9234	A	7
1823	G	0		9235	A	7
1824	C	0		9236	A	7
1825	C	0		9237	G	7
1826	T	0		9238	A	7
1827	G	0		9239	T	7
1828	G	0		9240	C	7
1829	A	0		9241	A	7
1830	A	0		9242	G	7
1831	T	1		9243	A	7
1832	A	1		9244	A	7
1833	T	1		9245	G	7
1834	T	1		9283	T	7
1835	G	1		9284	A	7
1836	G	1		9285	A	7
1837	T	1		9286	C	7
1838	G	1		9287	A	7
1839	A	1		9288	A	7
1840	A	1		9289	T	7
1841	C	1		9290	G	7
1842	A	1		9291	A	7
1843	G	1		9292	T	7
1844	A	1		9293	T	7
1845	A	1		9294	A	7
1846	A	1		9295	T	7
1847	T	1		9296	T	7
1848	C	1		9297	A	7
1849	A	1		9363	C	7
1850	A	1		9364	A	7
1851	T	1		9365	C	7
1852	A	1		9366	T	7
1853	C	0		9367	A	7
1854	T	0		9368	A	7
1855	G	0		9369	T	7
1856	A	0		9370	T	7
1857	G	0		9371	C	7
1858	T	0		9372	A	7
1859	C	0		9373	A	7
1860	C	0		9374	C	7
1861	T	0		9375	C	7
1862	C	0		9376	T	7
1863	T	0		9377	A	7
1864	T	1		9378	T	7
1865	T	1		9379	T	7
1866	A	1		9380	G	7
1867	T	1		9381	G	7
1868	G	1		9382	T	7
1869	C	1		9383	G	7
1870	A	1		9686	A	7
1871	T	1		9687	C	7
1872	T	1		9688	A	7
1873	T	1		9689	A	7
1874	G	1		9690	T	7
1875	C	1		9691	T	7
1876	A	1		9692	G	7
1877	T	1		9693	C	7
1878	C	1		9694	T	7
1879	A	1		9695	T	7
1880	G	0		9696	A	7
1881	A	0		9697	T	7
1882	G	0		9698	A	7
1883	G	0		9699	T	7
1884	C	0		9700	C	7
1885	T	1		9701	A	7
1886	G	1		9702	T	7
1887	C	1		9703	T	7
1888	T	1		9704	T	7
1889	C	1		9705	G	7
1890	G	1		9706	T	7
1891	T	1		9720	A	7
1892	G	1		9721	T	7
1893	T	1		9722	T	7
1894	T	1		9723	T	7
1895	G	1		9724	C	7
1896	T	1		9725	T	7
1897	A	1		9726	A	7
1898	C	1		9727	T	7
1899	G	1		9728	T	7
1900	A	1		9729	G	7
1901	T	1		9730	G	7
1902	C	1		9731	T	7
1903	A	1		9732	T	7
1904	A	0		9732	T	7
1905	T	0		9733	C	7
1906	T	0		9733	C	7
1907	T	0		9734	T	7
1908	T	0		9734	T	7
1909	C	0		9735	T	7
1910	T	0		9735	T	7
1911	C	0		9736	T	7
1912	C	0		9736	T	7
1913	C	0		9737	A	7
1914	G	0		9737	A	7
1915	C	0		9738	G	7
1916	A	0		9738	G	7
1917	C	0		9739	T	7
1918	T	0		9739	T	7
1919	C	0		9740	A	7
1920	T	0		9740	A	7
1921	T	0		9741	A	7
1922	G	0		9741	A	7
1923	A	0		9742	T	7
1924	A	0		9742	T	7
1925	A	0		9743	T	7
1926	C	0		9744	A	7
1927	T	0		9745	C	7
1928	G	0		9746	C	7
1929	C	0		9747	T	7
1930	T	0		9748	A	7
1931	C	0		9749	A	7
1932	A	0		9750	A	7
1933	A	0		9751	G	7
1934	A	0		9752	A	7
1935	A	0		9795	A	7
1936	T	0		9796	A	7
1937	T	0		9797	G	7
1938	C	0		9798	C	7
1939	T	0		9799	T	7
1940	G	0		9800	G	7
1941	T	0		9801	C	7
1942	G	0		9802	G	7
1943	C	0		9803	C	7
1944	G	0		9804	T	7
1945	T	0		9805	G	7
1946	G	0		9806	T	7
1947	T	0		9807	G	7
1948	T	0		9808	C	7
1949	T	0		9809	A	7
1950	T	0		9810	C	7
1951	A	0		9811	C	7
1952	C	0		9812	T	7
1953	A	0		9813	T	7
1954	G	0		9818	T	7
1955	A	0		9819	T	7
1956	A	0		9820	A	7
1957	G	0		9821	A	7
1958	G	0		9822	A	7
1959	C	0		9823	T	7
1960	C	0		9824	A	7
1961	G	0		9825	A	7
1962	C	0		9826	A	7
1963	T	0		9827	G	7
1964	A	0		9828	A	7
1965	T	0		9829	A	7
1966	A	0		9830	A	7
1967	A	0		9831	T	7
1968	C	0		9832	G	7
1969	A	0		9833	T	7
1970	A	0		9834	A	7
1971	T	0		9835	T	7
1972	A	0		9836	C	7
1973	C	0		9837	T	7
1974	T	0		9838	A	7
1975	A	0		9839	A	7
1976	G	0		9896	T	7
1977	A	0		9897	A	7
1978	T	0		9898	T	7
1979	G	0		9899	A	7
1980	G	0		9900	A	7
1981	A	0		9901	T	7
1982	A	0		9902	A	7
1983	T	0		9903	A	7
1984	T	0		9904	G	7
1985	T	1		9905	T	7
1986	C	1		9906	A	7
1987	A	1		9907	C	7
1988	C	1		9908	A	7
1989	A	1		9909	A	7
1990	G	1		9910	G	7
1991	T	1		9911	T	7
1992	A	1		9912	A	7
1993	T	1		9913	T	7
1994	T	1		9914	T	7
1995	C	1		9915	T	7
1996	A	1		9916	T	7
1997	C	1		9917	A	7
1998	T	1		10213	T	7
[truncated: 27,911 more rows]

## Sheet: IR-8
Supplementary material 2 (sheet4) – Sequence of NC_045512.2 covered by 8 nt long IRs (IRs-8). In the column A, the position of each nucleotide of reference sequence NC_045512.2 is shown; in the column B, the corresponding nucleotide of NC_045512.2 is shown; in the column C, overlay of IR-8 with nucleotide position is presented (0 – IR-8 not present, 1 – IR-8 is present); in the column E, all posi…
Ref Position	Ref Nucleotide	IR-8 presence		Positions covered by IR-8	Ref Nucleotide	IR length
1	A	0		130	T	8
2	T	0		131	A	8
3	T	0		132	A	8
4	A	0		133	T	8
5	A	0		134	T	8
6	A	0		135	A	8
7	G	0		136	A	8
8	G	0		137	T	8
9	T	0		138	A	8
10	T	0		139	A	8
11	T	0		140	C	8
12	A	0		141	T	8
13	T	0		142	A	8
14	A	0		143	A	8
15	C	0		144	T	8
16	C	0		145	T	8
17	T	0		146	A	8
18	T	0		161	A	8
19	C	0		162	C	8
20	C	0		163	A	8
21	C	0		164	C	8
22	A	0		165	G	8
23	G	0		166	A	8
24	G	0		167	G	8
25	T	0		168	T	8
26	A	0		169	A	8
27	A	0		170	A	8
28	C	0		171	C	8
29	A	0		172	T	8
30	A	0		173	C	8
31	A	0		174	G	8
32	C	0		175	T	8
33	C	0		176	C	8
34	A	0		177	T	8
35	A	0		1155	T	8
36	C	0		1156	G	8
37	C	0		1157	G	8
38	A	0		1158	G	8
39	A	0		1159	T	8
40	C	0		1160	A	8
41	T	0		1161	G	8
42	T	0		1162	A	8
43	T	0		1163	A	8
44	C	0		1164	T	8
45	G	0		1165	T	8
46	A	0		1166	C	8
47	T	0		1167	G	8
48	C	0		1168	A	8
49	T	0		1169	T	8
50	C	0		1170	C	8
51	T	0		1171	T	8
52	T	0		1172	G	8
53	G	0		1173	T	8
54	T	0		1174	C	8
55	A	0		1175	T	8
56	G	0		1176	A	8
57	A	0		1177	T	8
58	T	0		1178	C	8
59	C	0		1179	C	8
60	T	0		1180	A	8
61	G	0		1743	G	8
62	T	0		1744	T	8
63	T	0		1745	T	8
64	C	0		1746	T	8
65	T	0		1747	G	8
66	C	0		1748	G	8
67	T	0		1749	A	8
68	A	0		1750	T	8
69	A	0		1751	T	8
70	A	0		1752	A	8
71	C	0		1753	T	8
72	G	0		1754	A	8
73	A	0		1755	A	8
74	A	0		1756	A	8
75	C	0		1757	G	8
76	T	0		1758	C	8
77	T	0		1759	A	8
78	T	0		1760	T	8
79	A	0		1761	T	8
80	A	0		1762	C	8
81	A	0		1763	A	8
82	A	0		1764	A	8
83	T	0		1765	A	8
84	C	0		1766	C	8
85	T	0		1785	G	8
86	G	0		1786	T	8
87	T	0		1787	A	8
88	G	0		1788	A	8
89	T	0		1789	T	8
90	G	0		1790	T	8
91	G	0		1791	T	8
92	C	0		1792	T	8
93	T	0		1793	A	8
94	G	0		1794	A	8
95	T	0		1795	A	8
96	C	0		1796	G	8
97	A	0		1797	T	8
98	C	0		1798	T	8
99	T	0		1799	A	8
100	C	0		1800	C	8
101	G	0		1994	T	8
102	G	0		1995	C	8
103	C	0		1996	A	8
104	T	0		1997	C	8
105	G	0		1998	T	8
106	C	0		1999	G	8
107	A	0		2000	A	8
108	T	0		2001	G	8
109	G	0		2002	A	8
110	C	0		2003	C	8
111	T	0		2004	T	8
112	T	0		2005	C	8
113	A	0		2006	A	8
114	G	0		2007	T	8
115	T	0		2008	T	8
116	G	0		2009	G	8
117	C	0		2010	A	8
118	A	0		2238	A	8
119	C	0		2239	A	8
120	T	0		2240	A	8
121	C	0		2241	T	8
122	A	0		2242	T	8
123	C	0		2243	G	8
124	G	0		2244	T	8
125	C	0		2245	C	8
126	A	0		2246	G	8
127	G	0		2247	G	8
128	T	0		2248	T	8
129	A	0		2249	G	8
130	T	1		2250	G	8
131	A	1		2251	A	8
132	A	1		2252	C	8
133	T	1		2253	A	8
134	T	1		2254	A	8
135	A	1		2255	A	8
136	A	1		2256	T	8
137	T	1		2257	T	8
138	A	1		2500	A	8
139	A	1		2501	A	8
140	C	1		2502	C	8
141	T	1		2503	A	8
142	A	1		2504	C	8
143	A	1		2505	T	8
144	T	1		2506	T	8
145	T	1		2507	C	8
146	A	1		2508	C	8
147	C	0		2509	C	8
148	T	0		2510	A	8
149	G	0		2511	C	8
150	T	0		2512	A	8
151	C	0		2513	G	8
152	G	0		2514	A	8
153	T	0		2515	A	8
154	T	0		2516	G	8
155	G	0		2517	T	8
156	A	0		2518	G	8
157	C	0		2519	T	8
158	A	0		2520	T	8
159	G	0		2682	T	8
160	G	0		2683	G	8
161	A	1		2684	A	8
162	C	1		2685	T	8
163	A	1		2686	G	8
164	C	1		2687	G	8
165	G	1		2688	T	8
166	A	1		2689	A	8
167	G	1		2690	A	8
168	T	1		2691	C	8
169	A	1		2692	A	8
170	A	1		2693	A	8
171	C	1		2694	A	8
172	T	1		2695	C	8
173	C	1		2696	A	8
174	G	1		2697	A	8
175	T	1		2698	T	8
176	C	1		2699	A	8
177	T	1		2700	C	8
178	A	0		2701	C	8
179	T	0		2702	T	8
180	C	0		2703	T	8
181	T	0		2704	C	8
182	T	0		2705	A	8
183	C	0		2721	C	8
184	T	0		2722	A	8
185	G	0		2723	C	8
186	C	0		2724	C	8
187	A	0		2725	A	8
188	G	0		2726	A	8
189	G	0		2727	C	8
190	C	0		2728	A	8
191	T	0		2729	A	8
192	G	0		2730	A	8
193	C	0		2731	G	8
194	T	0		2732	G	8
195	T	0		2733	T	8
196	A	0		2734	T	8
197	C	0		2735	A	8
198	G	0		2736	C	8
199	G	0		2737	T	8
200	T	0		2738	T	8
201	T	0		2739	T	8
202	T	0		2740	T	8
203	C	0		2741	G	8
204	G	0		2742	G	8
205	T	0		2743	T	8
206	C	0		2744	G	8
207	C	0		2773	C	8
208	G	0		2774	A	8
209	T	0		2775	A	8
210	G	0		2776	G	8
211	T	0		2777	A	8
212	T	0		2778	G	8
213	G	0		2779	T	8
214	C	0		2780	G	8
215	A	0		2781	T	8
216	G	0		2782	G	8
217	C	0		2783	A	8
218	C	0		2784	A	8
219	G	0		2785	T	8
220	A	0		2786	A	8
221	T	0		2787	T	8
222	C	0		2788	C	8
223	A	0		2789	A	8
224	T	0		2790	C	8
225	C	0		2791	T	8
226	A	0		2792	T	8
227	G	0		2793	T	8
228	C	0		2794	T	8
229	A	0		2795	G	8
230	C	0		2964	G	8
231	A	0		2965	G	8
232	T	0		2966	A	8
233	C	0		2967	G	8
234	T	0		2968	T	8
235	A	0		2969	A	8
236	G	0		2970	T	8
237	G	0		2971	G	8
238	T	0		2972	G	8
239	T	0		2973	C	8
240	T	0		2974	T	8
241	C	0		2975	A	8
242	G	0		2976	C	8
243	T	0		2977	A	8
244	C	0		2978	T	8
245	C	0		2979	A	8
246	G	0		2980	C	8
247	G	0		2981	T	8
248	G	0		2982	A	8
249	T	0		2983	C	8
250	G	0		3166	T	8
251	T	0		3167	G	8
252	G	0		3168	C	8
253	A	0		3169	T	8
254	C	0		3170	C	8
255	C	0		3171	T	8
256	G	0		3172	T	8
257	A	0		3173	C	8
258	A	0		3174	A	8
259	A	0		3175	A	8
260	G	0		3176	C	8
261	G	0		3177	C	8
262	T	0		3178	T	8
263	A	0		3179	G	8
264	A	0		3180	A	8
265	G	0		3181	A	8
266	A	0		3182	G	8
267	T	0		3183	A	8
268	G	0		3184	A	8
269	G	0		3185	G	8
270	A	0		3186	A	8
271	G	0		3187	G	8
272	A	0		3188	C	8
273	G	0		3189	A	8
274	C	0		3282	T	8
275	C	0		3283	T	8
276	T	0		3284	G	8
277	T	0		3285	A	8
278	G	0		3286	G	8
279	T	0		3287	G	8
280	C	0		3288	T	8
281	C	0		3289	T	8
282	C	0		3290	C	8
283	T	0		3291	A	8
284	G	0		3292	A	8
285	G	0		3293	C	8
286	T	0		3294	C	8
287	T	0		3295	T	8
288	T	0		3296	C	8
289	C	0		3297	A	8
290	A	0		3298	A	8
291	A	0		3329	A	8
292	C	0		3330	C	8
293	G	0		3331	T	8
294	A	0		3332	A	8
295	G	0		3333	T	8
296	A	0		3334	T	8
297	A	0		3335	G	8
298	A	0		3336	A	8
299	A	0		3337	A	8
300	C	0		3338	G	8
301	A	0		3339	T	8
302	C	0		3340	G	8
303	A	0		3341	A	8
304	C	0		3342	A	8
305	G	0		3343	T	8
306	T	0		3344	A	8
307	C	0		3345	G	8
308	C	0		3346	T	8
309	A	0		3636	A	8
310	A	0		3637	A	8
311	C	0		3638	G	8
312	T	0		3639	G	8
313	C	0		3640	T	8
314	A	0		3641	G	8
315	G	0		3642	A	8
316	T	0		3643	A	8
317	T	0		3644	G	8
318	T	0		3645	A	8
319	G	0		3646	C	8
320	C	0		3647	A	8
321	C	0		3648	T	8
322	T	0		3649	T	8
323	G	0		3650	C	8
324	T	0		3651	A	8
325	T	0		3652	A	8
326	T	0		3653	C	8
327	T	0		3654	T	8
328	A	0		3654	T	8
329	C	0		3655	T	8
330	A	0		3655	T	8
331	G	0		3656	C	8
332	G	0		3657	T	8
333	T	0		3658	T	8
334	T	0		3659	A	8
335	C	0		3660	A	8
336	G	0		3661	G	8
337	C	0		3662	A	8
338	G	0		3663	G	8
339	A	0		3663	G	8
340	C	0		3664	T	8
341	G	0		3664	T	8
342	T	0		3665	G	8
343	G	0		3665	G	8
344	C	0		3666	C	8
345	T	0		3666	C	8
346	C	0		3667	T	8
347	G	0		3667	T	8
348	T	0		3668	T	8
349	A	0		3668	T	8
350	C	0		3669	A	8
351	G	0		3669	A	8
352	T	0		3670	T	8
353	G	0		3670	T	8
354	G	0		3671	G	8
355	C	0		3671	G	8
356	T	0		3672	A	8
357	T	0		3672	A	8
358	T	0		3673	A	8
359	G	0		3673	A	8
360	G	0		3674	A	8
361	A	0		3675	A	8
362	G	0		3676	T	8
363	A	0		3677	T	8
364	C	0		3678	T	8
365	T	0		3679	T	8
366	C	0		3680	A	8
367	C	0		3681	A	8
368	G	0		3682	T	8
369	T	0		3683	C	8
370	G	0		3684	A	8
371	G	0		3685	G	8
372	A	0		3686	C	8
373	G	0		3687	A	8
374	G	0		3688	C	8
375	A	0		4739	T	8
376	G	0		4740	C	8
377	G	0		4741	T	8
378	T	0		4742	T	8
379	C	0		4743	C	8
380	T	0		4744	T	8
381	T	0		4745	T	8
382	A	0		4746	C	8
383	T	0		4747	T	8
384	C	0		4748	A	8
385	A	0		4749	A	8
386	G	0		4750	A	8
387	A	0		4751	A	8
388	G	0		4752	C	8
389	G	0		4753	A	8
390	C	0		4754	C	8
391	A	0		4755	C	8
392	C	0		4756	T	8
393	G	0		4757	G	8
394	T	0		4758	A	8
395	C	0		4759	A	8
396	A	0		4760	G	8
397	A	0		4761	A	8
398	C	0		4762	A	8
399	A	0		4763	C	8
400	T	0		4764	A	8
401	C	0		5019	A	8
402	T	0		5020	C	8
403	T	0		5021	A	8
404	A	0		5022	T	8
405	A	0		5023	G	8
406	A	0		5024	T	8
407	G	0		5025	C	8
408	A	0		5026	A	8
409	T	0		5027	A	8
410	G	0		5028	T	8
411	G	0		5029	G	8
412	C	0		5030	A	8
413	A	0		5031	C	8
414	C	0		5032	A	8
415	T	0		5033	T	8
416	T	0		5034	A	8
417	G	0		5035	T	8
418	T	0		5275	A	8
419	G	0		5276	G	8
420	G	0		5277	A	8
421	C	0		5278	T	8
422	T	0		5279	A	8
423	T	0		5280	A	8
424	A	0		5281	C	8
425	G	0		5282	A	8
426	T	0		5283	A	8
427	A	0		5284	C	8
428	G	0		5285	T	8
429	A	0		5286	G	8
430	A	0		5287	T	8
431	G	0		5288	T	8
432	T	0		5289	A	8
433	T	0		5290	T	8
434	G	0		5291	C	8
435	A	0		5292	T	8
436	A	0		5311	A	8
437	A	0		5312	C	8
438	A	0		5313	T	8
439	A	0		5314	C	8
440	G	0		5315	C	8
441	G	0		5316	A	8
442	C	0		5317	A	8
443	G	0		5318	C	8
444	T	0		5319	A	8
445	T	0		5320	A	8
446	T	0		5321	A	8
447	T	0		5322	T	8
448	G	0		5323	A	8
449	C	0		5324	G	8
450	C	0		5325	A	8
451	T	0		5326	G	8
452	C	0		5327	T	8
453	A	0		5328	T	8
454	A	0		5329	G	8
455	C	0		5330	A	8
456	T	0		5331	A	8
457	T	0		5332	G	8
458	G	0		5333	T	8
459	A	0		5412	C	8
460	A	0		5413	C	8
461	C	0		5414	T	8
462	A	0		5415	A	8
463	G	0		5416	C	8
464	C	0		5417	T	8
465	C	0		5418	G	8
466	C	0		5419	T	8
467	T	0		5420	A	8
468	A	0		5421	A	8
469	T	0		5422	T	8
470	G	0		5423	A	8
471	T	0		5424	A	8
472	G	0		5425	G	8
473	T	0		5426	A	8
474	T	0		5427	C	8
475	C	0		5428	A	8
476	A	0		5429	G	8
477	T	0		5430	T	8
478	C	0		5431	A	8
479	A	0		5432	G	8
480	A	0		5433	G	8
481	A	0		5488	A	8
482	C	0		5489	G	8
483	G	0		5490	A	8
484	T	0		5491	T	8
485	T	0		5492	T	8
486	C	0		5493	C	8
487	G	0		5494	T	8
488	G	0		5495	T	8
489	A	0		5496	G	8
490	T	0		5497	C	8
491	G	0		5498	A	8
492	C	0		5499	A	8
493	T	0		5500	A	8
494	C	0		5501	A	8
495	G	0		5502	G	8
496	A	0		5503	A	8
497	A	0		5504	G	8
498	C	0		5505	T	8
499	T	0		5506	C	8
500	G	0		5507	T	8
501	C	0		5585	C	8
502	A	0		5586	T	8
503	C	0		5587	T	8
504	C	0		5588	T	8
505	T	0		5589	C	8
506	C	0		5590	T	8
507	A	0		5591	T	8
508	T	0		5592	A	8
509	G	0		5593	T	8
510	G	0		5594	G	8
511	T	0		5595	A	8
512	C	0		5596	A	8
513	A	0		5597	C	8
514	T	0		5598	A	8
515	G	0		5599	A	8
516	T	0		5600	T	8
517	T	0		5601	T	8
518	A	0		5602	T	8
519	T	0		5603	A	8
520	G	0		5604	A	8
521	G	0		5605	G	8
522	T	0		5606	A	8
523	T	0		5607	A	8
524	G	0		5608	A	8
525	A	0		5609	G	8
526	G	0		5659	A	8
527	C	0		5660	C	8
528	T	0		5661	A	8
529	G	0		5662	A	8
530	G	0		5663	C	8
531	T	0		5664	A	8
532	A	0		5665	G	8
533	G	0		5666	G	8
534	C	0		5667	A	8
535	A	0		5668	G	8
536	G	0		5669	T	8
537	A	0		5670	C	8
538	A	0		5671	A	8
539	C	0		5672	C	8
540	T	0		5673	C	8
541	C	0		5674	T	8
542	G	0		5675	T	8
543	A	0		5676	T	8
544	A	0		5677	T	8
545	G	0		5678	G	8
546	G	0		5679	T	8
547	C	0		5860	T	8
548	A	0		5861	G	8
549	T	0		5862	T	8
550	T	0		5863	T	8
551	C	0		5864	T	8
552	A	0		5865	T	8
553	G	0		5866	C	8
554	T	0		5867	T	8
555	A	0		5868	A	8
556	C	0		5869	C	8
557	G	0		5870	A	8
558	G	0		5871	A	8
559	T	0		5872	A	8
560	C	0		5873	G	8
561	G	0		5874	A	8
562	T	0		5875	A	8
563	A	0		5876	A	8
564	G	0		5877	A	8
565	T	0		5878	C	8
566	G	0		5879	A	8
567	G	0		5938	A	8
568	T	0		5939	A	8
569	G	0		5940	T	8
570	A	0		5941	T	8
571	G	0		5942	G	8
572	A	0		5943	A	8
573	C	0		5944	C	8
574	A	0		5945	C	8
575	C	0		5946	C	8
576	T	0		5947	T	8
577	T	0		5948	A	8
578	G	0		5949	A	8
579	G	0		5950	G	8
580	T	0		5951	T	8
581	G	0		5952	T	8
582	T	0		5953	G	8
583	C	0		5954	G	8
584	C	0		5955	A	8
585	T	0		5956	C	8
586	T	0		5957	A	8
587	G	0		5958	A	8
588	T	0		5959	T	8
589	C	0		5960	T	8
590	C	0		6058	A	8
591	C	0		6059	T	8
592	T	0		6060	G	8
593	C	0		6061	T	8
594	A	0		6062	G	8
595	T	0		6063	A	8
596	G	0		6064	T	8
597	T	0		6065	A	8
598	G	0		6066	A	8
599	G	0		6067	T	8
600	G	0		6068	A	8
601	C	0		6069	T	8
602	G	0		6070	C	8
603	A	0		6071	A	8
604	A	0		6072	A	8
605	A	0		6073	A	8
606	T	0		6074	T	8
607	A	0		6089	A	8
608	C	0		6090	A	8
609	C	0		6091	C	8
610	A	0		6092	C	8
611	G	0		6093	A	8
612	T	0		6094	G	8
613	G	0		6095	T	8
614	G	0		6096	T	8
615	C	0		6097	A	8
616	T	0		6098	A	8
617	T	0		6099	C	8
618	A	0		6100	T	8
619	C	0		6101	G	8
620	C	0		6102	G	8
621	G	0		6103	T	8
622	C	0		6104	T	8
623	A	0		6267	C	8
624	A	0		6268	C	8
625	G	0		6269	A	8
626	G	0		6270	C	8
627	T	0		6271	G	8
628	T	0		6272	T	8
629	C	0		6273	A	8
630	T	0		6274	T	8
631	T	0		6275	A	8
632	C	0		6276	A	8
633	T	0		6277	A	8
634	T	0		6278	C	8
635	C	0		6279	C	8
636	G	0		6280	A	8
637	T	0		6281	A	8
638	A	0		6282	A	8
639	A	0		6283	T	8
640	G	0		6284	A	8
641	A	0		6285	C	8
642	A	0		6286	C	8
643	C	0		6287	T	8
644	G	0		6288	G	8
645	G	0		6289	G	8
646	T	0		6326	A	8
647	A	0		6327	C	8
648	A	0		6328	A	8
649	T	0		6329	T	8
650	A	0		6330	C	8
651	A	0		6331	A	8
652	A	0		6332	A	8
653	G	0		6333	A	8
654	G	0		6334	T	8
655	A	0		6335	T	8
656	G	0		6336	C	8
657	C	0		6337	G	8
658	T	0		6338	T	8
659	G	0		6339	T	8
660	G	0		6340	T	8
661	T	0		6341	G	8
662	G	0		6342	A	8
663	G	0		6343	T	8
664	C	0		6344	G	8
665	C	0		6345	T	8
666	A	0		6495	T	8
667	T	0		6496	T	8
668	A	0		6497	A	8
669	G	0		6498	A	8
670	T	0		6499	A	8
671	T	0		6500	C	8
672	A	0		6501	C	8
673	C	0		6502	A	8
674	G	0		6503	G	8
675	G	0		6504	C	8
676	C	0		6505	A	8
677	G	0		6506	A	8
678	C	0		6507	A	8
679	C	0		6508	T	8
680	G	0		6509	A	8
681	A	0		6510	A	8
682	T	0		6511	T	8
683	C	0		6512	A	8
684	T	0		6513	G	8
685	A	0		6514	T	8
686	A	0		6515	T	8
687	A	0		6516	T	8
688	G	0		6517	A	8
689	T	0		6518	A	8
690	C	0		6712	T	8
691	A	0		6713	G	8
692	T	0		6714	T	8
693	T	0		6715	T	8
694	T	0		6716	A	8
695	G	0		6717	G	8
696	A	0		6718	T	8
697	C	0		6719	A	8
698	T	0		6720	C	8
699	T	0		6721	A	8
700	A	0		6722	A	8
701	G	0		6723	C	8
702	G	0		6724	T	8
703	C	0		6725	A	8
704	G	0		6726	C	8
705	A	0		6727	T	8
706	C	0		6728	A	8
707	G	0		6729	A	8
708	A	0		6730	C	8
709	G	0		6731	A	8
710	C	0		6813	C	8
711	T	0		6814	T	8
712	T	0		6815	A	8
713	G	0		6816	G	8
714	G	0		6817	A	8
715	C	0		6818	A	8
716	A	0		6819	G	8
717	C	0		6820	T	8
718	T	0		6821	A	8
719	G	0		6822	C	8
720	A	0		6823	A	8
721	T	0		6824	A	8
722	C	0		6825	A	8
723	C	0		6826	T	8
724	T	0		6827	T	8
725	T	0		6828	C	8
726	A	0		6829	T	8
727	T	0		6830	A	8
728	G	0		6831	G	8
729	A	0		6928	T	8
730	A	0		6929	A	8
731	G	0		6930	A	8
732	A	0		6931	T	8
733	T	0		6932	T	8
734	T	0		6933	T	8
735	T	0		6934	T	8
736	T	0		6935	T	8
737	C	0		6936	C	8
738	A	0		6937	T	8
739	A	0		6938	A	8
740	G	0		6939	A	8
741	A	0		6940	A	8
742	A	0		6941	C	8
743	A	0		6942	T	8
744	A	0		6943	G	8
745	C	0		6944	A	8
746	T	0		6945	T	8
747	G	0		6946	A	8
748	G	0		6947	A	8
749	A	0		6948	A	8
750	A	0		6949	T	8
751	C	0		6950	A	8
752	A	0		6951	T	8
753	C	0		6952	T	8
754	T	0		6953	A	8
755	A	0		7025	A	8
756	A	0		7026	T	8
757	A	0		7027	G	8
758	C	0		7028	T	8
759	A	0		7029	C	8
760	T	0		7030	T	8
761	A	0		7031	A	8
762	G	0		7032	A	8
763	C	0		7033	T	8
764	A	0		7034	T	8
765	G	0		7035	T	8
766	T	0		7036	A	8
767	G	0		7037	G	8
768	G	0		7038	G	8
769	T	0		7039	C	8
770	G	0		7040	A	8
771	T	0		7041	T	8
772	T	0		7194	C	8
773	A	0		7195	C	8
774	C	0		7196	A	8
775	C	0		7197	T	8
776	C	0		7198	T	8
777	G	0		7199	T	8
778	T	0		7200	C	8
779	G	0		7201	A	8
780	A	0		7202	T	8
781	A	0		7203	C	8
782	C	0		7204	T	8
783	T	0		7205	T	8
784	C	0		7206	T	8
785	A	0		7207	T	8
786	T	0		7208	A	8
787	G	0		7209	A	8
788	C	0		7210	A	8
789	G	0		7211	T	8
790	T	0		7212	G	8
791	G	0		7213	G	8
792	A	0		7606	A	8
793	G	0		7607	C	8
794	C	0		7608	A	8
795	T	0		7609	C	8
796	T	0		7610	A	8
797	A	0		7611	A	8
798	A	0		7612	T	8
799	C	0		7613	T	8
800	G	0		7614	G	8
801	G	0		7615	G	8
802	A	0		7616	A	8
803	G	0		7617	A	8
804	G	0		7618	T	8
805	G	0		7619	T	8
806	G	0		7620	G	8
807	C	0		7621	T	8
808	A	0		7622	G	8
809	T	0		7623	T	8
810	A	0		7803	A	8
811	C	0		7804	T	8
812	A	0		7805	G	8
813	C	0		7806	A	8
814	T	0		7807	A	8
815	C	0		7808	A	8
816	G	0		7809	G	8
817	C	0		7810	A	8
818	T	0		7811	C	8
819	A	0		7812	A	8
820	T	0		7813	T	8
821	G	0		7814	T	8
822	T	0		7815	C	8
823	C	0		7816	T	8
824	G	0		7817	C	8
825	A	0		7818	T	8
826	T	0		7819	C	8
827	A	0		7820	T	8
828	A	0		7821	C	8
829	C	0		7822	T	8
830	A	0		7823	C	8
831	A	0		7824	A	8
832	C	0		7825	T	8
833	T	0		7983	A	8
834	T	0		7984	T	8
835	C	0		7985	C	8
836	T	0		7986	A	8
837	G	0		7987	G	8
838	T	0		7988	G	8
839	G	0		7989	C	8
840	G	0		7990	A	8
841	C	0		7991	T	8
842	C	0		7992	T	8
843	C	0		7993	A	8
844	T	0		7994	G	8
845	G	0		7995	T	8
846	A	0		7996	G	8
847	T	0		7997	T	8
848	G	0		7998	C	8
849	G	0		7999	T	8
850	C	0		8000	G	8
851	T	0		8001	A	8
852	A	0		8002	T	8
853	C	0		8235	T	8
854	C	0		8236	G	8
855	C	0		8237	T	8
856	T	0		8238	C	8
857	C	0		8239	A	8
858	T	0		8240	C	8
859	T	0		8241	A	8
860	G	0		8242	T	8
861	A	0		8243	C	8
862	G	0		8244	A	8
863	T	0		8245	A	8
864	G	0		8246	T	8
865	C	0		8247	C	8
866	A	0		8248	T	8
867	T	0		8249	G	8
868	T	0		8250	A	8
869	A	0		8251	C	8
870	A	0		8252	A	8
871	A	0		8268	A	8
872	G	0		8269	T	8
873	A	0		8270	A	8
874	C	0		8271	G	8
875	C	0		8272	T	8
876	T	0		8273	T	8
877	T	0		8274	G	8
878	C	0		8275	T	8
879	T	0		8276	A	8
880	A	0		8277	A	8
881	G	0		8278	T	8
882	C	0		8279	A	8
883	A	0		8280	A	8
884	C	0		8281	C	8
885	G	0		8282	T	8
886	T	0		8283	A	8
887	G	0		8284	T	8
888	C	0		8437	A	8
889	T	0		8438	C	8
890	G	0		8439	T	8
891	G	0		8440	A	8
892	T	0		8441	C	8
893	A	0		8442	G	8
894	A	0		8443	A	8
895	A	0		8444	A	8
896	G	0		8445	A	8
897	C	0		8446	A	8
898	T	0		8447	C	8
899	T	0		8448	A	8
900	C	0		8449	A	8
901	A	0		8450	A	8
902	T	0		8451	T	8
903	G	0		8452	A	8
904	C	0		8453	C	8
905	A	0		8454	G	8
906	C	0		8455	T	8
907	T	0		8456	A	8
908	T	0		8457	G	8
909	T	0		8458	T	8
910	G	0		8463	C	8
911	T	0		8464	T	8
912	C	0		8465	A	8
913	C	0		8466	A	8
914	G	0		8467	A	8
915	A	0		8468	A	8
916	A	0		8469	A	8
917	C	0		8470	G	8
918	A	0		8471	A	8
919	A	0		8472	A	8
920	C	0		8473	T	8
921	T	0		8474	A	8
922	G	0		8475	A	8
923	G	0		8476	C	8
924	A	0		8477	T	8
925	C	0		8478	T	8
926	T	0		8479	A	8
927	T	0		8480	C	8
928	T	0		8481	C	8
929	A	0		8482	T	8
930	T	0		8483	T	8
931	T	0		8484	T	8
932	G	0		8485	T	8
933	A	0		8486	A	8
934	C	0		8487	A	8
935	A	0		8488	G	8
936	C	0		9053	G	8
937	T	0		9054	T	8
938	A	0		9055	A	8
939	A	0		9056	C	8
940	G	0		9057	C	8
941	A	0		9058	A	8
942	G	0		9059	T	8
943	G	0		9060	A	8
944	G	0		9060	A	8
945	G	0		9061	T	8
946	T	0		9061	T	8
947	G	0		9062	T	8
948	T	0		9062	T	8
949	A	0		9063	G	8
950	T	0		9063	G	8
951	A	0		9064	T	8
952	C	0		9064	T	8
953	T	0		9065	T	8
954	G	0		9065	T	8
955	C	0		9066	A	8
956	T	0		9066	A	8
957	G	0		9067	T	8
958	C	0		9067	T	8
959	C	0		9068	G	8
960	G	0		9068	G	8
961	T	0		9069	A	8
962	G	0		9069	A	8
963	A	0		9070	T	8
964	A	0		9070	T	8
965	C	0		9071	A	8
966	A	0		9071	A	8
967	T	0		9072	C	8
968	G	0		9072	C	8
969	A	0		9073	C	8
970	G	0		9074	A	8
971	C	0		9075	A	8
972	A	0		9076	T	8
973	T	0		9259	A	8
974	G	0		9260	T	8
975	A	0		9261	C	8
976	A	0		9262	T	8
977	A	0		9263	A	8
978	T	0		9264	C	8
979	T	0		9265	T	8
980	G	0		9266	A	8
981	C	0		9267	G	8
982	T	0		9268	T	8
983	T	0		9269	G	8
984	G	0		9270	G	8
985	G	0		9271	T	8
986	T	0		9272	A	8
987	A	0		9273	G	8
988	C	0		9274	A	8
989	A	0		9275	T	8
990	C	0		9360	C	8
991	G	0		9361	A	8
992	G	0		9362	C	8
993	A	0		9363	C	8
994	A	0		9364	A	8
995	C	0		9365	C	8
996	G	0		9366	T	8
997	T	0		9367	A	8
998	T	0		9368	A	8
999	C	0		9369	T	8
1000	T	0		9370	T	8
1001	G	0		9371	C	8
1002	A	0		9372	A	8
1003	A	0		9373	A	8
1004	A	0		9374	C	8
1005	A	0		9375	C	8
1006	G	0		9376	T	8
1007	A	0		9377	A	8
1008	G	0		9378	T	8
1009	C	0		9379	T	8
1010	T	0		9380	G	8
1011	A	0		9381	G	8
1012	T	0		9382	T	8
1013	G	0		9383	G	8
1014	A	0		10219	A	8
1015	A	0		10220	G	8
1016	T	0		10221	A	8
1017	T	0		10222	T	8
1018	G	0		10223	T	8
1019	C	0		10224	T	8
1020	A	0		10225	A	8
1021	G	0		10226	C	8
1022	A	0		10227	T	8
1023	C	0		10228	C	8
1024	A	0		10229	A	8
1025	C	0		10230	T	8
1026	C	0		10231	T	8
1027	T	0		10232	C	8
1028	T	0		10233	G	8
1029	T	0		10234	T	8
1030	T	0		10235	A	8
1031	G	0		10236	A	8
1032	A	0		10237	G	8
1033	A	0		10238	T	8
1034	A	0		10239	C	8
1035	T	0		10240	T	8
1036	T	0		11499	C	8
1037	A	0		11500	A	8
1038	A	0		11501	G	8
1039	A	0		11502	G	8
1040	T	0		11503	T	8
1041	T	0		11504	G	8
1042	G	0		11505	T	8
1043	G	0		11506	A	8
1044	C	0		11507	G	8
1045	A	0		11508	T	8
1046	A	0		11509	T	8
1047	A	0		11510	A	8
1048	G	0		11511	C	8
1049	A	0		11512	A	8
1050	A	0		11513	A	8
1051	A	0		11514	C	8
1052	T	0		11515	T	8
1053	T	0		11516	G	8
1054	T	0		11782	A	8
1055	G	0		11783	C	8
1056	A	0		11784	T	8
1057	C	0		11785	C	8
1058	A	0		11786	A	8
1059	C	0		11787	A	8
1060	C	0		11788	C	8
1061	T	0		11789	A	8
1062	T	0		11790	T	8
1063	C	0		11791	T	8
1064	A	0		11792	A	8
1065	A	0		11793	A	8
1066	T	0		11794	A	8
1067	G	0		11795	T	8
1068	G	0		11796	T	8
1069	G	0		11797	G	8
1070	G	0		11798	T	8
1071	A	0		11799	T	8
1072	A	0		11800	G	8
1073	T	0		11801	G	8
1074	G	0		11802	G	8
1075	T	0		11803	T	8
1076	C	0		12192	T	8
1077	C	0		12193	T	8
1078	A	0		12194	C	8
1079	A	0		12195	T	8
1080	A	0		12196	T	8
1081	T	0		12197	A	8
1082	T	0		12198	A	8
1083	T	0		12199	A	8
1084	T	0		12200	A	8
1085	G	0		12201	A	8
1086	T	0		12202	G	8
1087	A	0		12203	T	8
1088	T	0		12204	T	8
1089	T	0		12205	G	8
1090	T	0		12206	A	8
1091	C	0		12207	A	8
1092	C	0		12208	G	8
1093	C	0		12209	A	8
1094	T	0		12210	A	8
1095	T	0		12430	T	8
1096	A	0		12431	T	8
1097	A	0		12432	G	8
1098	A	0		12433	T	8
1099	T	0		12434	G	8
1100	T	0		12435	T	8
1101	C	0		12436	T	8
1102	C	0		12437	C	8
1103	A	0		12438	C	8
1104	T	0		12439	C	8
1105	A	0		12440	T	8
1106	A	0		12441	T	8
1107	T	0		12442	G	8
1108	C	0		12443	A	8
1109	A	0		12444	A	8
1110	A	0		12445	C	8
1111	G	0		12446	A	8
1112	A	0		12447	T	8
1113	C	0		12448	A	8
1114	T	0		12449	A	8
1115	A	0		12498	A	8
1116	T	0		12499	C	8
1117	T	0		12500	A	8
1118	C	0		12501	C	8
1119	A	0		12502	A	8
1120	A	0		12503	T	8
1121	C	0		12504	A	8
1122	C	0		12505	T	8
1123	A	0		12506	A	8
1124	A	0		12507	A	8
1125	G	0		12508	A	8
1126	G	0		12509	A	8
1127	G	0		12510	A	8
1128	T	0		12511	T	8
1129	T	0		12512	A	8
1130	G	0		12513	C	8
1131	A	0		12514	G	8
1132	A	0		12515	T	8
1133	A	0		12516	G	8
1134	A	0		12517	T	8
1135	G	0		12939	T	8
1136	A	0		12940	G	8
1137	A	0		12941	A	8
1138	A	0		12942	A	8
1139	A	0		12943	G	8
1140	A	0		12944	T	8
1141	G	0		12945	A	8
1142	C	0		12946	T	8
1143	T	0		12947	T	8
1144	T	0		12948	T	8
1145	G	0		12949	A	8
1146	A	0		12949	A	8
1147	T	0		12950	T	8
1148	G	0		12950	T	8
1149	G	0		12951	A	8
1150	C	0		12951	A	8
1151	T	0		12952	C	8
1152	T	0		12952	C	8
1153	T	0		12953	T	8
1154	A	0		12953	T	8
1155	T	1		12954	T	8
1156	G	1		12954	T	8
1157	G	1		12955	T	8
1158	G	1		12955	T	8
1159	T	1		12956	A	8
1160	A	1		12956	A	8
1161	G	1		12957	T	8
1162	A	1		12958	T	8
1163	A	1		12959	A	8
1164	T	1		12960	A	8
1165	T	1		12961	A	8
1166	C	1		12962	G	8
1167	G	1		12963	G	8
1168	A	1		12964	A	8
1169	T	1		12965	T	8
1170	C	1		13076	G	8
1171	T	1		13077	C	8
1172	G	1		13078	T	8
1173	T	1		13079	T	8
1174	C	1		13080	T	8
1175	T	1		13081	T	8
1176	A	1		13082	G	8
1177	T	1		13083	C	8
1178	C	1		13084	T	8
1179	C	1		13085	G	8
1180	A	1		13086	T	8
1181	G	0		13087	A	8
1182	T	0		13088	G	8
1183	T	0		13089	A	8
1184	G	0		13090	T	8
1185	C	0		13091	G	8
1186	G	0		13092	C	8
1187	T	0		13093	T	8
1188	C	0		13094	G	8
1189	A	0		13095	C	8
1190	C	0		13096	T	8
1191	C	0		13097	A	8
1192	A	0		13098	A	8
1193	A	0		13099	A	8
1194	A	0		13100	G	8
1195	T	0		13101	C	8
1196	G	0		13305	G	8
1197	A	0		13306	T	8
1198	A	0		13307	A	8
1199	T	0		13308	A	8
1200	G	0		13309	G	8
1201	C	0		13310	T	8
1202	A	0		13311	A	8
1203	A	0		13312	T	8
1204	C	0		13313	G	8
1205	C	0		13314	T	8
1206	A	0		13315	A	8
1207	A	0		13316	C	8
1208	A	0		13317	A	8
1209	T	0		13318	A	8
1210	G	0		13319	A	8
1211	T	0		13320	T	8
1212	G	0		13321	A	8
1213	C	0		13322	C	8
1214	C	0		13323	C	8
1215	T	0		13324	T	8
1216	T	0		13325	A	8
1217	T	0		13326	C	8
1218	C	0		13347	T	8
1219	A	0		13348	G	8
1220	A	0		13349	G	8
1221	C	0		13350	G	8
1222	T	0		13351	T	8
1223	C	0		13352	T	8
1224	T	0		13353	T	8
1225	C	0		13354	T	8
1226	A	0		13355	A	8
1227	T	0		13356	C	8
1228	G	0		13357	A	8
1229	A	0		13358	C	8
1230	A	0		13359	T	8
1231	G	0		13360	T	8
1232	T	0		13361	A	8
1233	G	0		13362	A	8
1234	T	0		13363	A	8
1235	G	0		13364	A	8
1236	A	0		13365	A	8
1237	T	0		13366	C	8
1238	C	0		13367	A	8
1239	A	0		13368	C	8
1240	T	0		13369	A	8
1241	T	0		13434	T	8
1242	G	0		13435	G	8
1243	T	0		13436	C	8
1244	G	0		13437	T	8
1245	G	0		13438	T	8
1246	T	0		13439	C	8
1247	G	0		13440	A	8
1248	A	0		13441	G	8
1249	A	0		13442	T	8
1250	A	0		13443	C	8
1251	C	0		13444	A	8
1252	T	0		13445	G	8
1253	T	0		13446	C	8
1254	C	0		13447	T	8
1255	A	0		13448	G	8
1256	T	0		13449	A	8
1257	G	0		13450	T	8
1258	G	0		13451	G	8
1259	C	0		13452	C	8
1260	A	0		13453	A	8
1261	G	0		13730	C	8
1262	A	0		13731	T	8
1263	C	0		13732	A	8
1264	G	0		13733	A	8
1265	G	0		13734	A	8
1266	G	0		13735	C	8
1267	C	0		13736	A	8
1268	G	0		13737	T	8
1269	A	0		13738	G	8
1270	T	0		13739	A	8
1271	T	0		13740	C	8
1272	T	0		13741	T	8
1273	T	0		13742	T	8
1274	G	0		13743	C	8
1275	T	0		13744	T	8
1276	T	0		13745	T	8
1277	A	0		13746	T	8
1278	A	0		13747	A	8
1279	A	0		13748	A	8
1280	G	0		13749	G	8
1281	C	0		13750	T	8
1282	C	0		13751	T	8
1283	A	0		13752	T	8
1284	C	0		13753	A	8
1285	T	0		13754	G	8
1286	T	0		14198	C	8
1287	G	0		14199	A	8
1288	C	0		14200	G	8
1289	G	0		14201	A	8
1290	A	0		14202	G	8
1291	A	0		14203	T	8
1292	T	0		14204	C	8
1293	T	0		14205	A	8
1294	T	0		14206	C	8
1295	T	0		14207	A	8
1296	G	0		14208	T	8
1297	T	0		14209	G	8
1298	G	0		14210	T	8
1299	G	0		14211	T	8
1300	C	0		14212	G	8
1301	A	0		14213	A	8
1302	C	0		14214	C	8
1303	T	0		14215	A	8
1304	G	0		14216	C	8
1305	A	0		14217	T	8
1306	G	0		14218	G	8
1307	A	0		14454	T	8
1308	A	0		14455	C	8
1309	T	0		14456	C	8
1310	T	0		14457	A	8
1311	T	0		14458	T	8
1312	G	0		14459	T	8
1313	A	0		14460	T	8
1314	C	0		14461	G	8
1315	T	0		14462	T	8
1316	A	0		14463	A	8
1317	A	0		14464	G	8
1318	A	0		14465	T	8
1319	G	0		14466	T	8
1320	A	0		14467	T	8
1321	A	0		14468	C	8
1322	G	0		14469	A	8
1323	G	0		14470	A	8
1324	T	0		14471	C	8
1325	G	0		14472	T	8
1326	C	0		14473	G	8
1327	C	0		14474	G	8
1328	A	0		14475	A	8
1329	C	0		14611	A	8
1330	T	0		14612	A	8
1331	A	0		14613	A	8
1332	C	0		14614	C	8
1333	T	0		14615	G	8
1334	T	0		14616	C	8
1335	G	0		14617	A	8
1336	T	0		14618	C	8
1337	G	0		14619	T	8
1338	G	0		14620	A	8
1339	T	0		14621	C	8
1340	T	0		14622	G	8
1341	A	0		14623	T	8
1342	C	0		14624	G	8
1343	T	0		14625	C	8
1344	T	0		14626	T	8
1345	A	0		14627	T	8
1346	C	0		14628	T	8
1347	C	0		14629	T	8
1348	C	0		14828	T	8
1349	C	0		14829	G	8
1350	A	0		14830	T	8
1351	A	0		14831	G	8
1352	A	0		14832	T	8
1353	A	0		14833	G	8
1354	T	0		14834	A	8
1355	G	0		14835	T	8
1356	C	0		14836	A	8
1357	T	0		14837	T	8
1358	G	0		14838	C	8
1359	T	0		14839	A	8
1360	T	0		14840	G	8
1361	G	0		14841	A	8
1362	T	0		14842	C	8
1363	T	0		14843	A	8
1364	A	0		15723	T	8
1365	A	0		15724	G	8
1366	A	0		15725	C	8
1367	A	0		15726	T	8
1368	T	0		15727	G	8
1369	T	0		15728	T	8
1370	T	0		15729	T	8
1371	A	0		15730	G	8
1372	T	0		15731	T	8
1373	T	0		15732	G	8
1374	G	0		15733	T	8
1375	T	0		15734	G	8
1376	C	0		15735	T	8
1377	C	0		15736	T	8
1378	A	0		15737	T	8
1379	G	0		15738	C	8
1380	C	0		15739	A	8
1381	A	0		15740	A	8
1382	T	0		15741	T	8
1383	G	0		15742	A	8
1384	T	0		15743	G	8
1385	C	0		15744	C	8
1386	A	0		15745	A	8
1387	C	0		16033	G	8
1388	A	0		16034	A	8
1389	A	0		16035	T	8
1390	T	0		16036	G	8
1391	T	0		16037	C	8
1392	C	0		16038	T	8
1393	A	0		16039	T	8
1394	G	0		16040	A	8
1395	A	0		16041	C	8
1396	A	0		16042	C	8
1397	G	0		16043	C	8
1398	T	0		16044	A	8
1399	A	0		16045	C	8
1400	G	0		16046	T	8
1401	G	0		16047	T	8
1402	A	0		16048	A	8
1403	C	0		16049	C	8
1404	C	0		16050	T	8
1405	T	0		16051	A	8
1406	G	0		16052	A	8
1407	A	0		16053	A	8
1408	G	0		16054	C	8
1409	C	0		16055	A	8
1410	A	0		16056	T	8
1411	T	0		16057	C	8
1412	A	0		16131	A	8
1413	G	0		16132	C	8
1414	T	0		16133	A	8
1415	C	0		16134	C	8
1416	T	0		16135	A	8
1417	T	0		16136	T	8
1418	G	0		16137	G	8
1419	C	0		16138	T	8
1420	C	0		16139	T	8
1421	G	0		16140	A	8
1422	A	0		16141	G	8
1423	A	0		16142	A	8
1424	T	0		16143	C	8
1425	A	0		16144	A	8
1426	C	0		16145	T	8
1427	C	0		16146	G	8
1428	A	0		16147	T	8
1429	T	0		16148	A	8
1430	A	0		16149	T	8
1431	A	0		16664	A	8
1432	T	0		16665	G	8
1433	G	0		16666	A	8
1434	A	0		16667	C	8
1435	A	0		16668	A	8
1436	T	0		16669	T	8
1437	C	0		16670	T	8
1438	T	0		16671	T	8
1439	G	0		16672	A	8
1440	G	0		16673	A	8
1441	C	0		16674	A	8
1442	T	0		16675	C	8
1443	T	0		16676	T	8
1444	G	0		16677	G	8
1445	A	0		16678	T	8
1446	A	0		16679	C	8
1447	A	0		16680	T	8
1448	A	0		16858	G	8
1449	C	0		16859	C	8
1450	C	0		16860	T	8
1451	A	0		16861	G	8
1452	T	0		16862	T	8
1453	T	0		16863	T	8
1454	C	0		16864	G	8
1455	T	0		16865	T	8
1456	T	0		16866	T	8
1457	C	0		16867	T	8
1458	G	0		16868	A	8
1459	T	0		16869	C	8
1460	A	0		16870	C	8
1461	A	0		16871	G	8
1462	G	0		16872	A	8
1463	G	0		16873	G	8
1464	G	0		16874	G	8
1465	T	0		16875	T	8
1466	G	0		16876	A	8
1467	G	0		16877	C	8
1468	T	0		16878	A	8
1469	C	0		16879	A	8
1470	G	0		16880	C	8
1471	C	0		16881	A	8
1472	A	0		16882	A	8
1473	C	0		16883	C	8
1474	T	0		16998	A	8
1475	A	0		16999	A	8
1476	T	0		17000	C	8
1477	T	0		17001	A	8
1478	G	0		17002	C	8
1479	C	0		17003	T	8
1480	C	0		17004	C	8
1481	T	0		17005	A	8
1482	T	0		17006	A	8
1483	T	0		17007	T	8
1484	G	0		17008	A	8
1485	G	0		17009	T	8
1486	A	0		17010	C	8
1487	G	0		17011	T	8
1488	G	0		17012	C	8
1489	C	0		17013	A	8
1490	T	0		17014	G	8
1491	G	0		17015	A	8
1492	T	0		17016	T	8
1493	G	0		17017	G	8
1494	T	0		17018	A	8
1495	G	0		17019	G	8
1496	T	0		17020	T	8
1497	T	0		17021	T	8
1498	C	0		17022	T	8
1499	T	0		17023	T	8
1500	C	0		17268	T	8
1501	T	0		17269	A	8
1502	T	0		17270	A	8
1503	A	0		17271	A	8
1504	T	0		17272	T	8
1505	G	0		17273	T	8
1506	T	0		17274	C	8
1507	T	0		17275	A	8
1508	G	0		17276	A	8
1509	G	0		17277	A	8
1510	T	0		17278	G	8
1511	T	0		17279	T	8
1512	G	0		17280	G	8
1513	C	0		17281	A	8
1514	C	0		17282	A	8
1515	A	0		17283	T	8
1516	T	0		17284	T	8
1517	A	0		17285	C	8
1518	A	0		17286	A	8
1519	C	0		17859	T	8
1520	A	0		17860	G	8
1521	A	0		17861	A	8
1522	G	0		17862	C	8
1523	T	0		17863	T	8
1524	G	0		17864	A	8
1525	T	0		17865	T	8
1526	G	0		17866	G	8
1527	C	0		17867	T	8
1528	C	0		17868	C	8
1529	T	0		17869	A	8
1530	A	0		17870	T	8
1531	T	0		17871	A	8
1532	T	0		17872	T	8
1533	G	0		17873	T	8
1534	G	0		17874	C	8
1535	G	0		17875	A	8
1536	T	0		17941	A	8
1537	T	0		17942	A	8
1538	C	0		17943	A	8
1539	C	0		17944	G	8
1540	A	0		17945	T	8
1541	C	0		17946	A	8
1542	G	0		17947	G	8
1543	T	0		17948	G	8
1544	G	0		17949	C	8
1545	C	0		17950	A	8
1546	T	0		17951	T	8
1547	A	0		17952	A	8
1548	G	0		17953	C	8
1549	C	0		17954	T	8
1550	G	0		17955	T	8
1551	C	0		17956	T	8
1552	T	0		17990	T	8
1553	A	0		17991	G	8
1554	A	0		17992	C	8
1555	C	0		17993	A	8
1556	A	0		17994	A	8
1557	T	0		17995	T	8
1558	A	0		17996	T	8
1559	G	0		17997	T	8
1560	G	0		17998	A	8
1561	T	0		17999	C	8
1562	T	0		18000	A	8
1563	G	0		18001	A	8
1564	T	0		18002	G	8
1565	A	0		18003	T	8
1566	A	0		18004	C	8
1567	C	0		18005	T	8
1568	C	0		18006	T	8
1569	A	0		18007	G	8
1570	T	0		18008	A	8
1571	A	0		18009	A	8
1572	C	0		18010	A	8
1573	A	0		18011	T	8
1574	G	0		18012	T	8
1575	G	0		18013	C	8
1576	T	0		18014	C	8
1577	G	0		18015	A	8
1578	T	0		19100	A	8
1579	T	0		19101	G	8
1580	G	0		19102	C	8
1581	T	0		19103	C	8
1582	T	0		19104	T	8
1583	G	0		19105	T	8
1584	G	0		19106	G	8
1585	A	0		19107	T	8
1586	G	0		19108	A	8
1587	A	0		19109	G	8
1588	A	0		19110	T	8
1589	G	0		19111	G	8
1590	G	0		19112	A	8
1591	T	0		19113	C	8
1592	T	0		19114	A	8
1593	C	0		19115	A	8
1594	C	0		19116	A	8
1595	G	0		19117	G	8
1596	A	0		19118	C	8
1597	A	0		19119	T	8
1598	G	0		19121	A	8
1599	G	0		19122	T	8
1600	T	0		19123	A	8
1601	C	0		19124	A	8
1602	T	0		19125	A	8
1603	T	0		19126	A	8
1604	A	0		19127	T	8
1605	A	0		19128	A	8
1606	T	0		19128	A	8
1607	G	0		19129	G	8
1608	A	0		19129	G	8
1609	C	0		19130	A	8
1610	A	0		19130	A	8
1611	A	0		19131	A	8
1612	C	0		19131	A	8
1613	C	0		19132	G	8
1614	T	0		19132	G	8
1615	T	0		19133	A	8
1616	C	0		19133	A	8
1617	T	0		19134	A	8
1618	T	0		19134	A	8
1619	G	0		19135	T	8
1620	A	0		19135	T	8
1621	A	0		19136	T	8
1622	A	0		19136	T	8
1623	T	0		19137	A	8
1624	A	0		19137	A	8
1625	C	0		19138	T	8
1626	T	0		19138	T	8
1627	C	0		19139	T	8
1628	C	0		19139	T	8
1629	A	0		19140	C	8
1630	A	0		19140	C	8
1631	A	0		19141	T	8
1632	A	0		19141	T	8
1633	A	0		19142	A	8
1634	G	0		19142	A	8
1635	A	0		19143	T	8
1636	G	0		19143	T	8
1637	A	0		19144	T	8
1638	A	0		19145	C	8
1639	A	0		19146	T	8
1640	G	0		19147	T	8
1641	T	0		19148	A	8
1642	C	0		19149	T	8
1643	A	0		19347	T	8
1644	A	0		19348	G	8
1645	C	0		19349	T	8
1646	A	0		19350	T	8
1647	T	0		19351	A	8
1648	C	0		19352	A	8
1649	A	0		19353	T	8
1650	A	0		19354	T	8
1651	T	0		19355	T	8
1652	A	0		19356	A	8
1653	T	0		19357	A	8
1654	T	0		19358	A	8
1655	G	0		19359	A	8
1656	T	0		19360	C	8
1657	T	0		19361	A	8
1658	G	0		19362	A	8
1659	G	0		19363	T	8
1660	T	0		19364	T	8
1661	G	0		19365	A	8
1662	A	0		19366	C	8
1663	C	0		19367	C	8
1664	T	0		19368	A	8
1665	T	0		19482	T	8
1666	T	0		19483	G	8
1667	A	0		19484	C	8
1668	A	0		19485	T	8
1669	A	0		19486	G	8
1670	C	0		19487	T	8
1671	T	0		19488	C	8
1672	T	0		19489	T	8
1673	A	0		19490	G	8
1674	A	0		19491	T	8
1675	T	0		19492	A	8
1676	G	0		19493	G	8
1677	A	0		19494	A	8
1678	A	0		19495	C	8
1679	G	0		19496	A	8
1680	A	0		19497	T	8
1681	G	0		19498	C	8
1682	A	0		19499	A	8
1683	T	0		19744	T	8
1684	C	0		19745	T	8
1685	G	0		19746	G	8
1686	C	0		19747	T	8
1687	C	0		19748	T	8
1688	A	0		19749	T	8
1689	T	0		19750	G	8
1690	T	0		19751	A	8
1691	A	0		19752	A	8
1692	T	0		19753	A	8
1693	T	0		19754	A	8
1694	T	0		19755	T	8
1695	T	0		19756	A	8
1696	G	0		19757	A	8
1697	G	0		19758	A	8
1698	C	0		19759	A	8
1699	A	0		19760	C	8
1700	T	0		19761	A	8
1701	C	0		19762	A	8
1702	T	0		19762	A	8
1703	T	0		19763	C	8
1704	T	0		19764	A	8
1705	T	0		19765	T	8
1706	T	0		19766	T	8
1707	C	0		19767	A	8
1708	T	0		19768	C	8
1709	G	0		19769	C	8
1710	C	0		19770	T	8
1711	T	0		19771	G	8
1712	T	0		19772	T	8
1713	C	0		19773	T	8
1714	C	0		19774	A	8
1715	A	0		19775	A	8
1716	C	0		19776	T	8
1717	A	0		19777	G	8
1718	A	0		19778	T	8
1719	G	0		19784	T	8
1720	T	0		19785	T	8
1721	G	0		19786	G	8
1722	C	0		19787	A	8
1723	T	0		19788	G	8
1724	T	0		19789	C	8
1725	T	0		19790	T	8
1726	T	0		19791	T	8
1727	G	0		19792	T	8
1728	T	0		19793	G	8
1729	G	0		19794	G	8
1730	G	0		19795	G	8
1731	A	0		19796	C	8
1732	A	0		19797	T	8
1733	A	0		19798	A	8
1734	C	0		19799	A	8
1735	T	0		19800	G	8
1736	G	0		19801	C	8
1737	T	0		19802	G	8
1738	G	0		19803	C	8
1739	A	0		19804	A	8
1740	A	0		19805	A	8
1741	A	0		20697	T	8
1742	G	0		20698	C	8
1743	G	1		20699	T	8
1744	T	1		20700	T	8
1745	T	1		20701	T	8
1746	T	1		20702	A	8
1747	G	1		20703	C	8
1748	G	1		20704	A	8
1749	A	1		20705	A	8
1750	T	1		20706	A	8
1751	T	1		20707	A	8
1752	A	1		20708	T	8
1753	T	1		20709	G	8
1754	A	1		20710	C	8
1755	A	1		20711	A	8
1756	A	1		20712	A	8
1757	G	1		20713	A	8
1758	C	1		20714	G	8
1759	A	1		20715	A	8
1760	T	1		20759	C	8
1761	T	1		20760	A	8
1762	C	1		20761	A	8
1763	A	1		20762	C	8
1764	A	1		20763	A	8
1765	A	1		20764	T	8
1766	C	1		20765	T	8
1767	A	0		20766	A	8
1768	A	0		20767	C	8
1769	A	0		20768	C	8
1770	T	0		20769	T	8
1771	T	0		20770	A	8
1772	G	0		20771	A	8
1773	T	0		20772	A	8
1774	T	0		20773	G	8
1775	G	0		20774	G	8
1776	A	0		20775	C	8
1777	A	0		20776	A	8
1778	T	0		20777	T	8
1779	C	0		20778	A	8
1780	C	0		20779	A	8
1781	T	0		20780	T	8
1782	G	0		20781	G	8
1783	T	0		20782	A	8
1784	G	0		20783	T	8
1785	G	1		20784	G	8
1786	T	1		21133	C	8
1787	A	1		21134	A	8
1788	A	1		21135	A	8
1789	T	1		21136	A	8
1790	T	1		21137	A	8
1791	T	1		21138	G	8
1792	T	1		21139	C	8
1793	A	1		21140	T	8
1794	A	1		21141	A	8
1795	A	1		21142	G	8
1796	G	1		21143	C	8
1797	T	1		21144	T	8
1798	T	1		21145	C	8
1799	A	1		21146	T	8
1800	C	1		21147	T	8
1801	A	0		21148	G	8
1802	A	0		21322	T	8
1803	A	0		21323	A	8
1804	A	0		21324	T	8
1805	G	0		21325	G	8
1806	G	0		21326	T	8
1807	A	0		21327	C	8
1808	A	0		21328	A	8
1809	A	0		21329	T	8
1810	A	0		21330	G	8
1811	G	0		21331	C	8
1812	C	0		21332	A	8
1813	T	0		21333	T	8
1814	A	0		21334	G	8
1815	A	0		21335	C	8
1816	A	0		21336	A	8
1817	A	0		21337	A	8
1818	A	0		21338	A	8
1819	A	0		21339	T	8
1820	G	0		21340	T	8
1821	G	0		21341	A	8
1822	T	0		21342	C	8
1823	G	0		21343	A	8
1824	C	0		21344	T	8
1825	C	0		21345	A	8
1826	T	0		21453	T	8
1827	G	0		21454	C	8
1828	G	0		21455	A	8
1829	A	0		21456	A	8
1830	A	0		21457	A	8
1831	T	0		21458	T	8
1832	A	0		21459	C	8
1833	T	0		21460	A	8
1834	T	0		21461	A	8
1835	G	0		21462	T	8
1836	G	0		21463	G	8
1837	T	0		21464	A	8
1838	G	0		21465	T	8
1839	A	0		21466	A	8
1840	A	0		21467	T	8
1841	C	0		21468	G	8
1842	A	0		21469	A	8
1843	G	0		21509	A	8
1844	A	0		21510	A	8
1845	A	0		21510	A	8
1846	A	0		21511	A	8
1847	T	0		21511	A	8
1848	C	0		21512	A	8
1849	A	0		21512	A	8
1850	A	0		21513	C	8
1851	T	0		21513	C	8
1852	A	0		21514	A	8
1853	C	0		21514	A	8
1854	T	0		21515	A	8
1855	G	0		21515	A	8
1856	A	0		21516	C	8
1857	G	0		21516	C	8
1858	T	0		21517	A	8
1859	C	0		21517	A	8
1860	C	0		21518	G	8
1861	T	0		21518	G	8
1862	C	0		21519	A	8
1863	T	0		21519	A	8
1864	T	0		21520	G	8
1865	T	0		21520	G	8
1866	A	0		21521	T	8
1867	T	0		21521	T	8
1868	G	0		21522	T	8
1869	C	0		21522	T	8
1870	A	0		21523	G	8
1871	T	0		21523	G	8
1872	T	0		21524	T	8
1873	T	0		21524	T	8
1874	G	0		21525	T	8
1875	C	0		21525	T	8
1876	A	0		21526	A	8
1877	T	0		21526	A	8
1878	C	0		21527	T	8
1879	A	0		21527	T	8
1880	G	0		21528	T	8
1881	A	0		21529	T	8
1882	G	0		21980	T	8
1883	G	0		21981	T	8
1884	C	0		21982	T	8
1885	T	0		21983	T	8
1886	G	0		21984	T	8
1887	C	0		21985	G	8
1888	T	0		21986	G	8
1889	C	0		21987	G	8
1890	G	0		21988	T	8
1891	T	0		21989	G	8
1892	G	0		21990	T	8
1893	T	0		21991	T	8
1894	T	0		21992	T	8
1895	G	0		21993	A	8
1896	T	0		21994	T	8
1897	A	0		21995	T	8
1898	C	0		21996	A	8
1899	G	0		21997	C	8
1900	A	0		21998	C	8
1901	T	0		21999	A	8
1902	C	0		22000	C	8
1903	A	0		22001	A	8
1904	A	0		22002	A	8
1905	T	0		22003	A	8
1906	T	0		22004	A	8
1907	T	0		22005	A	8
1908	T	0		22164	T	8
1909	C	0		22165	T	8
1910	T	0		22166	A	8
1911	C	0		22167	A	8
1912	C	0		22168	A	8
1913	C	0		22169	A	8
1914	G	0		22170	T	8
1915	C	0		22171	A	8
1916	A	0		22172	T	8
1917	C	0		22173	A	8
1918	T	0		22174	T	8
1919	C	0		22175	T	8
1920	T	0		22176	C	8
1921	T	0		22177	T	8
1922	G	0		22178	A	8
1923	A	0		22179	A	8
1924	A	0		22901	G	8
1925	A	0		22902	G	8
1926	C	0		22903	T	8
1927	T	0		22904	A	8
1928	G	0		22905	A	8
1929	C	0		22906	T	8
1930	T	0		22907	T	8
1931	C	0		22908	A	8
1932	A	0		22909	T	8
1933	A	0		22910	A	8
1934	A	0		22911	A	8
1935	A	0		22912	T	8
1936	T	0		22913	T	8
1937	T	0		22914	A	8
1938	C	0		22915	C	8
1939	T	0		22916	C	8
1940	G	0		22962	A	8
1941	T	0		22963	T	8
1942	G	0		22964	A	8
1943	C	0		22965	T	8
1944	G	0		22966	T	8
1945	T	0		22967	T	8
1946	G	0		22968	C	8
1947	T	0		22969	A	8
1948	T	0		22970	A	8
1949	T	0		22971	C	8
1950	T	0		22972	T	8
1951	A	0		22973	G	8
1952	C	0		22974	A	8
1953	A	0		22975	A	8
1954	G	0		22976	A	8
1955	A	0		22977	T	8
1956	A	0		22978	C	8
1957	G	0		22979	T	8
1958	G	0		23157	A	8
1959	C	0		23158	T	8
1960	C	0		23159	T	8
1961	G	0		23160	T	8
1962	C	0		23161	G	8
1963	T	0		23162	G	8
1964	A	0		23163	T	8
1965	T	0		23164	T	8
1966	A	0		23165	A	8
1967	A	0		23166	A	8
1968	C	0		23167	A	8
1969	A	0		23168	A	8
1970	A	0		23169	A	8
1971	T	0		23170	C	8
1972	A	0		23171	A	8
1973	C	0		23172	A	8
1974	T	0		23173	A	8
1975	A	0		23174	T	8
1976	G	0		23287	T	8
1977	A	0		23288	G	8
1978	T	0		23289	T	8
1979	G	0		23290	C	8
1980	G	0		23291	C	8
1981	A	0		23292	G	8
1982	A	0		23293	T	8
1983	T	0		23294	G	8
1984	T	0		23295	A	8
1985	T	0		23296	T	8
1986	C	0		23297	C	8
1987	A	0		23298	C	8
1988	C	0		23299	A	8
1989	A	0		23300	C	8
1990	G	0		23301	A	8
1991	T	0		23302	G	8
1992	A	0		23303	A	8
1993	T	0		23304	C	8
1994	T	1		23305	A	8
1995	C	1		23341	T	8
1996	A	1		23342	G	8
1997	C	1		23343	G	8
1998	T	1		23344	T	8
[truncated: 27,911 more rows]

## Sheet: IR-9
Supplementary material 2 (sheet5) – Sequence of NC_045512.2 covered by 9 nt long IRs (IRs-9). In the column A, the position of each nucleotide of reference sequence NC_045512.2 is shown; in the column B, the corresponding nucleotide of NC_045512.2 is shown; in the column C, overlay of IR-9 with nucleotide position is presented (0 – IR-9 not present, 1 – IR-9 is present); in the column E, all posi…
Ref Position	Ref Nucleotide	IR-9 presence		Positions covered by IR-9	Ref Nucleotide	IR length
1	A	0		1756	A	9
2	T	0		1757	G	9
3	T	0		1758	C	9
4	A	0		1759	A	9
5	A	0		1760	T	9
6	A	0		1761	T	9
7	G	0		1762	C	9
8	G	0		1763	A	9
9	T	0		1764	A	9
10	T	0		1765	A	9
11	T	0		1766	C	9
12	A	0		1767	A	9
13	T	0		1768	A	9
14	A	0		1769	A	9
15	C	0		1770	T	9
16	C	0		1771	T	9
17	T	0		1772	G	9
18	T	0		1773	T	9
19	C	0		1774	T	9
20	C	0		1775	G	9
21	C	0		1776	A	9
22	A	0		1777	A	9
23	G	0		1778	T	9
24	G	0		1779	C	9
25	T	0		1780	C	9
26	A	0		1781	T	9
27	A	0		3448	C	9
28	C	0		3449	A	9
29	A	0		3450	A	9
30	A	0		3451	T	9
31	A	0		3452	G	9
32	C	0		3453	T	9
33	C	0		3454	T	9
34	A	0		3455	T	9
35	A	0		3456	A	9
36	C	0		3457	C	9
37	C	0		3458	C	9
38	A	0		3459	T	9
39	A	0		3460	T	9
40	C	0		3461	A	9
41	T	0		3462	A	9
42	T	0		3463	A	9
43	T	0		3464	C	9
44	C	0		3465	A	9
45	G	0		3466	T	9
46	A	0		3467	G	9
47	T	0		3468	G	9
48	C	0		4034	A	9
49	T	0		4035	T	9
50	C	0		4036	T	9
51	T	0		4037	G	9
52	T	0		4038	A	9
53	G	0		4039	C	9
54	T	0		4040	A	9
55	A	0		4041	T	9
56	G	0		4042	T	9
57	A	0		4043	A	9
58	T	0		4044	A	9
59	C	0		4045	T	9
60	T	0		4046	G	9
61	G	0		4047	G	9
62	T	0		4048	C	9
63	T	0		4049	A	9
64	C	0		4050	A	9
65	T	0		4051	T	9
66	C	0		5242	A	9
67	T	0		5243	C	9
68	A	0		5244	A	9
69	A	0		5245	A	9
70	A	0		5246	G	9
71	C	0		5247	T	9
72	G	0		5248	T	9
73	A	0		5249	A	9
74	A	0		5250	A	9
75	C	0		5251	T	9
76	T	0		5252	G	9
77	T	0		5253	G	9
78	T	0		5254	T	9
79	A	0		5255	T	9
80	A	0		5256	T	9
81	A	0		5257	A	9
82	A	0		5258	A	9
83	T	0		5259	C	9
84	C	0		5260	T	9
85	T	0		5261	T	9
86	G	0		5262	C	9
87	T	0		5263	T	9
88	G	0		6363	C	9
89	T	0		6364	G	9
90	G	0		6365	C	9
91	G	0		6366	A	9
92	C	0		6367	G	9
93	T	0		6368	G	9
94	G	0		6369	G	9
95	T	0		6370	A	9
96	C	0		6371	A	9
97	A	0		6372	T	9
98	C	0		6373	G	9
99	T	0		6374	G	9
100	C	0		6375	A	9
101	G	0		6376	T	9
102	G	0		6377	A	9
103	C	0		6378	A	9
104	T	0		6379	T	9
105	G	0		6380	C	9
106	C	0		6381	T	9
107	A	0		6382	T	9
108	T	0		6383	G	9
109	G	0		6384	C	9
110	C	0		6385	C	9
111	T	0		6386	T	9
112	T	0		6387	G	9
113	A	0		6388	C	9
114	G	0		6389	G	9
115	T	0		6737	A	9
116	G	0		6738	C	9
117	C	0		6739	A	9
118	A	0		6740	C	9
119	C	0		6741	G	9
120	T	0		6742	G	9
121	C	0		6743	T	9
122	A	0		6744	G	9
123	C	0		6745	T	9
124	G	0		6746	T	9
125	C	0		6747	T	9
126	A	0		6748	A	9
127	G	0		6749	A	9
128	T	0		6750	A	9
129	A	0		6751	C	9
130	T	0		6752	C	9
131	A	0		6753	G	9
132	A	0		6754	T	9
133	T	0		6755	G	9
134	T	0		6756	T	9
135	A	0		7519	A	9
136	A	0		7520	A	9
137	T	0		7521	C	9
138	A	0		7522	A	9
139	A	0		7523	A	9
140	C	0		7524	G	9
141	T	0		7525	A	9
142	A	0		7526	G	9
143	A	0		7527	T	9
144	T	0		7528	C	9
145	T	0		7529	G	9
146	A	0		7530	A	9
147	C	0		7531	A	9
148	T	0		7532	T	9
149	G	0		7533	G	9
150	T	0		7534	T	9
151	C	0		7535	A	9
152	G	0		7536	C	9
153	T	0		7537	A	9
154	T	0		7538	A	9
155	G	0		7539	C	9
156	A	0		7540	T	9
157	C	0		7541	A	9
158	A	0		7542	T	9
159	G	0		7543	T	9
160	G	0		7544	G	9
161	A	0		7545	T	9
162	C	0		7546	T	9
163	A	0		7768	C	9
164	C	0		7769	C	9
165	G	0		7770	A	9
166	A	0		7771	T	9
167	G	0		7772	C	9
168	T	0		7773	T	9
169	A	0		7774	T	9
170	A	0		7775	T	9
171	C	0		7776	A	9
172	T	0		7777	C	9
173	C	0		7778	T	9
174	G	0		7779	T	9
175	T	0		7780	T	9
176	C	0		7781	G	9
177	T	0		7782	A	9
178	A	0		7783	T	9
179	T	0		7784	A	9
180	C	0		7785	A	9
181	T	0		7786	A	9
182	T	0		7787	G	9
183	C	0		7788	C	9
184	T	0		7789	T	9
185	G	0		7790	G	9
186	C	0		7791	G	9
187	A	0		10268	A	9
188	G	0		10269	A	9
189	G	0		10270	T	9
190	C	0		10271	G	9
191	T	0		10272	T	9
192	G	0		10273	T	9
193	C	0		10274	C	9
194	T	0		10275	A	9
195	T	0		10276	A	9
196	A	0		10277	C	9
197	C	0		10278	T	9
198	G	0		10279	C	9
199	G	0		10280	A	9
200	T	0		10281	G	9
201	T	0		10282	G	9
202	T	0		10283	G	9
203	C	0		10284	T	9
204	G	0		10285	T	9
205	T	0		10286	A	9
206	C	0		10287	T	9
207	C	0		10288	T	9
208	G	0		10289	G	9
209	T	0		10290	G	9
210	G	0		10291	A	9
211	T	0		10292	C	9
212	T	0		10293	A	9
213	G	0		10294	T	9
214	C	0		10295	T	9
215	A	0		11142	T	9
216	G	0		11143	G	9
217	C	0		11144	A	9
218	C	0		11145	T	9
219	G	0		11146	G	9
220	A	0		11147	T	9
221	T	0		11148	T	9
222	C	0		11149	T	9
223	A	0		11150	G	9
224	T	0		11151	T	9
225	C	0		11152	C	9
226	A	0		11153	A	9
227	G	0		11154	A	9
228	C	0		11155	A	9
229	A	0		11156	C	9
230	C	0		11157	A	9
231	A	0		11158	T	9
232	T	0		11159	A	9
233	C	0		11160	A	9
234	T	0		11584	T	9
235	A	0		11585	A	9
236	G	0		11586	A	9
237	G	0		11587	T	9
238	T	0		11588	A	9
239	T	0		11589	C	9
240	T	0		11590	A	9
241	C	0		11591	C	9
242	G	0		11592	T	9
243	T	0		11593	T	9
244	C	0		11594	C	9
245	C	0		11595	A	9
246	G	0		11596	G	9
247	G	0		11597	T	9
248	G	0		11598	G	9
249	T	0		11599	T	9
250	G	0		11600	A	9
251	T	0		11601	T	9
252	G	0		11602	A	9
253	A	0		11603	A	9
254	C	0		11932	T	9
255	C	0		11933	C	9
256	G	0		11934	A	9
257	A	0		11935	A	9
258	A	0		11936	T	9
259	A	0		11937	G	9
260	G	0		11938	T	9
261	G	0		11939	G	9
262	T	0		11940	T	9
263	A	0		11941	C	9
264	A	0		11942	C	9
265	G	0		11943	A	9
266	A	0		11944	G	9
267	T	0		11945	T	9
268	G	0		11946	T	9
269	G	0		11947	A	9
270	A	0		11948	C	9
271	G	0		11949	A	9
272	A	0		11950	C	9
273	G	0		11951	A	9
274	C	0		11952	A	9
275	C	0		11953	T	9
276	T	0		11954	G	9
277	T	0		11955	A	9
278	G	0		12904	T	9
279	T	0		12905	A	9
280	C	0		12906	G	9
281	C	0		12907	G	9
282	C	0		12908	T	9
283	T	0		12909	T	9
284	G	0		12910	T	9
285	G	0		12911	G	9
286	T	0		12912	T	9
287	T	0		12913	T	9
288	T	0		12914	A	9
289	C	0		12915	C	9
290	A	0		12916	A	9
291	A	0		12917	G	9
292	C	0		12918	A	9
293	G	0		12919	C	9
294	A	0		12920	A	9
295	G	0		12921	C	9
296	A	0		12922	A	9
297	A	0		12923	C	9
298	A	0		12924	C	9
299	A	0		12925	T	9
300	C	0		12926	A	9
301	A	0		13274	C	9
302	C	0		13275	C	9
303	A	0		13276	A	9
304	C	0		13277	A	9
305	G	0		13278	A	9
306	T	0		13279	T	9
307	C	0		13280	C	9
308	C	0		13281	C	9
309	A	0		13282	T	9
310	A	0		13283	A	9
311	C	0		13284	A	9
312	T	0		13285	A	9
313	C	0		13286	G	9
314	A	0		13287	G	9
315	G	0		13288	A	9
316	T	0		13289	T	9
317	T	0		13290	T	9
318	T	0		13291	T	9
319	G	0		13292	T	9
320	C	0		13293	G	9
321	C	0		13476	C	9
322	T	0		13477	G	9
323	G	0		13478	G	9
324	T	0		13479	T	9
325	T	0		13480	G	9
326	T	0		13481	T	9
327	T	0		13482	A	9
328	A	0		13483	A	9
329	C	0		13484	G	9
330	A	0		13485	T	9
331	G	0		13486	G	9
332	G	0		13487	C	9
333	T	0		13488	A	9
334	T	0		13489	G	9
335	C	0		13490	C	9
336	G	0		13491	C	9
337	C	0		13492	C	9
338	G	0		13493	G	9
339	A	0		13494	T	9
340	C	0		13495	C	9
341	G	0		13496	T	9
342	T	0		13497	T	9
343	G	0		13498	A	9
344	C	0		13499	C	9
345	T	0		13500	A	9
346	C	0		13501	C	9
347	G	0		13502	C	9
348	T	0		13503	G	9
349	A	0		14590	T	9
350	C	0		14591	C	9
351	G	0		14592	T	9
352	T	0		14593	G	9
353	G	0		14594	G	9
354	G	0		14595	T	9
355	C	0		14596	A	9
356	T	0		14597	A	9
357	T	0		14598	T	9
358	T	0		14599	C	9
359	G	0		14600	T	9
360	G	0		14601	A	9
361	A	0		14602	T	9
362	G	0		14603	T	9
363	A	0		14604	A	9
364	C	0		14605	C	9
365	T	0		14606	T	9
366	C	0		14607	A	9
367	C	0		14608	G	9
368	G	0		14609	A	9
369	T	0		14794	G	9
370	G	0		14795	A	9
371	G	0		14796	T	9
372	A	0		14797	T	9
373	G	0		14798	A	9
374	G	0		14799	T	9
375	A	0		14800	G	9
376	G	0		14801	A	9
377	G	0		14802	C	9
378	T	0		14803	T	9
379	C	0		14804	A	9
380	T	0		14805	C	9
381	T	0		14806	T	9
382	A	0		14807	A	9
383	T	0		14808	T	9
384	C	0		14809	C	9
385	A	0		14810	G	9
386	G	0		14811	T	9
387	A	0		14812	T	9
388	G	0		14813	A	9
389	G	0		14814	T	9
390	C	0		14815	A	9
391	A	0		14816	A	9
392	C	0		14817	T	9
393	G	0		14818	C	9
394	T	0		14842	C	9
395	C	0		14843	A	9
396	A	0		14844	A	9
397	A	0		14845	C	9
398	C	0		14846	T	9
399	A	0		14847	A	9
400	T	0		14848	C	9
401	C	0		14849	T	9
402	T	0		14850	A	9
403	T	0		14851	T	9
404	A	0		14852	T	9
405	A	0		14853	T	9
406	A	0		14854	G	9
407	G	0		14855	T	9
408	A	0		14856	A	9
409	T	0		14857	G	9
410	G	0		14858	T	9
411	G	0		14859	T	9
412	C	0		14860	G	9
413	A	0		15803	A	9
414	C	0		15804	T	9
415	T	0		15805	C	9
416	T	0		15806	A	9
417	G	0		15807	A	9
418	T	0		15808	A	9
419	G	0		15809	A	9
420	G	0		15810	C	9
421	C	0		15811	A	9
422	T	0		15812	A	9
423	T	0		15813	T	9
424	A	0		15814	G	9
425	G	0		15815	T	9
426	T	0		15816	T	9
427	A	0		15817	T	9
428	G	0		15818	T	9
429	A	0		15819	T	9
430	A	0		15820	A	9
431	G	0		15821	T	9
432	T	0		16476	T	9
433	T	0		16477	T	9
434	G	0		16478	T	9
435	A	0		16479	T	9
436	A	0		16480	C	9
437	A	0		16481	C	9
438	A	0		16482	A	9
439	A	0		16483	T	9
440	G	0		16484	T	9
441	G	0		16485	G	9
442	C	0		16486	T	9
443	G	0		16487	G	9
444	T	0		16488	T	9
445	T	0		16489	G	9
446	T	0		16490	C	9
447	T	0		16491	T	9
448	G	0		16492	A	9
449	C	0		16493	A	9
450	C	0		16494	T	9
451	T	0		16495	G	9
452	C	0		16496	G	9
453	A	0		16497	A	9
454	A	0		16498	C	9
455	C	0		16499	A	9
456	T	0		16500	A	9
457	T	0		16886	A	9
458	G	0		16887	C	9
459	A	0		16888	A	9
460	A	0		16889	A	9
461	C	0		16890	A	9
462	A	0		16891	T	9
463	G	0		16892	T	9
464	C	0		16893	A	9
465	C	0		16894	A	9
466	C	0		16895	A	9
467	T	0		16896	T	9
468	A	0		16897	G	9
469	T	0		16898	T	9
470	G	0		16899	T	9
471	T	0		16900	G	9
472	G	0		16901	G	9
473	T	0		16902	T	9
474	T	0		16903	G	9
475	C	0		16904	A	9
476	A	0		16905	T	9
477	T	0		16906	T	9
478	C	0		16907	A	9
479	A	0		16908	T	9
480	A	0		16909	T	9
481	A	0		16910	T	9
482	C	0		16911	T	9
483	G	0		16912	G	9
484	T	0		16913	T	9
485	T	0		17854	G	9
486	C	0		17855	A	9
487	G	0		17856	A	9
488	G	0		17857	T	9
489	A	0		17858	A	9
490	T	0		17859	T	9
491	G	0		17860	G	9
492	C	0		17861	A	9
493	T	0		17862	C	9
494	C	0		17863	T	9
495	G	0		17864	A	9
496	A	0		17865	T	9
497	A	0		17866	G	9
498	C	0		17867	T	9
499	T	0		17868	C	9
500	G	0		17869	A	9
501	C	0		17870	T	9
502	A	0		17871	A	9
503	C	0		17872	T	9
504	C	0		17873	T	9
505	T	0		17874	C	9
506	C	0		18545	T	9
507	A	0		18546	G	9
508	T	0		18547	T	9
509	G	0		18548	T	9
510	G	0		18549	A	9
511	T	0		18550	A	9
512	C	0		18551	G	9
513	A	0		18552	T	9
514	T	0		18553	G	9
515	G	0		18554	A	9
516	T	0		18555	C	9
517	T	0		18556	A	9
518	A	0		18557	C	9
519	T	0		18558	A	9
520	G	0		18559	C	9
521	G	0		18560	T	9
522	T	0		18561	T	9
523	T	0		18562	A	9
524	G	0		18563	A	9
525	A	0		18564	A	9
526	G	0		18565	A	9
527	C	0		19389	T	9
528	T	0		19390	C	9
529	G	0		19391	C	9
530	G	0		19392	A	9
531	T	0		19393	T	9
532	A	0		19394	G	9
533	G	0		19395	T	9
534	C	0		19396	G	9
535	A	0		19397	A	9
536	G	0		19398	G	9
537	A	0		19399	T	9
538	A	0		19400	C	9
539	C	0		19401	T	9
540	T	0		19402	C	9
541	C	0		19403	A	9
542	G	0		19404	T	9
543	A	0		19405	G	9
544	A	0		19406	G	9
545	G	0		19407	A	9
546	G	0		20299	T	9
547	C	0		20300	T	9
548	A	0		20301	A	9
549	T	0		20302	G	9
550	T	0		20303	A	9
551	C	0		20304	A	9
552	A	0		20305	G	9
553	G	0		20306	G	9
554	T	0		20307	C	9
555	A	0		20308	T	9
556	C	0		20309	A	9
557	G	0		20310	T	9
558	G	0		20311	G	9
559	T	0		20312	C	9
560	C	0		20313	C	9
561	G	0		20314	T	9
562	T	0		20315	T	9
563	A	0		20316	C	9
564	G	0		20317	G	9
565	T	0		20318	A	9
566	G	0		20319	A	9
567	G	0		20521	G	9
568	T	0		20522	A	9
569	G	0		20523	T	9
570	A	0		20524	T	9
571	G	0		20525	T	9
572	A	0		20526	T	9
573	C	0		20527	G	9
574	A	0		20528	T	9
575	C	0		20529	T	9
576	T	0		20530	G	9
577	T	0		20531	A	9
578	G	0		20532	A	9
579	G	0		20533	A	9
580	T	0		20534	T	9
581	G	0		20535	A	9
582	T	0		20536	A	9
583	C	0		20537	T	9
584	C	0		20538	A	9
585	T	0		20539	A	9
586	T	0		20540	A	9
587	G	0		20541	A	9
588	T	0		20542	T	9
589	C	0		20543	C	9
590	C	0		21250	A	9
591	C	0		21251	A	9
592	T	0		21252	T	9
593	C	0		21253	G	9
594	A	0		21254	C	9
595	T	0		21255	G	9
596	G	0		21256	T	9
597	T	0		21257	C	9
598	G	0		21258	A	9
599	G	0		21259	T	9
600	G	0		21260	C	9
601	C	0		21261	A	9
602	G	0		21262	T	9
603	A	0		21263	C	9
604	A	0		21264	T	9
605	A	0		21265	G	9
606	T	0		21266	A	9
607	A	0		21267	A	9
608	C	0		21268	G	9
609	C	0		21269	C	9
610	A	0		21270	A	9
611	G	0		21271	T	9
612	T	0		21272	T	9
613	G	0		21554	A	9
614	G	0		21555	A	9
615	C	0		21556	A	9
616	T	0		21557	C	9
617	T	0		21558	G	9
618	A	0		21559	A	9
619	C	0		21560	A	9
620	C	0		21561	C	9
621	G	0		21562	A	9
622	C	0		21563	A	9
623	A	0		21564	T	9
624	A	0		21565	G	9
625	G	0		21566	T	9
626	G	0		21567	T	9
627	T	0		21568	T	9
628	T	0		21569	G	9
629	C	0		21570	T	9
630	T	0		21571	T	9
631	T	0		21572	T	9
632	C	0		21695	T	9
633	T	0		21696	C	9
634	T	0		21697	C	9
635	C	0		21698	T	9
636	G	0		21699	C	9
637	T	0		21700	A	9
638	A	0		21701	G	9
639	A	0		21702	T	9
640	G	0		21703	T	9
641	A	0		21704	T	9
642	A	0		21705	T	9
643	C	0		21706	A	9
644	G	0		21707	C	9
645	G	0		21708	A	9
646	T	0		21709	T	9
647	A	0		21710	T	9
648	A	0		21711	C	9
649	T	0		21712	A	9
650	A	0		21713	A	9
651	A	0		21714	C	9
652	A	0		21715	T	9
653	G	0		21716	C	9
654	G	0		21717	A	9
655	A	0		21718	G	9
656	G	0		21719	G	9
657	C	0		21720	A	9
658	T	0		23768	G	9
659	G	0		23769	T	9
660	G	0		23770	A	9
661	T	0		23771	G	9
662	G	0		23772	A	9
663	G	0		23773	T	9
664	C	0		23774	T	9
665	C	0		23775	G	9
666	A	0		23776	T	9
667	T	0		23777	A	9
668	A	0		23778	C	9
669	G	0		23779	A	9
670	T	0		23780	A	9
671	T	0		23781	T	9
672	A	0		23782	G	9
673	C	0		23783	T	9
674	G	0		23784	A	9
675	G	0		23785	C	9
676	C	0		24011	T	9
677	G	0		24012	T	9
678	C	0		24013	T	9
679	C	0		24014	A	9
680	G	0		24015	T	9
681	A	0		24016	T	9
682	T	0		24017	G	9
683	C	0		24018	A	9
684	T	0		24019	A	9
685	A	0		24020	G	9
686	A	0		24021	A	9
687	A	0		24022	T	9
688	G	0		24023	C	9
689	T	0		24024	T	9
690	C	0		24025	A	9
691	A	0		24026	C	9
692	T	0		24027	T	9
693	T	0		24028	T	9
694	T	0		24029	T	9
695	G	0		24030	T	9
696	A	0		24031	C	9
697	C	0		24032	A	9
698	T	0		24033	A	9
699	T	0		24034	C	9
700	A	0		24035	A	9
701	G	0		24036	A	9
702	G	0		24037	A	9
703	C	0		25856	A	9
704	G	0		25857	C	9
705	A	0		25858	T	9
706	C	0		25859	A	9
707	G	0		25860	T	9
708	A	0		25861	T	9
709	G	0		25862	G	9
710	C	0		25863	T	9
711	T	0		25864	A	9
712	T	0		25865	T	9
713	G	0		25866	A	9
714	G	0		25867	C	9
715	C	0		25868	C	9
716	A	0		25869	T	9
717	C	0		25870	T	9
718	T	0		25871	A	9
719	G	0		25872	C	9
720	A	0		25873	A	9
721	T	0		25874	A	9
722	C	0		25875	T	9
723	C	0		25876	A	9
724	T	0		25877	G	9
725	T	0		25878	T	9
726	A	0		26588	A	9
727	T	0		26589	G	9
728	G	0		26590	T	9
729	A	0		26591	A	9
730	A	0		26592	A	9
731	G	0		26593	T	9
732	A	0		26594	A	9
733	T	0		26595	G	9
734	T	0		26596	G	9
735	T	0		26597	T	9
736	T	0		26598	T	9
737	C	0		26599	T	9
738	A	0		26600	C	9
739	A	0		26601	C	9
740	G	0		26602	T	9
741	A	0		26603	A	9
742	A	0		26604	T	9
743	A	0		26605	T	9
744	A	0		26606	C	9
745	C	0		26607	C	9
746	T	0		26608	T	9
747	G	0		27269	A	9
748	G	0		27270	A	9
749	A	0		27271	G	9
750	A	0		27272	T	9
751	C	0		27273	T	9
752	A	0		27274	T	9
753	C	0		27275	C	9
754	T	0		27276	C	9
755	A	0		27277	A	9
756	A	0		27278	T	9
757	A	0		27279	T	9
758	C	0		27280	T	9
759	A	0		27281	G	9
760	T	0		27282	G	9
761	A	0		27283	A	9
762	G	0		27284	A	9
763	C	0		27285	T	9
764	A	0		27286	C	9
765	G	0		27287	T	9
766	T	0		27288	T	9
767	G	0		27632	G	9
768	G	0		27633	A	9
769	T	0		27634	T	9
770	G	0		27635	C	9
771	T	0		27636	A	9
772	T	0		27637	G	9
773	A	0		27638	T	9
774	C	0		27639	T	9
775	C	0		27640	T	9
776	C	0		27641	C	9
777	G	0		27642	A	9
778	T	0		27643	C	9
779	G	0		27644	C	9
780	A	0		27645	T	9
781	A	0		27646	A	9
782	C	0		27647	A	9
783	T	0		27648	A	9
784	C	0		27649	C	9
785	A	0		27650	T	9
786	T	0		27651	G	9
787	G	0		27652	T	9
788	C	0		27653	T	9
789	G	0		27654	C	9
790	T	0		27891	A	9
791	G	0		27892	A	9
792	A	0		27893	C	9
793	G	0		27894	A	9
794	C	0		27895	T	9
795	T	0		27896	G	9
796	T	0		27897	A	9
797	A	0		27898	A	9
798	A	0		27899	A	9
799	C	0		27900	T	9
800	G	0		27901	T	9
801	G	0		27902	T	9
802	A	0		27903	C	9
803	G	0		27904	T	9
804	G	0		27905	T	9
805	G	0		27906	G	9
806	G	0		27907	T	9
807	C	0		27908	T	9
808	A	0		27975	C	9
809	T	0		27976	A	9
810	A	0		27977	T	9
811	C	0		27978	C	9
812	A	0		27979	A	9
813	C	0		27980	A	9
814	T	0		27981	C	9
815	C	0		27982	C	9
816	G	0		27983	A	9
817	C	0		27984	T	9
818	T	0		27985	A	9
819	A	0		27986	T	9
820	T	0		27987	G	9
821	G	0		27988	T	9
822	T	0		27989	A	9
823	C	0		27990	G	9
824	G	0		27991	T	9
825	A	0		27992	T	9
826	T	0		27993	G	9
827	A	0		27994	A	9
828	A	0		27995	T	9
829	C	0		27996	G	9
830	A	0		28016	C	9
831	A	0		28017	T	9
832	C	0		28018	A	9
833	T	0		28019	T	9
834	T	0		28020	T	9
835	C	0		28021	C	9
836	T	0		28022	T	9
837	G	0		28023	A	9
838	T	0		28024	A	9
839	G	0		28025	A	9
840	G	0		28026	T	9
841	C	0		28027	G	9
842	C	0		28028	G	9
843	C	0		28029	T	9
844	T	0		28030	A	9
845	G	0		28031	T	9
846	A	0		28032	A	9
847	T	0		28033	T	9
848	G	0		28034	T	9
849	G	0		28035	A	9
850	C	0		28036	G	9
851	T	0		28037	A	9
852	A	0		28038	G	9
853	C	0		28039	T	9
854	C	0		28040	A	9
855	C	0		28041	G	9
856	T	0		29285	A	9
857	C	0		29286	A	9
858	T	0		29287	A	9
859	T	0		29288	T	9
860	G	0		29289	T	9
861	A	0		29290	G	9
862	G	0		29291	G	9
863	T	0		29292	A	9
864	G	0		29293	T	9
865	C	0		29294	G	9
866	A	0		29295	A	9
867	T	0		29296	C	9
868	T	0		29297	A	9
869	A	0		29298	A	9
870	A	0		29299	A	9
871	A	0		29300	G	9
872	G	0		29301	A	9
873	A	0		29302	T	9
874	C	0		29303	C	9
875	C	0		29304	C	9
876	T	0		29305	A	9
877	T	0		29306	A	9
878	C	0		29307	A	9
879	T	0		29308	T	9
880	A	0		29309	T	9
881	G	0
882	C	0
883	A	0
884	C	0
885	G	0
886	T	0
887	G	0
888	C	0
889	T	0
890	G	0
891	G	0
892	T	0
893	A	0
894	A	0
895	A	0
896	G	0
897	C	0
898	T	0
899	T	0
900	C	0
901	A	0
902	T	0
903	G	0
904	C	0
905	A	0
906	C	0
907	T	0
908	T	0
909	T	0
910	G	0
911	T	0
912	C	0
913	C	0
914	G	0
915	A	0
916	A	0
917	C	0
918	A	0
919	A	0
920	C	0
921	T	0
922	G	0
923	G	0
924	A	0
925	C	0
926	T	0
927	T	0
928	T	0
929	A	0
930	T	0
931	T	0
932	G	0
933	A	0
934	C	0
935	A	0
936	C	0
937	T	0
938	A	0
939	A	0
940	G	0
941	A	0
942	G	0
943	G	0
944	G	0
945	G	0
946	T	0
947	G	0
948	T	0
949	A	0
950	T	0
951	A	0
952	C	0
953	T	0
954	G	0
955	C	0
956	T	0
957	G	0
958	C	0
959	C	0
960	G	0
961	T	0
962	G	0
963	A	0
964	A	0
965	C	0
966	A	0
967	T	0
968	G	0
969	A	0
970	G	0
971	C	0
972	A	0
973	T	0
974	G	0
975	A	0
976	A	0
977	A	0
978	T	0
979	T	0
980	G	0
981	C	0
982	T	0
983	T	0
984	G	0
985	G	0
986	T	0
987	A	0
988	C	0
989	A	0
990	C	0
991	G	0
992	G	0
993	A	0
994	A	0
995	C	0
996	G	0
997	T	0
998	T	0
999	C	0
1000	T	0
1001	G	0
1002	A	0
1003	A	0
1004	A	0
1005	A	0
1006	G	0
1007	A	0
1008	G	0
1009	C	0
1010	T	0
1011	A	0
1012	T	0
1013	G	0
1014	A	0
1015	A	0
1016	T	0
1017	T	0
1018	G	0
1019	C	0
1020	A	0
1021	G	0
1022	A	0
1023	C	0
1024	A	0
1025	C	0
1026	C	0
1027	T	0
1028	T	0
1029	T	0
1030	T	0
1031	G	0
1032	A	0
1033	A	0
1034	A	0
1035	T	0
1036	T	0
1037	A	0
1038	A	0
1039	A	0
1040	T	0
1041	T	0
1042	G	0
1043	G	0
1044	C	0
1045	A	0
1046	A	0
1047	A	0
1048	G	0
1049	A	0
1050	A	0
1051	A	0
1052	T	0
1053	T	0
1054	T	0
1055	G	0
1056	A	0
1057	C	0
1058	A	0
1059	C	0
1060	C	0
1061	T	0
1062	T	0
1063	C	0
1064	A	0
1065	A	0
1066	T	0
1067	G	0
1068	G	0
1069	G	0
1070	G	0
1071	A	0
1072	A	0
1073	T	0
1074	G	0
1075	T	0
1076	C	0
1077	C	0
1078	A	0
1079	A	0
1080	A	0
1081	T	0
1082	T	0
1083	T	0
1084	T	0
1085	G	0
1086	T	0
1087	A	0
1088	T	0
1089	T	0
1090	T	0
1091	C	0
1092	C	0
1093	C	0
1094	T	0
1095	T	0
1096	A	0
1097	A	0
1098	A	0
1099	T	0
1100	T	0
1101	C	0
1102	C	0
1103	A	0
1104	T	0
1105	A	0
1106	A	0
1107	T	0
1108	C	0
1109	A	0
1110	A	0
1111	G	0
1112	A	0
1113	C	0
1114	T	0
1115	A	0
1116	T	0
1117	T	0
1118	C	0
1119	A	0
1120	A	0
1121	C	0
1122	C	0
1123	A	0
1124	A	0
1125	G	0
1126	G	0
1127	G	0
1128	T	0
1129	T	0
1130	G	0
1131	A	0
1132	A	0
1133	A	0
1134	A	0
1135	G	0
1136	A	0
1137	A	0
1138	A	0
1139	A	0
1140	A	0
1141	G	0
1142	C	0
1143	T	0
1144	T	0
1145	G	0
1146	A	0
1147	T	0
1148	G	0
1149	G	0
1150	C	0
1151	T	0
1152	T	0
1153	T	0
1154	A	0
1155	T	0
1156	G	0
1157	G	0
1158	G	0
1159	T	0
1160	A	0
1161	G	0
1162	A	0
1163	A	0
1164	T	0
1165	T	0
1166	C	0
1167	G	0
1168	A	0
1169	T	0
1170	C	0
1171	T	0
1172	G	0
1173	T	0
1174	C	0
1175	T	0
1176	A	0
1177	T	0
1178	C	0
1179	C	0
1180	A	0
1181	G	0
1182	T	0
1183	T	0
1184	G	0
1185	C	0
1186	G	0
1187	T	0
1188	C	0
1189	A	0
1190	C	0
1191	C	0
1192	A	0
1193	A	0
1194	A	0
1195	T	0
1196	G	0
1197	A	0
1198	A	0
1199	T	0
1200	G	0
1201	C	0
1202	A	0
1203	A	0
1204	C	0
1205	C	0
1206	A	0
1207	A	0
1208	A	0
1209	T	0
1210	G	0
1211	T	0
1212	G	0
1213	C	0
1214	C	0
1215	T	0
1216	T	0
1217	T	0
1218	C	0
1219	A	0
1220	A	0
1221	C	0
1222	T	0
1223	C	0
1224	T	0
1225	C	0
1226	A	0
1227	T	0
1228	G	0
1229	A	0
1230	A	0
1231	G	0
1232	T	0
1233	G	0
1234	T	0
1235	G	0
1236	A	0
1237	T	0
1238	C	0
1239	A	0
1240	T	0
1241	T	0
1242	G	0
1243	T	0
1244	G	0
1245	G	0
1246	T	0
1247	G	0
1248	A	0
1249	A	0
1250	A	0
1251	C	0
1252	T	0
1253	T	0
1254	C	0
1255	A	0
1256	T	0
1257	G	0
1258	G	0
1259	C	0
1260	A	0
1261	G	0
1262	A	0
1263	C	0
1264	G	0
1265	G	0
1266	G	0
1267	C	0
1268	G	0
1269	A	0
1270	T	0
1271	T	0
1272	T	0
1273	T	0
1274	G	0
1275	T	0
1276	T	0
1277	A	0
1278	A	0
1279	A	0
1280	G	0
1281	C	0
1282	C	0
1283	A	0
1284	C	0
1285	T	0
1286	T	0
1287	G	0
1288	C	0
1289	G	0
1290	A	0
1291	A	0
1292	T	0
1293	T	0
1294	T	0
1295	T	0
1296	G	0
1297	T	0
1298	G	0
1299	G	0
1300	C	0
1301	A	0
1302	C	0
1303	T	0
1304	G	0
1305	A	0
1306	G	0
1307	A	0
1308	A	0
1309	T	0
1310	T	0
1311	T	0
1312	G	0
1313	A	0
1314	C	0
1315	T	0
1316	A	0
1317	A	0
1318	A	0
1319	G	0
1320	A	0
1321	A	0
1322	G	0
1323	G	0
1324	T	0
1325	G	0
1326	C	0
1327	C	0
1328	A	0
1329	C	0
1330	T	0
1331	A	0
1332	C	0
1333	T	0
1334	T	0
1335	G	0
1336	T	0
1337	G	0
1338	G	0
1339	T	0
1340	T	0
1341	A	0
1342	C	0
1343	T	0
1344	T	0
1345	A	0
1346	C	0
1347	C	0
1348	C	0
1349	C	0
1350	A	0
1351	A	0
1352	A	0
1353	A	0
1354	T	0
1355	G	0
1356	C	0
1357	T	0
1358	G	0
1359	T	0
1360	T	0
1361	G	0
1362	T	0
1363	T	0
1364	A	0
1365	A	0
1366	A	0
1367	A	0
1368	T	0
1369	T	0
1370	T	0
1371	A	0
1372	T	0
1373	T	0
1374	G	0
1375	T	0
1376	C	0
1377	C	0
1378	A	0
1379	G	0
1380	C	0
1381	A	0
1382	T	0
1383	G	0
1384	T	0
1385	C	0
1386	A	0
1387	C	0
1388	A	0
1389	A	0
1390	T	0
1391	T	0
1392	C	0
1393	A	0
1394	G	0
1395	A	0
1396	A	0
1397	G	0
1398	T	0
1399	A	0
1400	G	0
1401	G	0
1402	A	0
1403	C	0
1404	C	0
1405	T	0
1406	G	0
1407	A	0
1408	G	0
1409	C	0
1410	A	0
1411	T	0
1412	A	0
1413	G	0
1414	T	0
1415	C	0
1416	T	0
1417	T	0
1418	G	0
1419	C	0
1420	C	0
1421	G	0
1422	A	0
1423	A	0
1424	T	0
1425	A	0
1426	C	0
1427	C	0
1428	A	0
1429	T	0
1430	A	0
1431	A	0
1432	T	0
1433	G	0
1434	A	0
1435	A	0
1436	T	0
1437	C	0
1438	T	0
1439	G	0
1440	G	0
1441	C	0
1442	T	0
1443	T	0
1444	G	0
1445	A	0
1446	A	0
1447	A	0
1448	A	0
1449	C	0
1450	C	0
1451	A	0
1452	T	0
1453	T	0
1454	C	0
1455	T	0
1456	T	0
1457	C	0
1458	G	0
1459	T	0
1460	A	0
1461	A	0
1462	G	0
1463	G	0
1464	G	0
1465	T	0
1466	G	0
1467	G	0
1468	T	0
1469	C	0
1470	G	0
1471	C	0
1472	A	0
1473	C	0
1474	T	0
1475	A	0
1476	T	0
1477	T	0
1478	G	0
1479	C	0
1480	C	0
1481	T	0
1482	T	0
1483	T	0
1484	G	0
1485	G	0
1486	A	0
1487	G	0
1488	G	0
1489	C	0
1490	T	0
1491	G	0
1492	T	0
1493	G	0
1494	T	0
1495	G	0
1496	T	0
1497	T	0
1498	C	0
1499	T	0
1500	C	0
1501	T	0
1502	T	0
1503	A	0
1504	T	0
1505	G	0
1506	T	0
1507	T	0
1508	G	0
1509	G	0
1510	T	0
1511	T	0
1512	G	0
1513	C	0
1514	C	0
1515	A	0
1516	T	0
1517	A	0
1518	A	0
1519	C	0
1520	A	0
1521	A	0
1522	G	0
1523	T	0
1524	G	0
1525	T	0
1526	G	0
1527	C	0
1528	C	0
1529	T	0
1530	A	0
1531	T	0
1532	T	0
1533	G	0
1534	G	0
1535	G	0
1536	T	0
1537	T	0
1538	C	0
1539	C	0
1540	A	0
1541	C	0
1542	G	0
1543	T	0
1544	G	0
1545	C	0
1546	T	0
1547	A	0
1548	G	0
1549	C	0
1550	G	0
1551	C	0
1552	T	0
1553	A	0
1554	A	0
1555	C	0
1556	A	0
1557	T	0
1558	A	0
1559	G	0
1560	G	0
1561	T	0
1562	T	0
1563	G	0
1564	T	0
1565	A	0
1566	A	0
1567	C	0
1568	C	0
1569	A	0
1570	T	0
1571	A	0
1572	C	0
1573	A	0
1574	G	0
1575	G	0
1576	T	0
1577	G	0
1578	T	0
1579	T	0
1580	G	0
1581	T	0
1582	T	0
1583	G	0
1584	G	0
1585	A	0
1586	G	0
1587	A	0
1588	A	0
1589	G	0
1590	G	0
1591	T	0
1592	T	0
1593	C	0
1594	C	0
1595	G	0
1596	A	0
1597	A	0
1598	G	0
1599	G	0
1600	T	0
1601	C	0
1602	T	0
1603	T	0
1604	A	0
1605	A	0
1606	T	0
1607	G	0
1608	A	0
1609	C	0
1610	A	0
1611	A	0
1612	C	0
1613	C	0
1614	T	0
1615	T	0
1616	C	0
1617	T	0
1618	T	0
1619	G	0
1620	A	0
1621	A	0
1622	A	0
1623	T	0
1624	A	0
1625	C	0
1626	T	0
1627	C	0
1628	C	0
1629	A	0
1630	A	0
1631	A	0
1632	A	0
1633	A	0
1634	G	0
1635	A	0
1636	G	0
1637	A	0
1638	A	0
1639	A	0
1640	G	0
1641	T	0
1642	C	0
1643	A	0
1644	A	0
1645	C	0
1646	A	0
1647	T	0
1648	C	0
1649	A	0
1650	A	0
1651	T	0
1652	A	0
1653	T	0
1654	T	0
1655	G	0
1656	T	0
1657	T	0
1658	G	0
1659	G	0
1660	T	0
1661	G	0
1662	A	0
1663	C	0
1664	T	0
1665	T	0
1666	T	0
1667	A	0
1668	A	0
1669	A	0
1670	C	0
1671	T	0
1672	T	0
1673	A	0
1674	A	0
1675	T	0
1676	G	0
1677	A	0
1678	A	0
1679	G	0
1680	A	0
1681	G	0
1682	A	0
1683	T	0
1684	C	0
1685	G	0
1686	C	0
1687	C	0
1688	A	0
1689	T	0
1690	T	0
1691	A	0
1692	T	0
1693	T	0
1694	T	0
1695	T	0
1696	G	0
1697	G	0
1698	C	0
1699	A	0
1700	T	0
1701	C	0
1702	T	0
1703	T	0
1704	T	0
1705	T	0
1706	T	0
1707	C	0
1708	T	0
1709	G	0
1710	C	0
1711	T	0
1712	T	0
1713	C	0
1714	C	0
1715	A	0
1716	C	0
1717	A	0
1718	A	0
1719	G	0
1720	T	0
1721	G	0
1722	C	0
1723	T	0
1724	T	0
1725	T	0
1726	T	0
1727	G	0
1728	T	0
1729	G	0
1730	G	0
1731	A	0
1732	A	0
1733	A	0
1734	C	0
1735	T	0
1736	G	0
1737	T	0
1738	G	0
1739	A	0
1740	A	0
1741	A	0
1742	G	0
1743	G	0
1744	T	0
1745	T	0
1746	T	0
1747	G	0
1748	G	0
1749	A	0
1750	T	0
1751	T	0
1752	A	0
1753	T	0
1754	A	0
1755	A	0
1756	A	1
1757	G	1
1758	C	1
1759	A	1
1760	T	1
1761	T	1
1762	C	1
1763	A	1
1764	A	1
1765	A	1
1766	C	1
1767	A	1
1768	A	1
1769	A	1
1770	T	1
1771	T	1
1772	G	1
1773	T	1
1774	T	1
1775	G	1
1776	A	1
1777	A	1
1778	T	1
1779	C	1
1780	C	1
1781	T	1
1782	G	0
1783	T	0
1784	G	0
1785	G	0
1786	T	0
1787	A	0
1788	A	0
1789	T	0
1790	T	0
1791	T	0
1792	T	0
1793	A	0
1794	A	0
1795	A	0
1796	G	0
1797	T	0
1798	T	0
1799	A	0
1800	C	0
1801	A	0
1802	A	0
1803	A	0
1804	A	0
1805	G	0
1806	G	0
1807	A	0
1808	A	0
1809	A	0
1810	A	0
1811	G	0
1812	C	0
1813	T	0
1814	A	0
1815	A	0
1816	A	0
1817	A	0
1818	A	0
1819	A	0
1820	G	0
1821	G	0
1822	T	0
1823	G	0
1824	C	0
1825	C	0
1826	T	0
1827	G	0
1828	G	0
1829	A	0
1830	A	0
1831	T	0
1832	A	0
1833	T	0
1834	T	0
1835	G	0
1836	G	0
1837	T	0
1838	G	0
1839	A	0
1840	A	0
1841	C	0
1842	A	0
1843	G	0
1844	A	0
1845	A	0
1846	A	0
1847	T	0
1848	C	0
1849	A	0
1850	A	0
1851	T	0
1852	A	0
1853	C	0
1854	T	0
1855	G	0
1856	A	0
1857	G	0
1858	T	0
1859	C	0
1860	C	0
1861	T	0
1862	C	0
1863	T	0
1864	T	0
1865	T	0
1866	A	0
1867	T	0
1868	G	0
1869	C	0
1870	A	0
1871	T	0
1872	T	0
1873	T	0
1874	G	0
1875	C	0
1876	A	0
1877	T	0
1878	C	0
1879	A	0
1880	G	0
1881	A	0
1882	G	0
1883	G	0
1884	C	0
1885	T	0
1886	G	0
1887	C	0
1888	T	0
1889	C	0
1890	G	0
1891	T	0
1892	G	0
1893	T	0
1894	T	0
1895	G	0
1896	T	0
1897	A	0
1898	C	0
1899	G	0
1900	A	0
1901	T	0
1902	C	0
1903	A	0
1904	A	0
1905	T	0
1906	T	0
1907	T	0
1908	T	0
1909	C	0
1910	T	0
1911	C	0
1912	C	0
1913	C	0
1914	G	0
1915	C	0
1916	A	0
1917	C	0
1918	T	0
1919	C	0
1920	T	0
1921	T	0
1922	G	0
1923	A	0
1924	A	0
1925	A	0
1926	C	0
1927	T	0
1928	G	0
1929	C	0
1930	T	0
1931	C	0
1932	A	0
1933	A	0
1934	A	0
1935	A	0
1936	T	0
1937	T	0
1938	C	0
1939	T	0
1940	G	0
1941	T	0
1942	G	0
1943	C	0
1944	G	0
1945	T	0
1946	G	0
1947	T	0
1948	T	0
1949	T	0
1950	T	0
1951	A	0
1952	C	0
1953	A	0
1954	G	0
1955	A	0
1956	A	0
1957	G	0
1958	G	0
1959	C	0
1960	C	0
1961	G	0
1962	C	0
1963	T	0
1964	A	0
1965	T	0
1966	A	0
1967	A	0
1968	C	0
1969	A	0
1970	A	0
1971	T	0
1972	A	0
1973	C	0
1974	T	0
1975	A	0
1976	G	0
1977	A	0
1978	T	0
1979	G	0
1980	G	0
1981	A	0
1982	A	0
1983	T	0
1984	T	0
1985	T	0
1986	C	0
1987	A	0
1988	C	0
1989	A	0
1990	G	0
1991	T	0
1992	A	0
1993	T	0
1994	T	0
1995	C	0
1996	A	0
1997	C	0
1998	T	0
[truncated: 27,911 more rows]

## Sheet: IR-10
Supplementary material 2 (sheet6) – Sequence of NC_045512.2 covered by 10 nt long IRs (IRs-10). In the column A, the position of each nucleotide of reference sequence NC_045512.2 is shown; in the column B, the corresponding nucleotide of NC_045512.2 is shown; in the column C, overlay of IR-10 with nucleotide position is presented (0 – IR-10 not present, 1 – IR-10 is present); in the column E, all…
Ref Position	Ref Nucleotide	IR-10 presence		Positions covered by IR-10	Ref Nucleotide	IR length
1	A	0		1113	C	10
2	T	0		1114	T	10
3	T	0		1115	A	10
4	A	0		1116	T	10
5	A	0		1117	T	10
6	A	0		1118	C	10
7	G	0		1119	A	10
8	G	0		1120	A	10
9	T	0		1121	C	10
10	T	0		1122	C	10
11	T	0		1123	A	10
12	A	0		1124	A	10
13	T	0		1125	G	10
14	A	0		1126	G	10
15	C	0		1127	G	10
16	C	0		1128	T	10
17	T	0		1129	T	10
18	T	0		1130	G	10
19	C	0		1131	A	10
20	C	0		1132	A	10
21	C	0		1133	A	10
22	A	0		1134	A	10
23	G	0		1135	G	10
24	G	0		1637	A	10
25	T	0		1638	A	10
26	A	0		1639	A	10
27	A	0		1640	G	10
28	C	0		1641	T	10
29	A	0		1642	C	10
30	A	0		1643	A	10
31	A	0		1644	A	10
32	C	0		1645	C	10
33	C	0		1646	A	10
34	A	0		1647	T	10
35	A	0		1648	C	10
36	C	0		1649	A	10
37	C	0		1650	A	10
38	A	0		1651	T	10
39	A	0		1652	A	10
40	C	0		1653	T	10
41	T	0		1654	T	10
42	T	0		1655	G	10
43	T	0		1656	T	10
44	C	0		1657	T	10
45	G	0		1658	G	10
46	A	0		1659	G	10
47	T	0		1660	T	10
48	C	0		1661	G	10
49	T	0		1662	A	10
50	C	0		1663	C	10
51	T	0		1664	T	10
52	T	0		1665	T	10
53	G	0		1666	T	10
54	T	0		1709	G	10
55	A	0		1710	C	10
56	G	0		1711	T	10
57	A	0		1712	T	10
58	T	0		1713	C	10
59	C	0		1714	C	10
60	T	0		1715	A	10
61	G	0		1716	C	10
62	T	0		1717	A	10
63	T	0		1718	A	10
64	C	0		1719	G	10
65	T	0		1720	T	10
66	C	0		1721	G	10
67	T	0		1722	C	10
68	A	0		1723	T	10
69	A	0		1724	T	10
70	A	0		1725	T	10
71	C	0		1726	T	10
72	G	0		1727	G	10
73	A	0		1728	T	10
74	A	0		1729	G	10
75	C	0		1730	G	10
76	T	0		1731	A	10
77	T	0		1732	A	10
78	T	0		1733	A	10
79	A	0		1734	C	10
80	A	0		3481	A	10
81	A	0		3482	G	10
82	A	0		3483	G	10
83	T	0		3484	A	10
84	C	0		3485	G	10
85	T	0		3486	C	10
86	G	0		3487	C	10
87	T	0		3488	T	10
88	G	0		3489	T	10
89	T	0		3490	A	10
90	G	0		3491	A	10
91	G	0		3492	A	10
92	C	0		3493	T	10
93	T	0		3494	A	10
94	G	0		3495	A	10
95	T	0		3496	G	10
96	C	0		3497	G	10
97	A	0		3498	C	10
98	C	0		3499	T	10
99	T	0		3500	A	10
100	C	0		3501	C	10
101	G	0		3502	T	10
102	G	0		3910	A	10
103	C	0		3911	A	10
104	T	0		3912	C	10
105	G	0		3913	T	10
106	C	0		3914	G	10
107	A	0		3915	A	10
108	T	0		3916	A	10
109	G	0		3917	A	10
110	C	0		3918	G	10
111	T	0		3919	T	10
112	T	0		3920	A	10
113	A	0		3921	A	10
114	G	0		3922	A	10
115	T	0		3923	C	10
116	G	0		3924	C	10
117	C	0		3925	T	10
118	A	0		3926	T	10
119	C	0		3927	C	10
120	T	0		3928	A	10
121	C	0		3929	G	10
122	A	0		3930	T	10
123	C	0		3931	T	10
124	G	0		4308	A	10
125	C	0		4309	G	10
126	A	0		4310	T	10
127	G	0		4311	G	10
128	T	0		4312	T	10
129	A	0		4313	A	10
130	T	0		4314	A	10
131	A	0		4315	A	10
132	A	0		4316	A	10
133	T	0		4317	G	10
134	T	0		4318	T	10
135	A	0		4319	G	10
136	A	0		4320	C	10
137	T	0		4321	C	10
138	A	0		4322	T	10
139	A	0		4323	T	10
140	C	0		4324	T	10
141	T	0		4325	T	10
142	A	0		4326	A	10
143	A	0		4327	C	10
144	T	0		4328	A	10
145	T	0		4329	T	10
146	A	0		4330	T	10
147	C	0		4442	G	10
148	T	0		4443	T	10
149	G	0		4444	G	10
150	T	0		4445	G	10
151	C	0		4446	A	10
152	G	0		4447	A	10
153	T	0		4448	A	10
154	T	0		4449	C	10
155	G	0		4450	T	10
156	A	0		4451	A	10
157	C	0		4452	A	10
158	A	0		4453	A	10
159	G	0		4454	G	10
160	G	0		4455	C	10
161	A	0		4456	C	10
162	C	0		4457	A	10
163	A	0		4458	T	10
164	C	0		4459	A	10
165	G	0		4460	G	10
166	A	0		4461	T	10
167	G	0		4462	T	10
168	T	0		4463	T	10
169	A	0		4464	C	10
170	A	0		4465	A	10
171	C	0		4466	A	10
172	T	0		4467	C	10
173	C	0		4938	C	10
174	G	0		4939	A	10
175	T	0		4940	C	10
176	C	0		4941	T	10
177	T	0		4942	T	10
178	A	0		4943	C	10
179	T	0		4944	T	10
180	C	0		4945	T	10
181	T	0		4946	T	10
182	T	0		4947	C	10
183	C	0		4948	T	10
184	T	0		4949	T	10
185	G	0		4950	T	10
186	C	0		4951	G	10
187	A	0		4952	A	10
188	G	0		4953	G	10
189	G	0		4954	A	10
190	C	0		4955	G	10
191	T	0		4956	A	10
192	G	0		4957	A	10
193	C	0		4958	G	10
194	T	0		4959	T	10
195	T	0		4960	G	10
196	A	0		5745	A	10
197	C	0		5746	C	10
198	G	0		5747	A	10
199	G	0		5748	C	10
200	T	0		5749	T	10
201	T	0		5750	G	10
202	T	0		5751	G	10
203	C	0		5752	T	10
204	G	0		5753	A	10
205	T	0		5754	A	10
206	C	0		5755	T	10
207	C	0		5756	T	10
208	G	0		5757	A	10
209	T	0		5758	C	10
210	G	0		5759	C	10
211	T	0		5760	A	10
212	T	0		5761	G	10
213	G	0		5762	T	10
214	C	0		5763	G	10
215	A	0		5764	T	10
216	G	0		6657	A	10
217	C	0		6658	T	10
218	C	0		6659	A	10
219	G	0		6660	G	10
220	A	0		6661	T	10
221	T	0		6662	G	10
222	C	0		6663	T	10
223	A	0		6664	C	10
224	T	0		6665	C	10
225	C	0		6666	C	10
226	A	0		6667	T	10
227	G	0		6668	T	10
228	C	0		6669	G	10
229	A	0		6670	G	10
230	C	0		6671	G	10
231	A	0		6672	A	10
232	T	0		6673	T	10
233	C	0		6674	A	10
234	T	0		6675	C	10
235	A	0		6676	T	10
236	G	0		6677	A	10
237	G	0		6678	T	10
238	T	0		6803	T	10
239	T	0		6804	G	10
240	T	0		6805	T	10
241	C	0		6806	A	10
242	G	0		6807	C	10
243	T	0		6808	T	10
244	C	0		6809	T	10
245	C	0		6810	T	10
246	G	0		6811	T	10
247	G	0		6812	A	10
248	G	0		6813	C	10
249	T	0		6814	T	10
250	G	0		6815	A	10
251	T	0		6816	G	10
252	G	0		6817	A	10
253	A	0		6818	A	10
254	C	0		6819	G	10
255	C	0		6820	T	10
256	G	0		6821	A	10
257	A	0		6822	C	10
258	A	0		6823	A	10
259	A	0		8859	T	10
260	G	0		8860	C	10
261	G	0		8861	G	10
262	T	0		8862	T	10
263	A	0		8863	G	10
264	A	0		8864	C	10
265	G	0		8865	C	10
266	A	0		8866	T	10
267	T	0		8867	G	10
268	G	0		8868	G	10
269	G	0		8869	T	10
270	A	0		8870	T	10
271	G	0		8871	T	10
272	A	0		8872	G	10
273	G	0		8873	C	10
274	C	0		8874	C	10
275	C	0		8875	T	10
276	T	0		8876	G	10
277	T	0		8877	G	10
278	G	0		8878	C	10
279	T	0		8879	A	10
280	C	0		8880	C	10
281	C	0		8881	G	10
282	C	0		8882	A	10
283	T	0		10457	A	10
284	G	0		10458	C	10
285	G	0		10459	T	10
286	T	0		10460	A	10
287	T	0		10461	T	10
288	T	0		10462	T	10
289	C	0		10463	A	10
290	A	0		10464	A	10
291	A	0		10465	G	10
292	C	0		10466	G	10
293	G	0		10467	G	10
294	A	0		10468	T	10
295	G	0		10469	T	10
296	A	0		10470	C	10
297	A	0		10471	A	10
298	A	0		10472	T	10
299	A	0		10473	T	10
300	C	0		10474	C	10
301	A	0		10475	C	10
302	C	0		10476	T	10
303	A	0		10477	T	10
304	C	0		10478	A	10
305	G	0		10479	A	10
306	T	0		10480	T	10
307	C	0		10481	G	10
308	C	0		10482	G	10
309	A	0		10483	T	10
310	A	0		10871	C	10
311	C	0		10872	A	10
312	T	0		10873	A	10
313	C	0		10874	A	10
314	A	0		10875	A	10
315	G	0		10876	T	10
316	T	0		10877	G	10
317	T	0		10878	G	10
318	T	0		10879	T	10
319	G	0		10880	A	10
320	C	0		10881	T	10
321	C	0		10882	G	10
322	T	0		10883	A	10
323	G	0		10884	A	10
324	T	0		10885	T	10
325	T	0		10886	G	10
326	T	0		10887	G	10
327	T	0		10888	A	10
328	A	0		10889	C	10
329	C	0		10890	G	10
330	A	0		10891	T	10
331	G	0		10892	A	10
332	G	0		10893	C	10
333	T	0		10894	C	10
334	T	0		10895	A	10
335	C	0		10896	T	10
336	G	0		10897	A	10
337	C	0		10898	T	10
338	G	0		10899	T	10
339	A	0		10900	G	10
340	C	0		11488	T	10
341	G	0		11489	T	10
342	T	0		11490	C	10
343	G	0		11491	T	10
344	C	0		11492	A	10
345	T	0		11493	A	10
346	C	0		11494	C	10
347	G	0		11495	T	10
348	T	0		11496	A	10
349	A	0		11497	C	10
350	C	0		11498	T	10
351	G	0		11499	C	10
352	T	0		11500	A	10
353	G	0		11501	G	10
354	G	0		11502	G	10
355	C	0		11503	T	10
356	T	0		11504	G	10
357	T	0		11505	T	10
358	T	0		11506	A	10
359	G	0		11507	G	10
360	G	0		11508	T	10
361	A	0		11509	T	10
362	G	0		11510	A	10
363	A	0		11511	C	10
364	C	0		11512	A	10
365	T	0		11513	A	10
366	C	0		12386	G	10
367	C	0		12387	A	10
368	G	0		12388	T	10
369	T	0		12389	A	10
370	G	0		12390	A	10
371	G	0		12391	T	10
372	A	0		12392	G	10
373	G	0		12393	A	10
374	G	0		12394	T	10
375	A	0		12395	G	10
376	G	0		12396	C	10
377	G	0		12397	A	10
378	T	0		12398	C	10
379	C	0		12399	T	10
380	T	0		12400	C	10
381	T	0		12401	A	10
382	A	0		12402	A	10
383	T	0		12403	C	10
384	C	0		12404	A	10
385	A	0		12405	A	10
386	G	0		12406	C	10
387	A	0		12407	A	10
388	G	0		12408	T	10
389	G	0		12409	T	10
390	C	0		12410	A	10
391	A	0		12411	T	10
392	C	0		12412	C	10
393	G	0		15581	A	10
394	T	0		15582	A	10
395	C	0		15583	A	10
396	A	0		15584	T	10
397	A	0		15585	T	10
398	C	0		15586	G	10
399	A	0		15587	C	10
400	T	0		15588	C	10
401	C	0		15589	G	10
402	T	0		15590	A	10
403	T	0		15591	T	10
404	A	0		15592	A	10
405	A	0		15593	A	10
406	A	0		15594	G	10
407	G	0		15595	T	10
408	A	0		15596	A	10
409	T	0		15597	T	10
410	G	0		15598	G	10
411	G	0		15599	T	10
412	C	0		15600	C	10
413	A	0		15601	C	10
414	C	0		15602	G	10
415	T	0		15603	C	10
416	T	0		15604	A	10
417	G	0		15605	A	10
418	T	0		15606	T	10
419	G	0		15607	T	10
420	G	0		15608	T	10
421	C	0		15674	T	10
422	T	0		15675	T	10
423	T	0		15676	T	10
424	A	0		15677	A	10
425	G	0		15678	C	10
426	T	0		15679	G	10
427	A	0		15680	C	10
428	G	0		15681	A	10
429	A	0		15682	T	10
430	A	0		15683	A	10
431	G	0		15684	T	10
432	T	0		15685	T	10
433	T	0		15686	T	10
434	G	0		15687	G	10
435	A	0		15688	C	10
436	A	0		15689	G	10
437	A	0		15690	T	10
438	A	0		15691	A	10
439	A	0		15692	A	10
440	G	0		15693	A	10
441	G	0		15775	A	10
442	C	0		15776	T	10
443	G	0		15777	A	10
444	T	0		15778	A	10
445	T	0		15779	A	10
446	T	0		15780	G	10
447	T	0		15781	A	10
448	G	0		15782	A	10
449	C	0		15783	C	10
450	C	0		15784	T	10
451	T	0		15785	T	10
452	C	0		15786	T	10
453	A	0		15787	A	10
454	A	0		15788	A	10
455	C	0		15789	G	10
456	T	0		15790	T	10
457	T	0		15791	C	10
458	G	0		15792	A	10
459	A	0		15793	G	10
460	A	0		15794	T	10
461	C	0		15795	T	10
462	A	0		15796	C	10
463	G	0		15797	T	10
464	C	0		15798	T	10
465	C	0		15799	T	10
466	C	0		15800	A	10
467	T	0		15801	T	10
468	A	0		17539	G	10
469	T	0		17540	A	10
470	G	0		17541	C	10
471	T	0		17542	A	10
472	G	0		17543	T	10
473	T	0		17544	G	10
474	T	0		17545	T	10
475	C	0		17546	T	10
476	A	0		17547	C	10
477	T	0		17548	C	10
478	C	0		17549	T	10
479	A	0		17550	C	10
480	A	0		17551	G	10
481	A	0		17552	G	10
482	C	0		17553	A	10
483	G	0		17554	A	10
484	T	0		17555	C	10
485	T	0		17556	T	10
486	C	0		17557	T	10
487	G	0		17558	G	10
488	G	0		17559	T	10
489	A	0		17560	C	10
490	T	0		18119	T	10
491	G	0		18120	C	10
492	C	0		18121	A	10
493	T	0		18122	G	10
494	C	0		18123	T	10
495	G	0		18124	G	10
496	A	0		18125	T	10
497	A	0		18126	T	10
498	C	0		18127	G	10
499	T	0		18128	A	10
500	G	0		18129	C	10
501	C	0		18130	A	10
502	A	0		18131	C	10
503	C	0		18132	T	10
504	C	0		18133	A	10
505	T	0		18134	A	10
506	C	0		18135	A	10
507	A	0		18136	T	10
508	T	0		18137	T	10
509	G	0		18138	C	10
510	G	0		18139	A	10
511	T	0		18140	A	10
512	C	0		18141	A	10
513	A	0		18142	A	10
514	T	0		18143	C	10
515	G	0		18144	T	10
516	T	0		18145	G	10
517	T	0		18146	A	10
518	A	0		19125	A	10
519	T	0		19126	A	10
520	G	0		19127	T	10
521	G	0		19128	A	10
522	T	0		19129	G	10
523	T	0		19130	A	10
524	G	0		19131	A	10
525	A	0		19132	G	10
526	G	0		19133	A	10
527	C	0		19134	A	10
528	T	0		19135	T	10
529	G	0		19136	T	10
530	G	0		19137	A	10
531	T	0		19138	T	10
532	A	0		19139	T	10
533	G	0		19140	C	10
534	C	0		19141	T	10
535	A	0		19142	A	10
536	G	0		19143	T	10
537	A	0		19144	T	10
538	A	0		19449	T	10
539	C	0		19450	G	10
540	T	0		19451	C	10
541	C	0		19452	T	10
542	G	0		19453	A	10
543	A	0		19454	C	10
544	A	0		19455	G	10
545	G	0		19456	T	10
546	G	0		19457	G	10
547	C	0		19458	T	10
548	A	0		19459	A	10
549	T	0		19460	T	10
550	T	0		19461	A	10
551	C	0		19462	A	10
552	A	0		19463	C	10
553	G	0		19464	A	10
554	T	0		19465	C	10
555	A	0		19466	G	10
556	C	0		19467	T	10
557	G	0		19468	T	10
558	G	0		19469	G	10
559	T	0		19470	C	10
560	C	0		19471	A	10
561	G	0		21407	T	10
562	T	0		21408	T	10
563	A	0		21409	C	10
564	G	0		21410	C	10
565	T	0		21411	C	10
566	G	0		21412	C	10
567	G	0		21413	T	10
568	T	0		21414	T	10
569	G	0		21415	A	10
570	A	0		21416	A	10
571	G	0		21417	A	10
572	A	0		21418	T	10
573	C	0		21419	T	10
574	A	0		21420	A	10
575	C	0		21421	A	10
576	T	0		21422	G	10
577	T	0		21423	G	10
578	G	0		21424	G	10
579	G	0		21425	G	10
580	T	0		21426	T	10
581	G	0		21427	A	10
582	T	0		24323	A	10
583	C	0		24324	A	10
584	C	0		24325	A	10
585	T	0		24326	T	10
586	T	0		24327	T	10
587	G	0		24328	G	10
588	T	0		24329	A	10
589	C	0		24330	T	10
590	C	0		24331	T	10
591	C	0		24332	G	10
592	T	0		24333	C	10
593	C	0		24334	C	10
594	A	0		24335	A	10
595	T	0		24336	A	10
596	G	0		24337	C	10
597	T	0		24338	C	10
598	G	0		24339	A	10
599	G	0		24340	A	10
600	G	0		24341	T	10
601	C	0		24342	T	10
602	G	0		24343	T	10
603	A	0		25380	C	10
604	A	0		25381	A	10
605	A	0		25382	T	10
606	T	0		25383	A	10
607	A	0		25384	A	10
608	C	0		25385	A	10
609	C	0		25386	C	10
610	A	0		25387	G	10
611	G	0		25388	A	10
612	T	0		25389	A	10
613	G	0		25390	C	10
614	G	0		25391	T	10
615	C	0		25392	T	10
616	T	0		25393	A	10
617	T	0		25394	T	10
618	A	0		25395	G	10
619	C	0		25396	G	10
620	C	0		25397	A	10
621	G	0		25398	T	10
622	C	0		25399	T	10
623	A	0		25400	T	10
624	A	0		25401	G	10
625	G	0		25402	T	10
626	G	0		25403	T	10
627	T	0		25404	T	10
628	T	0		25405	A	10
629	C	0		25406	T	10
630	T	0		25407	G	10
631	T	0		26534	C	10
632	C	0		26535	A	10
633	T	0		26536	A	10
634	T	0		26537	C	10
635	C	0		26538	G	10
636	G	0		26539	G	10
637	T	0		26540	T	10
638	A	0		26541	A	10
639	A	0		26542	C	10
640	G	0		26543	T	10
641	A	0		26544	A	10
642	A	0		26545	T	10
643	C	0		26546	T	10
644	G	0		26547	A	10
645	G	0		26548	C	10
646	T	0		26549	C	10
647	A	0		26550	G	10
648	A	0		26551	T	10
649	T	0		26552	T	10
650	A	0		26553	G	10
651	A	0		28798	G	10
652	A	0		28799	A	10
653	G	0		28800	G	10
654	G	0		28801	C	10
655	A	0		28802	A	10
656	G	0		28803	G	10
657	C	0		28804	A	10
658	T	0		28805	G	10
659	G	0		28806	G	10
660	G	0		28807	C	10
661	T	0		28808	G	10
662	G	0		28809	G	10
663	G	0		28810	C	10
664	C	0		28811	A	10
665	C	0		28812	G	10
666	A	0		28813	T	10
667	T	0		28814	C	10
668	A	0		28815	A	10
669	G	0		28816	A	10
670	T	0		28817	G	10
671	T	0		28818	C	10
672	A	0		28819	C	10
673	C	0		28820	T	10
674	G	0		28821	C	10
675	G	0		28822	T	10
676	C	0		28823	T	10
677	G	0		28824	C	10
678	C	0		28825	T	10
679	C	0		28826	C	10
680	G	0
681	A	0
682	T	0
683	C	0
684	T	0
685	A	0
686	A	0
687	A	0
688	G	0
689	T	0
690	C	0
691	A	0
692	T	0
693	T	0
694	T	0
695	G	0
696	A	0
697	C	0
698	T	0
699	T	0
700	A	0
701	G	0
702	G	0
703	C	0
704	G	0
705	A	0
706	C	0
707	G	0
708	A	0
709	G	0
710	C	0
711	T	0
712	T	0
713	G	0
714	G	0
715	C	0
716	A	0
717	C	0
718	T	0
719	G	0
720	A	0
721	T	0
722	C	0
723	C	0
724	T	0
725	T	0
726	A	0
727	T	0
728	G	0
729	A	0
730	A	0
731	G	0
732	A	0
733	T	0
734	T	0
735	T	0
736	T	0
737	C	0
738	A	0
739	A	0
740	G	0
741	A	0
742	A	0
743	A	0
744	A	0
745	C	0
746	T	0
747	G	0
748	G	0
749	A	0
750	A	0
751	C	0
752	A	0
753	C	0
754	T	0
755	A	0
756	A	0
757	A	0
758	C	0
759	A	0
760	T	0
761	A	0
762	G	0
763	C	0
764	A	0
765	G	0
766	T	0
767	G	0
768	G	0
769	T	0
770	G	0
771	T	0
772	T	0
773	A	0
774	C	0
775	C	0
776	C	0
777	G	0
778	T	0
779	G	0
780	A	0
781	A	0
782	C	0
783	T	0
784	C	0
785	A	0
786	T	0
787	G	0
788	C	0
789	G	0
790	T	0
791	G	0
792	A	0
793	G	0
794	C	0
795	T	0
796	T	0
797	A	0
798	A	0
799	C	0
800	G	0
801	G	0
802	A	0
803	G	0
804	G	0
805	G	0
806	G	0
807	C	0
808	A	0
809	T	0
810	A	0
811	C	0
812	A	0
813	C	0
814	T	0
815	C	0
816	G	0
817	C	0
818	T	0
819	A	0
820	T	0
821	G	0
822	T	0
823	C	0
824	G	0
825	A	0
826	T	0
827	A	0
828	A	0
829	C	0
830	A	0
831	A	0
832	C	0
833	T	0
834	T	0
835	C	0
836	T	0
837	G	0
838	T	0
839	G	0
840	G	0
841	C	0
842	C	0
843	C	0
844	T	0
845	G	0
846	A	0
847	T	0
848	G	0
849	G	0
850	C	0
851	T	0
852	A	0
853	C	0
854	C	0
855	C	0
856	T	0
857	C	0
858	T	0
859	T	0
860	G	0
861	A	0
862	G	0
863	T	0
864	G	0
865	C	0
866	A	0
867	T	0
868	T	0
869	A	0
870	A	0
871	A	0
872	G	0
873	A	0
874	C	0
875	C	0
876	T	0
877	T	0
878	C	0
879	T	0
880	A	0
881	G	0
882	C	0
883	A	0
884	C	0
885	G	0
886	T	0
887	G	0
888	C	0
889	T	0
890	G	0
891	G	0
892	T	0
893	A	0
894	A	0
895	A	0
896	G	0
897	C	0
898	T	0
899	T	0
900	C	0
901	A	0
902	T	0
903	G	0
904	C	0
905	A	0
906	C	0
907	T	0
908	T	0
909	T	0
910	G	0
911	T	0
912	C	0
913	C	0
914	G	0
915	A	0
916	A	0
917	C	0
918	A	0
919	A	0
920	C	0
921	T	0
922	G	0
923	G	0
924	A	0
925	C	0
926	T	0
927	T	0
928	T	0
929	A	0
930	T	0
931	T	0
932	G	0
933	A	0
934	C	0
935	A	0
936	C	0
937	T	0
938	A	0
939	A	0
940	G	0
941	A	0
942	G	0
943	G	0
944	G	0
945	G	0
946	T	0
947	G	0
948	T	0
949	A	0
950	T	0
951	A	0
952	C	0
953	T	0
954	G	0
955	C	0
956	T	0
957	G	0
958	C	0
959	C	0
960	G	0
961	T	0
962	G	0
963	A	0
964	A	0
965	C	0
966	A	0
967	T	0
968	G	0
969	A	0
970	G	0
971	C	0
972	A	0
973	T	0
974	G	0
975	A	0
976	A	0
977	A	0
978	T	0
979	T	0
980	G	0
981	C	0
982	T	0
983	T	0
984	G	0
985	G	0
986	T	0
987	A	0
988	C	0
989	A	0
990	C	0
991	G	0
992	G	0
993	A	0
994	A	0
995	C	0
996	G	0
997	T	0
998	T	0
999	C	0
1000	T	0
1001	G	0
1002	A	0
1003	A	0
1004	A	0
1005	A	0
1006	G	0
1007	A	0
1008	G	0
1009	C	0
1010	T	0
1011	A	0
1012	T	0
1013	G	0
1014	A	0
1015	A	0
1016	T	0
1017	T	0
1018	G	0
1019	C	0
1020	A	0
1021	G	0
1022	A	0
1023	C	0
1024	A	0
1025	C	0
1026	C	0
1027	T	0
1028	T	0
1029	T	0
1030	T	0
1031	G	0
1032	A	0
1033	A	0
1034	A	0
1035	T	0
1036	T	0
1037	A	0
1038	A	0
1039	A	0
1040	T	0
1041	T	0
1042	G	0
1043	G	0
1044	C	0
1045	A	0
1046	A	0
1047	A	0
1048	G	0
1049	A	0
1050	A	0
1051	A	0
1052	T	0
1053	T	0
1054	T	0
1055	G	0
1056	A	0
1057	C	0
1058	A	0
1059	C	0
1060	C	0
1061	T	0
1062	T	0
1063	C	0
1064	A	0
1065	A	0
1066	T	0
1067	G	0
1068	G	0
1069	G	0
1070	G	0
1071	A	0
1072	A	0
1073	T	0
1074	G	0
1075	T	0
1076	C	0
1077	C	0
1078	A	0
1079	A	0
1080	A	0
1081	T	0
1082	T	0
1083	T	0
1084	T	0
1085	G	0
1086	T	0
1087	A	0
1088	T	0
1089	T	0
1090	T	0
1091	C	0
1092	C	0
1093	C	0
1094	T	0
1095	T	0
1096	A	0
1097	A	0
1098	A	0
1099	T	0
1100	T	0
1101	C	0
1102	C	0
1103	A	0
1104	T	0
1105	A	0
1106	A	0
1107	T	0
1108	C	0
1109	A	0
1110	A	0
1111	G	0
1112	A	0
1113	C	1
1114	T	1
1115	A	1
1116	T	1
1117	T	1
1118	C	1
1119	A	1
1120	A	1
1121	C	1
1122	C	1
1123	A	1
1124	A	1
1125	G	1
1126	G	1
1127	G	1
1128	T	1
1129	T	1
1130	G	1
1131	A	1
1132	A	1
1133	A	1
1134	A	1
1135	G	1
1136	A	0
1137	A	0
1138	A	0
1139	A	0
1140	A	0
1141	G	0
1142	C	0
1143	T	0
1144	T	0
1145	G	0
1146	A	0
1147	T	0
1148	G	0
1149	G	0
1150	C	0
1151	T	0
1152	T	0
1153	T	0
1154	A	0
1155	T	0
1156	G	0
1157	G	0
1158	G	0
1159	T	0
1160	A	0
1161	G	0
1162	A	0
1163	A	0
1164	T	0
1165	T	0
1166	C	0
1167	G	0
1168	A	0
1169	T	0
1170	C	0
1171	T	0
1172	G	0
1173	T	0
1174	C	0
1175	T	0
1176	A	0
1177	T	0
1178	C	0
1179	C	0
1180	A	0
1181	G	0
1182	T	0
1183	T	0
1184	G	0
1185	C	0
1186	G	0
1187	T	0
1188	C	0
1189	A	0
1190	C	0
1191	C	0
1192	A	0
1193	A	0
1194	A	0
1195	T	0
1196	G	0
1197	A	0
1198	A	0
1199	T	0
1200	G	0
1201	C	0
1202	A	0
1203	A	0
1204	C	0
1205	C	0
1206	A	0
1207	A	0
1208	A	0
1209	T	0
1210	G	0
1211	T	0
1212	G	0
1213	C	0
1214	C	0
1215	T	0
1216	T	0
1217	T	0
1218	C	0
1219	A	0
1220	A	0
1221	C	0
1222	T	0
1223	C	0
1224	T	0
1225	C	0
1226	A	0
1227	T	0
1228	G	0
1229	A	0
1230	A	0
1231	G	0
1232	T	0
1233	G	0
1234	T	0
1235	G	0
1236	A	0
1237	T	0
1238	C	0
1239	A	0
1240	T	0
1241	T	0
1242	G	0
1243	T	0
1244	G	0
1245	G	0
1246	T	0
1247	G	0
1248	A	0
1249	A	0
1250	A	0
1251	C	0
1252	T	0
1253	T	0
1254	C	0
1255	A	0
1256	T	0
1257	G	0
1258	G	0
1259	C	0
1260	A	0
1261	G	0
1262	A	0
1263	C	0
1264	G	0
1265	G	0
1266	G	0
1267	C	0
1268	G	0
1269	A	0
1270	T	0
1271	T	0
1272	T	0
1273	T	0
1274	G	0
1275	T	0
1276	T	0
1277	A	0
1278	A	0
1279	A	0
1280	G	0
1281	C	0
1282	C	0
1283	A	0
1284	C	0
1285	T	0
1286	T	0
1287	G	0
1288	C	0
1289	G	0
1290	A	0
1291	A	0
1292	T	0
1293	T	0
1294	T	0
1295	T	0
1296	G	0
1297	T	0
1298	G	0
1299	G	0
1300	C	0
1301	A	0
1302	C	0
1303	T	0
1304	G	0
1305	A	0
1306	G	0
1307	A	0
1308	A	0
1309	T	0
1310	T	0
1311	T	0
1312	G	0
1313	A	0
1314	C	0
1315	T	0
1316	A	0
1317	A	0
1318	A	0
1319	G	0
1320	A	0
1321	A	0
1322	G	0
1323	G	0
1324	T	0
1325	G	0
1326	C	0
1327	C	0
1328	A	0
1329	C	0
1330	T	0
1331	A	0
1332	C	0
1333	T	0
1334	T	0
1335	G	0
1336	T	0
1337	G	0
1338	G	0
1339	T	0
1340	T	0
1341	A	0
1342	C	0
1343	T	0
1344	T	0
1345	A	0
1346	C	0
1347	C	0
1348	C	0
1349	C	0
1350	A	0
1351	A	0
1352	A	0
1353	A	0
1354	T	0
1355	G	0
1356	C	0
1357	T	0
1358	G	0
1359	T	0
1360	T	0
1361	G	0
1362	T	0
1363	T	0
1364	A	0
1365	A	0
1366	A	0
1367	A	0
1368	T	0
1369	T	0
1370	T	0
1371	A	0
1372	T	0
1373	T	0
1374	G	0
1375	T	0
1376	C	0
1377	C	0
1378	A	0
1379	G	0
1380	C	0
1381	A	0
1382	T	0
1383	G	0
1384	T	0
1385	C	0
1386	A	0
1387	C	0
1388	A	0
1389	A	0
1390	T	0
1391	T	0
1392	C	0
1393	A	0
1394	G	0
1395	A	0
1396	A	0
1397	G	0
1398	T	0
1399	A	0
1400	G	0
1401	G	0
1402	A	0
1403	C	0
1404	C	0
1405	T	0
1406	G	0
1407	A	0
1408	G	0
1409	C	0
1410	A	0
1411	T	0
1412	A	0
1413	G	0
1414	T	0
1415	C	0
1416	T	0
1417	T	0
1418	G	0
1419	C	0
1420	C	0
1421	G	0
1422	A	0
1423	A	0
1424	T	0
1425	A	0
1426	C	0
1427	C	0
1428	A	0
1429	T	0
1430	A	0
1431	A	0
1432	T	0
1433	G	0
1434	A	0
1435	A	0
1436	T	0
1437	C	0
1438	T	0
1439	G	0
1440	G	0
1441	C	0
1442	T	0
1443	T	0
1444	G	0
1445	A	0
1446	A	0
1447	A	0
1448	A	0
1449	C	0
1450	C	0
1451	A	0
1452	T	0
1453	T	0
1454	C	0
1455	T	0
1456	T	0
1457	C	0
1458	G	0
1459	T	0
1460	A	0
1461	A	0
1462	G	0
1463	G	0
1464	G	0
1465	T	0
1466	G	0
1467	G	0
1468	T	0
1469	C	0
1470	G	0
1471	C	0
1472	A	0
1473	C	0
1474	T	0
1475	A	0
1476	T	0
1477	T	0
1478	G	0
1479	C	0
1480	C	0
1481	T	0
1482	T	0
1483	T	0
1484	G	0
1485	G	0
1486	A	0
1487	G	0
1488	G	0
1489	C	0
1490	T	0
1491	G	0
1492	T	0
1493	G	0
1494	T	0
1495	G	0
1496	T	0
1497	T	0
1498	C	0
1499	T	0
1500	C	0
1501	T	0
1502	T	0
1503	A	0
1504	T	0
1505	G	0
1506	T	0
1507	T	0
1508	G	0
1509	G	0
1510	T	0
1511	T	0
1512	G	0
1513	C	0
1514	C	0
1515	A	0
1516	T	0
1517	A	0
1518	A	0
1519	C	0
1520	A	0
1521	A	0
1522	G	0
1523	T	0
1524	G	0
1525	T	0
1526	G	0
1527	C	0
1528	C	0
1529	T	0
1530	A	0
1531	T	0
1532	T	0
1533	G	0
1534	G	0
1535	G	0
1536	T	0
1537	T	0
1538	C	0
1539	C	0
1540	A	0
1541	C	0
1542	G	0
1543	T	0
1544	G	0
1545	C	0
1546	T	0
1547	A	0
1548	G	0
1549	C	0
1550	G	0
1551	C	0
1552	T	0
1553	A	0
1554	A	0
1555	C	0
1556	A	0
1557	T	0
1558	A	0
1559	G	0
1560	G	0
1561	T	0
1562	T	0
1563	G	0
1564	T	0
1565	A	0
1566	A	0
1567	C	0
1568	C	0
1569	A	0
1570	T	0
1571	A	0
1572	C	0
1573	A	0
1574	G	0
1575	G	0
1576	T	0
1577	G	0
1578	T	0
1579	T	0
1580	G	0
1581	T	0
1582	T	0
1583	G	0
1584	G	0
1585	A	0
1586	G	0
1587	A	0
1588	A	0
1589	G	0
1590	G	0
1591	T	0
1592	T	0
1593	C	0
1594	C	0
1595	G	0
1596	A	0
1597	A	0
1598	G	0
1599	G	0
1600	T	0
1601	C	0
1602	T	0
1603	T	0
1604	A	0
1605	A	0
1606	T	0
1607	G	0
1608	A	0
1609	C	0
1610	A	0
1611	A	0
1612	C	0
1613	C	0
1614	T	0
1615	T	0
1616	C	0
1617	T	0
1618	T	0
1619	G	0
1620	A	0
1621	A	0
1622	A	0
1623	T	0
1624	A	0
1625	C	0
1626	T	0
1627	C	0
1628	C	0
1629	A	0
1630	A	0
1631	A	0
1632	A	0
1633	A	0
1634	G	0
1635	A	0
1636	G	0
1637	A	1
1638	A	1
1639	A	1
1640	G	1
1641	T	1
1642	C	1
1643	A	1
1644	A	1
1645	C	1
1646	A	1
1647	T	1
1648	C	1
1649	A	1
1650	A	1
1651	T	1
1652	A	1
1653	T	1
1654	T	1
1655	G	1
1656	T	1
1657	T	1
1658	G	1
1659	G	1
1660	T	1
1661	G	1
1662	A	1
1663	C	1
1664	T	1
1665	T	1
1666	T	1
1667	A	0
1668	A	0
1669	A	0
1670	C	0
1671	T	0
1672	T	0
1673	A	0
1674	A	0
1675	T	0
1676	G	0
1677	A	0
1678	A	0
1679	G	0
1680	A	0
1681	G	0
1682	A	0
1683	T	0
1684	C	0
1685	G	0
1686	C	0
1687	C	0
1688	A	0
1689	T	0
1690	T	0
1691	A	0
1692	T	0
1693	T	0
1694	T	0
1695	T	0
1696	G	0
1697	G	0
1698	C	0
1699	A	0
1700	T	0
1701	C	0
1702	T	0
1703	T	0
1704	T	0
1705	T	0
1706	T	0
1707	C	0
1708	T	0
1709	G	1
1710	C	1
1711	T	1
1712	T	1
1713	C	1
1714	C	1
1715	A	1
1716	C	1
1717	A	1
1718	A	1
1719	G	1
1720	T	1
1721	G	1
1722	C	1
1723	T	1
1724	T	1
1725	T	1
1726	T	1
1727	G	1
1728	T	1
1729	G	1
1730	G	1
1731	A	1
1732	A	1
1733	A	1
1734	C	1
1735	T	0
1736	G	0
1737	T	0
1738	G	0
1739	A	0
1740	A	0
1741	A	0
1742	G	0
1743	G	0
1744	T	0
1745	T	0
1746	T	0
1747	G	0
1748	G	0
1749	A	0
1750	T	0
1751	T	0
1752	A	0
1753	T	0
1754	A	0
1755	A	0
1756	A	0
1757	G	0
1758	C	0
1759	A	0
1760	T	0
1761	T	0
1762	C	0
1763	A	0
1764	A	0
1765	A	0
1766	C	0
1767	A	0
1768	A	0
1769	A	0
1770	T	0
1771	T	0
1772	G	0
1773	T	0
1774	T	0
1775	G	0
1776	A	0
1777	A	0
1778	T	0
1779	C	0
1780	C	0
1781	T	0
1782	G	0
1783	T	0
1784	G	0
1785	G	0
1786	T	0
1787	A	0
1788	A	0
1789	T	0
1790	T	0
1791	T	0
1792	T	0
1793	A	0
1794	A	0
1795	A	0
1796	G	0
1797	T	0
1798	T	0
1799	A	0
1800	C	0
1801	A	0
1802	A	0
1803	A	0
1804	A	0
1805	G	0
1806	G	0
1807	A	0
1808	A	0
1809	A	0
1810	A	0
1811	G	0
1812	C	0
1813	T	0
1814	A	0
1815	A	0
1816	A	0
1817	A	0
1818	A	0
1819	A	0
1820	G	0
1821	G	0
1822	T	0
1823	G	0
1824	C	0
1825	C	0
1826	T	0
1827	G	0
1828	G	0
1829	A	0
1830	A	0
1831	T	0
1832	A	0
1833	T	0
1834	T	0
1835	G	0
1836	G	0
1837	T	0
1838	G	0
1839	A	0
1840	A	0
1841	C	0
1842	A	0
1843	G	0
1844	A	0
1845	A	0
1846	A	0
1847	T	0
1848	C	0
1849	A	0
1850	A	0
1851	T	0
1852	A	0
1853	C	0
1854	T	0
1855	G	0
1856	A	0
1857	G	0
1858	T	0
1859	C	0
1860	C	0
1861	T	0
1862	C	0
1863	T	0
1864	T	0
1865	T	0
1866	A	0
1867	T	0
1868	G	0
1869	C	0
1870	A	0
1871	T	0
1872	T	0
1873	T	0
1874	G	0
1875	C	0
1876	A	0
1877	T	0
1878	C	0
1879	A	0
1880	G	0
1881	A	0
1882	G	0
1883	G	0
1884	C	0
1885	T	0
1886	G	0
1887	C	0
1888	T	0
1889	C	0
1890	G	0
1891	T	0
1892	G	0
1893	T	0
1894	T	0
1895	G	0
1896	T	0
1897	A	0
1898	C	0
1899	G	0
1900	A	0
1901	T	0
1902	C	0
1903	A	0
1904	A	0
1905	T	0
1906	T	0
1907	T	0
1908	T	0
1909	C	0
1910	T	0
1911	C	0
1912	C	0
1913	C	0
1914	G	0
1915	C	0
1916	A	0
1917	C	0
1918	T	0
1919	C	0
1920	T	0
1921	T	0
1922	G	0
1923	A	0
1924	A	0
1925	A	0
1926	C	0
1927	T	0
1928	G	0
1929	C	0
1930	T	0
1931	C	0
1932	A	0
1933	A	0
1934	A	0
1935	A	0
1936	T	0
1937	T	0
1938	C	0
1939	T	0
1940	G	0
1941	T	0
1942	G	0
1943	C	0
1944	G	0
1945	T	0
1946	G	0
1947	T	0
1948	T	0
1949	T	0
1950	T	0
1951	A	0
1952	C	0
1953	A	0
1954	G	0
1955	A	0
1956	A	0
1957	G	0
1958	G	0
1959	C	0
1960	C	0
1961	G	0
1962	C	0
1963	T	0
1964	A	0
1965	T	0
1966	A	0
1967	A	0
1968	C	0
1969	A	0
1970	A	0
1971	T	0
1972	A	0
1973	C	0
1974	T	0
1975	A	0
1976	G	0
1977	A	0
1978	T	0
1979	G	0
1980	G	0
1981	A	0
1982	A	0
1983	T	0
1984	T	0
1985	T	0
1986	C	0
1987	A	0
1988	C	0
1989	A	0
1990	G	0
1991	T	0
1992	A	0
1993	T	0
1994	T	0
1995	C	0
1996	A	0
1997	C	0
1998	T	0
[truncated: 27,911 more rows]

## Sheet: IR-11
Supplementary material 2 (sheet7) – Sequence of NC_045512.2 covered by 11 nt long IRs (IRs-11). In the column A, the position of each nucleotide of reference sequence NC_045512.2 is shown; in the column B, the corresponding nucleotide of NC_045512.2 is shown; in the column C, overlay of IR-11 with nucleotide position is presented (0 – IR-11 not present, 1 – IR-11 is present); in the column E, all…
Ref Position	Ref Nucleotide	IR-11		Position covered by IR-11	Ref Nucleotide	IR length
1	A	0		5107	A	11
2	T	0		5108	G	11
3	T	0		5109	G	11
4	A	0		5110	T	11
5	A	0		5111	A	11
6	A	0		5112	A	11
7	G	0		5113	A	11
8	G	0		5114	A	11
9	T	0		5115	C	11
10	T	0		5116	A	11
11	T	0		5117	T	11
12	A	0		5118	T	11
13	T	0		5119	T	11
14	A	0		5120	T	11
15	C	0		5121	A	11
16	C	0		5122	T	11
17	T	0		5123	G	11
18	T	0		5124	T	11
19	C	0		5125	T	11
20	C	0		5126	T	11
21	C	0		5127	T	11
22	A	0		5128	A	11
23	G	0		5129	C	11
24	G	0		5130	C	11
25	T	0		5131	T	11
26	A	0		11880	T	11
27	A	0		11881	A	11
28	C	0		11882	C	11
29	A	0		11883	T	11
30	A	0		11884	C	11
31	A	0		11885	T	11
32	C	0		11886	C	11
33	C	0		11887	A	11
34	A	0		11888	G	11
35	A	0		11889	T	11
36	C	0		11890	T	11
37	C	0		11891	T	11
38	A	0		11892	T	11
39	A	0		11893	G	11
40	C	0		11894	C	11
41	T	0		11895	A	11
42	T	0		11896	A	11
43	T	0		11897	C	11
44	C	0		11898	A	11
45	G	0		11899	A	11
46	A	0		11900	C	11
47	T	0		11901	T	11
48	C	0		11902	C	11
49	T	0		11903	A	11
50	C	0		11904	G	11
51	T	0		11905	A	11
52	T	0		11906	G	11
53	G	0		11907	T	11
54	T	0		11908	A	11
55	A	0		23932	A	11
56	G	0		23933	A	11
57	A	0		23934	C	11
58	T	0		23935	A	11
59	C	0		23936	C	11
60	T	0		23937	C	11
61	G	0		23938	A	11
62	T	0		23939	C	11
63	T	0		23940	C	11
64	C	0		23941	A	11
65	T	0		23942	A	11
66	C	0		23943	T	11
67	T	0		23944	T	11
68	A	0		23945	A	11
69	A	0		23946	A	11
70	A	0		23947	A	11
71	C	0		23948	G	11
72	G	0		23949	A	11
73	A	0		23950	T	11
74	A	0		23951	T	11
75	C	0		23952	T	11
76	T	0		23953	T	11
77	T	0		23954	G	11
78	T	0		23955	G	11
79	A	0		23956	T	11
80	A	0		23957	G	11
81	A	0		23958	G	11
82	A	0		23959	T	11
83	T	0		23960	T	11
84	C	0		23961	T	11
85	T	0		23962	T	11
86	G	0		26084	T	11
87	T	0		26085	C	11
88	G	0		26086	A	11
89	T	0		26087	T	11
90	G	0		26088	C	11
91	G	0		26089	T	11
92	C	0		26090	A	11
93	T	0		26091	C	11
94	G	0		26092	A	11
95	T	0		26093	A	11
96	C	0		26094	T	11
97	A	0		26095	A	11
98	C	0		26096	A	11
99	T	0		26097	A	11
100	C	0		26098	A	11
101	G	0		26099	T	11
102	G	0		26100	T	11
103	C	0		26101	G	11
104	T	0		26102	T	11
105	G	0		26103	T	11
106	C	0		26104	G	11
107	A	0		26105	A	11
108	T	0		26106	T	11
109	G	0		26107	G	11
110	C	0		26108	A	11
111	T	0
112	T	0
113	A	0
114	G	0
115	T	0
116	G	0
117	C	0
118	A	0
119	C	0
120	T	0
121	C	0
122	A	0
123	C	0
124	G	0
125	C	0
126	A	0
127	G	0
128	T	0
129	A	0
130	T	0
131	A	0
132	A	0
133	T	0
134	T	0
135	A	0
136	A	0
137	T	0
138	A	0
139	A	0
140	C	0
141	T	0
142	A	0
143	A	0
144	T	0
145	T	0
146	A	0
147	C	0
148	T	0
149	G	0
150	T	0
151	C	0
152	G	0
153	T	0
154	T	0
155	G	0
156	A	0
157	C	0
158	A	0
159	G	0
160	G	0
161	A	0
162	C	0
163	A	0
164	C	0
165	G	0
166	A	0
167	G	0
168	T	0
169	A	0
170	A	0
171	C	0
172	T	0
173	C	0
174	G	0
175	T	0
176	C	0
177	T	0
178	A	0
179	T	0
180	C	0
181	T	0
182	T	0
183	C	0
184	T	0
185	G	0
186	C	0
187	A	0
188	G	0
189	G	0
190	C	0
191	T	0
192	G	0
193	C	0
194	T	0
195	T	0
196	A	0
197	C	0
198	G	0
199	G	0
200	T	0
201	T	0
202	T	0
203	C	0
204	G	0
205	T	0
206	C	0
207	C	0
208	G	0
209	T	0
210	G	0
211	T	0
212	T	0
213	G	0
214	C	0
215	A	0
216	G	0
217	C	0
218	C	0
219	G	0
220	A	0
221	T	0
222	C	0
223	A	0
224	T	0
225	C	0
226	A	0
227	G	0
228	C	0
229	A	0
230	C	0
231	A	0
232	T	0
233	C	0
234	T	0
235	A	0
236	G	0
237	G	0
238	T	0
239	T	0
240	T	0
241	C	0
242	G	0
243	T	0
244	C	0
245	C	0
246	G	0
247	G	0
248	G	0
249	T	0
250	G	0
251	T	0
252	G	0
253	A	0
254	C	0
255	C	0
256	G	0
257	A	0
258	A	0
259	A	0
260	G	0
261	G	0
262	T	0
263	A	0
264	A	0
265	G	0
266	A	0
267	T	0
268	G	0
269	G	0
270	A	0
271	G	0
272	A	0
273	G	0
274	C	0
275	C	0
276	T	0
277	T	0
278	G	0
279	T	0
280	C	0
281	C	0
282	C	0
283	T	0
284	G	0
285	G	0
286	T	0
287	T	0
288	T	0
289	C	0
290	A	0
291	A	0
292	C	0
293	G	0
294	A	0
295	G	0
296	A	0
297	A	0
298	A	0
299	A	0
300	C	0
301	A	0
302	C	0
303	A	0
304	C	0
305	G	0
306	T	0
307	C	0
308	C	0
309	A	0
310	A	0
311	C	0
312	T	0
313	C	0
314	A	0
315	G	0
316	T	0
317	T	0
318	T	0
319	G	0
320	C	0
321	C	0
322	T	0
323	G	0
324	T	0
325	T	0
326	T	0
327	T	0
328	A	0
329	C	0
330	A	0
331	G	0
332	G	0
333	T	0
334	T	0
335	C	0
336	G	0
337	C	0
338	G	0
339	A	0
340	C	0
341	G	0
342	T	0
343	G	0
344	C	0
345	T	0
346	C	0
347	G	0
348	T	0
349	A	0
350	C	0
351	G	0
352	T	0
353	G	0
354	G	0
355	C	0
356	T	0
357	T	0
358	T	0
359	G	0
360	G	0
361	A	0
362	G	0
363	A	0
364	C	0
365	T	0
366	C	0
367	C	0
368	G	0
369	T	0
370	G	0
371	G	0
372	A	0
373	G	0
374	G	0
375	A	0
376	G	0
377	G	0
378	T	0
379	C	0
380	T	0
381	T	0
382	A	0
383	T	0
384	C	0
385	A	0
386	G	0
387	A	0
388	G	0
389	G	0
390	C	0
391	A	0
392	C	0
393	G	0
394	T	0
395	C	0
396	A	0
397	A	0
398	C	0
399	A	0
400	T	0
401	C	0
402	T	0
403	T	0
404	A	0
405	A	0
406	A	0
407	G	0
408	A	0
409	T	0
410	G	0
411	G	0
412	C	0
413	A	0
414	C	0
415	T	0
416	T	0
417	G	0
418	T	0
419	G	0
420	G	0
421	C	0
422	T	0
423	T	0
424	A	0
425	G	0
426	T	0
427	A	0
428	G	0
429	A	0
430	A	0
431	G	0
432	T	0
433	T	0
434	G	0
435	A	0
436	A	0
437	A	0
438	A	0
439	A	0
440	G	0
441	G	0
442	C	0
443	G	0
444	T	0
445	T	0
446	T	0
447	T	0
448	G	0
449	C	0
450	C	0
451	T	0
452	C	0
453	A	0
454	A	0
455	C	0
456	T	0
457	T	0
458	G	0
459	A	0
460	A	0
461	C	0
462	A	0
463	G	0
464	C	0
465	C	0
466	C	0
467	T	0
468	A	0
469	T	0
470	G	0
471	T	0
472	G	0
473	T	0
474	T	0
475	C	0
476	A	0
477	T	0
478	C	0
479	A	0
480	A	0
481	A	0
482	C	0
483	G	0
484	T	0
485	T	0
486	C	0
487	G	0
488	G	0
489	A	0
490	T	0
491	G	0
492	C	0
493	T	0
494	C	0
495	G	0
496	A	0
497	A	0
498	C	0
499	T	0
500	G	0
501	C	0
502	A	0
503	C	0
504	C	0
505	T	0
506	C	0
507	A	0
508	T	0
509	G	0
510	G	0
511	T	0
512	C	0
513	A	0
514	T	0
515	G	0
516	T	0
517	T	0
518	A	0
519	T	0
520	G	0
521	G	0
522	T	0
523	T	0
524	G	0
525	A	0
526	G	0
527	C	0
528	T	0
529	G	0
530	G	0
531	T	0
532	A	0
533	G	0
534	C	0
535	A	0
536	G	0
537	A	0
538	A	0
539	C	0
540	T	0
541	C	0
542	G	0
543	A	0
544	A	0
545	G	0
546	G	0
547	C	0
548	A	0
549	T	0
550	T	0
551	C	0
552	A	0
553	G	0
554	T	0
555	A	0
556	C	0
557	G	0
558	G	0
559	T	0
560	C	0
561	G	0
562	T	0
563	A	0
564	G	0
565	T	0
566	G	0
567	G	0
568	T	0
569	G	0
570	A	0
571	G	0
572	A	0
573	C	0
574	A	0
575	C	0
576	T	0
577	T	0
578	G	0
579	G	0
580	T	0
581	G	0
582	T	0
583	C	0
584	C	0
585	T	0
586	T	0
587	G	0
588	T	0
589	C	0
590	C	0
591	C	0
592	T	0
593	C	0
594	A	0
595	T	0
596	G	0
597	T	0
598	G	0
599	G	0
600	G	0
601	C	0
602	G	0
603	A	0
604	A	0
605	A	0
606	T	0
607	A	0
608	C	0
609	C	0
610	A	0
611	G	0
612	T	0
613	G	0
614	G	0
615	C	0
616	T	0
617	T	0
618	A	0
619	C	0
620	C	0
621	G	0
622	C	0
623	A	0
624	A	0
625	G	0
626	G	0
627	T	0
628	T	0
629	C	0
630	T	0
631	T	0
632	C	0
633	T	0
634	T	0
635	C	0
636	G	0
637	T	0
638	A	0
639	A	0
640	G	0
641	A	0
642	A	0
643	C	0
644	G	0
645	G	0
646	T	0
647	A	0
648	A	0
649	T	0
650	A	0
651	A	0
652	A	0
653	G	0
654	G	0
655	A	0
656	G	0
657	C	0
658	T	0
659	G	0
660	G	0
661	T	0
662	G	0
663	G	0
664	C	0
665	C	0
666	A	0
667	T	0
668	A	0
669	G	0
670	T	0
671	T	0
672	A	0
673	C	0
674	G	0
675	G	0
676	C	0
677	G	0
678	C	0
679	C	0
680	G	0
681	A	0
682	T	0
683	C	0
684	T	0
685	A	0
686	A	0
687	A	0
688	G	0
689	T	0
690	C	0
691	A	0
692	T	0
693	T	0
694	T	0
695	G	0
696	A	0
697	C	0
698	T	0
699	T	0
700	A	0
701	G	0
702	G	0
703	C	0
704	G	0
705	A	0
706	C	0
707	G	0
708	A	0
709	G	0
710	C	0
711	T	0
712	T	0
713	G	0
714	G	0
715	C	0
716	A	0
717	C	0
718	T	0
719	G	0
720	A	0
721	T	0
722	C	0
723	C	0
724	T	0
725	T	0
726	A	0
727	T	0
728	G	0
729	A	0
730	A	0
731	G	0
732	A	0
733	T	0
734	T	0
735	T	0
736	T	0
737	C	0
738	A	0
739	A	0
740	G	0
741	A	0
742	A	0
743	A	0
744	A	0
745	C	0
746	T	0
747	G	0
748	G	0
749	A	0
750	A	0
751	C	0
752	A	0
753	C	0
754	T	0
755	A	0
756	A	0
757	A	0
758	C	0
759	A	0
760	T	0
761	A	0
762	G	0
763	C	0
764	A	0
765	G	0
766	T	0
767	G	0
768	G	0
769	T	0
770	G	0
771	T	0
772	T	0
773	A	0
774	C	0
775	C	0
776	C	0
777	G	0
778	T	0
779	G	0
780	A	0
781	A	0
782	C	0
783	T	0
784	C	0
785	A	0
786	T	0
787	G	0
788	C	0
789	G	0
790	T	0
791	G	0
792	A	0
793	G	0
794	C	0
795	T	0
796	T	0
797	A	0
798	A	0
799	C	0
800	G	0
801	G	0
802	A	0
803	G	0
804	G	0
805	G	0
806	G	0
807	C	0
808	A	0
809	T	0
810	A	0
811	C	0
812	A	0
813	C	0
814	T	0
815	C	0
816	G	0
817	C	0
818	T	0
819	A	0
820	T	0
821	G	0
822	T	0
823	C	0
824	G	0
825	A	0
826	T	0
827	A	0
828	A	0
829	C	0
830	A	0
831	A	0
832	C	0
833	T	0
834	T	0
835	C	0
836	T	0
837	G	0
838	T	0
839	G	0
840	G	0
841	C	0
842	C	0
843	C	0
844	T	0
845	G	0
846	A	0
847	T	0
848	G	0
849	G	0
850	C	0
851	T	0
852	A	0
853	C	0
854	C	0
855	C	0
856	T	0
857	C	0
858	T	0
859	T	0
860	G	0
861	A	0
862	G	0
863	T	0
864	G	0
865	C	0
866	A	0
867	T	0
868	T	0
869	A	0
870	A	0
871	A	0
872	G	0
873	A	0
874	C	0
875	C	0
876	T	0
877	T	0
878	C	0
879	T	0
880	A	0
881	G	0
882	C	0
883	A	0
884	C	0
885	G	0
886	T	0
887	G	0
888	C	0
889	T	0
890	G	0
891	G	0
892	T	0
893	A	0
894	A	0
895	A	0
896	G	0
897	C	0
898	T	0
899	T	0
900	C	0
901	A	0
902	T	0
903	G	0
904	C	0
905	A	0
906	C	0
907	T	0
908	T	0
909	T	0
910	G	0
911	T	0
912	C	0
913	C	0
914	G	0
915	A	0
916	A	0
917	C	0
918	A	0
919	A	0
920	C	0
921	T	0
922	G	0
923	G	0
924	A	0
925	C	0
926	T	0
927	T	0
928	T	0
929	A	0
930	T	0
931	T	0
932	G	0
933	A	0
934	C	0
935	A	0
936	C	0
937	T	0
938	A	0
939	A	0
940	G	0
941	A	0
942	G	0
943	G	0
944	G	0
945	G	0
946	T	0
947	G	0
948	T	0
949	A	0
950	T	0
951	A	0
952	C	0
953	T	0
954	G	0
955	C	0
956	T	0
957	G	0
958	C	0
959	C	0
960	G	0
961	T	0
962	G	0
963	A	0
964	A	0
965	C	0
966	A	0
967	T	0
968	G	0
969	A	0
970	G	0
971	C	0
972	A	0
973	T	0
974	G	0
975	A	0
976	A	0
977	A	0
978	T	0
979	T	0
980	G	0
981	C	0
982	T	0
983	T	0
984	G	0
985	G	0
986	T	0
987	A	0
988	C	0
989	A	0
990	C	0
991	G	0
992	G	0
993	A	0
994	A	0
995	C	0
996	G	0
997	T	0
998	T	0
999	C	0
1000	T	0
1001	G	0
1002	A	0
1003	A	0
1004	A	0
1005	A	0
1006	G	0
1007	A	0
1008	G	0
1009	C	0
1010	T	0
1011	A	0
1012	T	0
1013	G	0
1014	A	0
1015	A	0
1016	T	0
1017	T	0
1018	G	0
1019	C	0
1020	A	0
1021	G	0
1022	A	0
1023	C	0
1024	A	0
1025	C	0
1026	C	0
1027	T	0
1028	T	0
1029	T	0
1030	T	0
1031	G	0
1032	A	0
1033	A	0
1034	A	0
1035	T	0
1036	T	0
1037	A	0
1038	A	0
1039	A	0
1040	T	0
1041	T	0
1042	G	0
1043	G	0
1044	C	0
1045	A	0
1046	A	0
1047	A	0
1048	G	0
1049	A	0
1050	A	0
1051	A	0
1052	T	0
1053	T	0
1054	T	0
1055	G	0
1056	A	0
1057	C	0
1058	A	0
1059	C	0
1060	C	0
1061	T	0
1062	T	0
1063	C	0
1064	A	0
1065	A	0
1066	T	0
1067	G	0
1068	G	0
1069	G	0
1070	G	0
1071	A	0
1072	A	0
1073	T	0
1074	G	0
1075	T	0
1076	C	0
1077	C	0
1078	A	0
1079	A	0
1080	A	0
1081	T	0
1082	T	0
1083	T	0
1084	T	0
1085	G	0
1086	T	0
1087	A	0
1088	T	0
1089	T	0
1090	T	0
1091	C	0
1092	C	0
1093	C	0
1094	T	0
1095	T	0
1096	A	0
1097	A	0
1098	A	0
1099	T	0
1100	T	0
1101	C	0
1102	C	0
1103	A	0
1104	T	0
1105	A	0
1106	A	0
1107	T	0
1108	C	0
1109	A	0
1110	A	0
1111	G	0
1112	A	0
1113	C	0
1114	T	0
1115	A	0
1116	T	0
1117	T	0
1118	C	0
1119	A	0
1120	A	0
1121	C	0
1122	C	0
1123	A	0
1124	A	0
1125	G	0
1126	G	0
1127	G	0
1128	T	0
1129	T	0
1130	G	0
1131	A	0
1132	A	0
1133	A	0
1134	A	0
1135	G	0
1136	A	0
1137	A	0
1138	A	0
1139	A	0
1140	A	0
1141	G	0
1142	C	0
1143	T	0
1144	T	0
1145	G	0
1146	A	0
1147	T	0
1148	G	0
1149	G	0
1150	C	0
1151	T	0
1152	T	0
1153	T	0
1154	A	0
1155	T	0
1156	G	0
1157	G	0
1158	G	0
1159	T	0
1160	A	0
1161	G	0
1162	A	0
1163	A	0
1164	T	0
1165	T	0
1166	C	0
1167	G	0
1168	A	0
1169	T	0
1170	C	0
1171	T	0
1172	G	0
1173	T	0
1174	C	0
1175	T	0
1176	A	0
1177	T	0
1178	C	0
1179	C	0
1180	A	0
1181	G	0
1182	T	0
1183	T	0
1184	G	0
1185	C	0
1186	G	0
1187	T	0
1188	C	0
1189	A	0
1190	C	0
1191	C	0
1192	A	0
1193	A	0
1194	A	0
1195	T	0
1196	G	0
1197	A	0
1198	A	0
1199	T	0
1200	G	0
1201	C	0
1202	A	0
1203	A	0
1204	C	0
1205	C	0
1206	A	0
1207	A	0
1208	A	0
1209	T	0
1210	G	0
1211	T	0
1212	G	0
1213	C	0
1214	C	0
1215	T	0
1216	T	0
1217	T	0
1218	C	0
1219	A	0
1220	A	0
1221	C	0
1222	T	0
1223	C	0
1224	T	0
1225	C	0
1226	A	0
1227	T	0
1228	G	0
1229	A	0
1230	A	0
1231	G	0
1232	T	0
1233	G	0
1234	T	0
1235	G	0
1236	A	0
1237	T	0
1238	C	0
1239	A	0
1240	T	0
1241	T	0
1242	G	0
1243	T	0
1244	G	0
1245	G	0
1246	T	0
1247	G	0
1248	A	0
1249	A	0
1250	A	0
1251	C	0
1252	T	0
1253	T	0
1254	C	0
1255	A	0
1256	T	0
1257	G	0
1258	G	0
1259	C	0
1260	A	0
1261	G	0
1262	A	0
1263	C	0
1264	G	0
1265	G	0
1266	G	0
1267	C	0
1268	G	0
1269	A	0
1270	T	0
1271	T	0
1272	T	0
1273	T	0
1274	G	0
1275	T	0
1276	T	0
1277	A	0
1278	A	0
1279	A	0
1280	G	0
1281	C	0
1282	C	0
1283	A	0
1284	C	0
1285	T	0
1286	T	0
1287	G	0
1288	C	0
1289	G	0
1290	A	0
1291	A	0
1292	T	0
1293	T	0
1294	T	0
1295	T	0
1296	G	0
1297	T	0
1298	G	0
1299	G	0
1300	C	0
1301	A	0
1302	C	0
1303	T	0
1304	G	0
1305	A	0
1306	G	0
1307	A	0
1308	A	0
1309	T	0
1310	T	0
1311	T	0
1312	G	0
1313	A	0
1314	C	0
1315	T	0
1316	A	0
1317	A	0
1318	A	0
1319	G	0
1320	A	0
1321	A	0
1322	G	0
1323	G	0
1324	T	0
1325	G	0
1326	C	0
1327	C	0
1328	A	0
1329	C	0
1330	T	0
1331	A	0
1332	C	0
1333	T	0
1334	T	0
1335	G	0
1336	T	0
1337	G	0
1338	G	0
1339	T	0
1340	T	0
1341	A	0
1342	C	0
1343	T	0
1344	T	0
1345	A	0
1346	C	0
1347	C	0
1348	C	0
1349	C	0
1350	A	0
1351	A	0
1352	A	0
1353	A	0
1354	T	0
1355	G	0
1356	C	0
1357	T	0
1358	G	0
1359	T	0
1360	T	0
1361	G	0
1362	T	0
1363	T	0
1364	A	0
1365	A	0
1366	A	0
1367	A	0
1368	T	0
1369	T	0
1370	T	0
1371	A	0
1372	T	0
1373	T	0
1374	G	0
1375	T	0
1376	C	0
1377	C	0
1378	A	0
1379	G	0
1380	C	0
1381	A	0
1382	T	0
1383	G	0
1384	T	0
1385	C	0
1386	A	0
1387	C	0
1388	A	0
1389	A	0
1390	T	0
1391	T	0
1392	C	0
1393	A	0
1394	G	0
1395	A	0
1396	A	0
1397	G	0
1398	T	0
1399	A	0
1400	G	0
1401	G	0
1402	A	0
1403	C	0
1404	C	0
1405	T	0
1406	G	0
1407	A	0
1408	G	0
1409	C	0
1410	A	0
1411	T	0
1412	A	0
1413	G	0
1414	T	0
1415	C	0
1416	T	0
1417	T	0
1418	G	0
1419	C	0
1420	C	0
1421	G	0
1422	A	0
1423	A	0
1424	T	0
1425	A	0
1426	C	0
1427	C	0
1428	A	0
1429	T	0
1430	A	0
1431	A	0
1432	T	0
1433	G	0
1434	A	0
1435	A	0
1436	T	0
1437	C	0
1438	T	0
1439	G	0
1440	G	0
1441	C	0
1442	T	0
1443	T	0
1444	G	0
1445	A	0
1446	A	0
1447	A	0
1448	A	0
1449	C	0
1450	C	0
1451	A	0
1452	T	0
1453	T	0
1454	C	0
1455	T	0
1456	T	0
1457	C	0
1458	G	0
1459	T	0
1460	A	0
1461	A	0
1462	G	0
1463	G	0
1464	G	0
1465	T	0
1466	G	0
1467	G	0
1468	T	0
1469	C	0
1470	G	0
1471	C	0
1472	A	0
1473	C	0
1474	T	0
1475	A	0
1476	T	0
1477	T	0
1478	G	0
1479	C	0
1480	C	0
1481	T	0
1482	T	0
1483	T	0
1484	G	0
1485	G	0
1486	A	0
1487	G	0
1488	G	0
1489	C	0
1490	T	0
1491	G	0
1492	T	0
1493	G	0
1494	T	0
1495	G	0
1496	T	0
1497	T	0
1498	C	0
1499	T	0
1500	C	0
1501	T	0
1502	T	0
1503	A	0
1504	T	0
1505	G	0
1506	T	0
1507	T	0
1508	G	0
1509	G	0
1510	T	0
1511	T	0
1512	G	0
1513	C	0
1514	C	0
1515	A	0
1516	T	0
1517	A	0
1518	A	0
1519	C	0
1520	A	0
1521	A	0
1522	G	0
1523	T	0
1524	G	0
1525	T	0
1526	G	0
1527	C	0
1528	C	0
1529	T	0
1530	A	0
1531	T	0
1532	T	0
1533	G	0
1534	G	0
1535	G	0
1536	T	0
1537	T	0
1538	C	0
1539	C	0
1540	A	0
1541	C	0
1542	G	0
1543	T	0
1544	G	0
1545	C	0
1546	T	0
1547	A	0
1548	G	0
1549	C	0
1550	G	0
1551	C	0
1552	T	0
1553	A	0
1554	A	0
1555	C	0
1556	A	0
1557	T	0
1558	A	0
1559	G	0
1560	G	0
1561	T	0
1562	T	0
1563	G	0
1564	T	0
1565	A	0
1566	A	0
1567	C	0
1568	C	0
1569	A	0
1570	T	0
1571	A	0
1572	C	0
1573	A	0
1574	G	0
1575	G	0
1576	T	0
1577	G	0
1578	T	0
1579	T	0
1580	G	0
1581	T	0
1582	T	0
1583	G	0
1584	G	0
1585	A	0
1586	G	0
1587	A	0
1588	A	0
1589	G	0
1590	G	0
1591	T	0
1592	T	0
1593	C	0
1594	C	0
1595	G	0
1596	A	0
1597	A	0
1598	G	0
1599	G	0
1600	T	0
1601	C	0
1602	T	0
1603	T	0
1604	A	0
1605	A	0
1606	T	0
1607	G	0
1608	A	0
1609	C	0
1610	A	0
1611	A	0
1612	C	0
1613	C	0
1614	T	0
1615	T	0
1616	C	0
1617	T	0
1618	T	0
1619	G	0
1620	A	0
1621	A	0
1622	A	0
1623	T	0
1624	A	0
1625	C	0
1626	T	0
1627	C	0
1628	C	0
1629	A	0
1630	A	0
1631	A	0
1632	A	0
1633	A	0
1634	G	0
1635	A	0
1636	G	0
1637	A	0
1638	A	0
1639	A	0
1640	G	0
1641	T	0
1642	C	0
1643	A	0
1644	A	0
1645	C	0
1646	A	0
1647	T	0
1648	C	0
1649	A	0
1650	A	0
1651	T	0
1652	A	0
1653	T	0
1654	T	0
1655	G	0
1656	T	0
1657	T	0
1658	G	0
1659	G	0
1660	T	0
1661	G	0
1662	A	0
1663	C	0
1664	T	0
1665	T	0
1666	T	0
1667	A	0
1668	A	0
1669	A	0
1670	C	0
1671	T	0
1672	T	0
1673	A	0
1674	A	0
1675	T	0
1676	G	0
1677	A	0
1678	A	0
1679	G	0
1680	A	0
1681	G	0
1682	A	0
1683	T	0
1684	C	0
1685	G	0
1686	C	0
1687	C	0
1688	A	0
1689	T	0
1690	T	0
1691	A	0
1692	T	0
1693	T	0
1694	T	0
1695	T	0
1696	G	0
1697	G	0
1698	C	0
1699	A	0
1700	T	0
1701	C	0
1702	T	0
1703	T	0
1704	T	0
1705	T	0
1706	T	0
1707	C	0
1708	T	0
1709	G	0
1710	C	0
1711	T	0
1712	T	0
1713	C	0
1714	C	0
1715	A	0
1716	C	0
1717	A	0
1718	A	0
1719	G	0
1720	T	0
1721	G	0
1722	C	0
1723	T	0
1724	T	0
1725	T	0
1726	T	0
1727	G	0
1728	T	0
1729	G	0
1730	G	0
1731	A	0
1732	A	0
1733	A	0
1734	C	0
1735	T	0
1736	G	0
1737	T	0
1738	G	0
1739	A	0
1740	A	0
1741	A	0
1742	G	0
1743	G	0
1744	T	0
1745	T	0
1746	T	0
1747	G	0
1748	G	0
1749	A	0
1750	T	0
1751	T	0
1752	A	0
1753	T	0
1754	A	0
1755	A	0
1756	A	0
1757	G	0
1758	C	0
1759	A	0
1760	T	0
1761	T	0
1762	C	0
1763	A	0
1764	A	0
1765	A	0
1766	C	0
1767	A	0
1768	A	0
1769	A	0
1770	T	0
1771	T	0
1772	G	0
1773	T	0
1774	T	0
1775	G	0
1776	A	0
1777	A	0
1778	T	0
1779	C	0
1780	C	0
1781	T	0
1782	G	0
1783	T	0
1784	G	0
1785	G	0
1786	T	0
1787	A	0
1788	A	0
1789	T	0
1790	T	0
1791	T	0
1792	T	0
1793	A	0
1794	A	0
1795	A	0
1796	G	0
1797	T	0
1798	T	0
1799	A	0
1800	C	0
1801	A	0
1802	A	0
1803	A	0
1804	A	0
1805	G	0
1806	G	0
1807	A	0
1808	A	0
1809	A	0
1810	A	0
1811	G	0
1812	C	0
1813	T	0
1814	A	0
1815	A	0
1816	A	0
1817	A	0
1818	A	0
1819	A	0
1820	G	0
1821	G	0
1822	T	0
1823	G	0
1824	C	0
1825	C	0
1826	T	0
1827	G	0
1828	G	0
1829	A	0
1830	A	0
1831	T	0
1832	A	0
1833	T	0
1834	T	0
1835	G	0
1836	G	0
1837	T	0
1838	G	0
1839	A	0
1840	A	0
1841	C	0
1842	A	0
1843	G	0
1844	A	0
1845	A	0
1846	A	0
1847	T	0
1848	C	0
1849	A	0
1850	A	0
1851	T	0
1852	A	0
1853	C	0
1854	T	0
1855	G	0
1856	A	0
1857	G	0
1858	T	0
1859	C	0
1860	C	0
1861	T	0
1862	C	0
1863	T	0
1864	T	0
1865	T	0
1866	A	0
1867	T	0
1868	G	0
1869	C	0
1870	A	0
1871	T	0
1872	T	0
1873	T	0
1874	G	0
1875	C	0
1876	A	0
1877	T	0
1878	C	0
1879	A	0
1880	G	0
1881	A	0
1882	G	0
1883	G	0
1884	C	0
1885	T	0
1886	G	0
1887	C	0
1888	T	0
1889	C	0
1890	G	0
1891	T	0
1892	G	0
1893	T	0
1894	T	0
1895	G	0
1896	T	0
1897	A	0
1898	C	0
1899	G	0
1900	A	0
1901	T	0
1902	C	0
1903	A	0
1904	A	0
1905	T	0
1906	T	0
1907	T	0
1908	T	0
1909	C	0
1910	T	0
1911	C	0
1912	C	0
1913	C	0
1914	G	0
1915	C	0
1916	A	0
1917	C	0
1918	T	0
1919	C	0
1920	T	0
1921	T	0
1922	G	0
1923	A	0
1924	A	0
1925	A	0
1926	C	0
1927	T	0
1928	G	0
1929	C	0
1930	T	0
1931	C	0
1932	A	0
1933	A	0
1934	A	0
1935	A	0
1936	T	0
1937	T	0
1938	C	0
1939	T	0
1940	G	0
1941	T	0
1942	G	0
1943	C	0
1944	G	0
1945	T	0
1946	G	0
1947	T	0
1948	T	0
1949	T	0
1950	T	0
1951	A	0
1952	C	0
1953	A	0
1954	G	0
1955	A	0
1956	A	0
1957	G	0
1958	G	0
1959	C	0
1960	C	0
1961	G	0
1962	C	0
1963	T	0
1964	A	0
1965	T	0
1966	A	0
1967	A	0
1968	C	0
1969	A	0
1970	A	0
1971	T	0
1972	A	0
1973	C	0
1974	T	0
1975	A	0
1976	G	0
1977	A	0
1978	T	0
1979	G	0
1980	G	0
1981	A	0
1982	A	0
1983	T	0
1984	T	0
1985	T	0
1986	C	0
1987	A	0
1988	C	0
1989	A	0
1990	G	0
1991	T	0
1992	A	0
1993	T	0
1994	T	0
1995	C	0
1996	A	0
1997	C	0
1998	T	0
[truncated: 27,911 more rows]

## Sheet: IR-12
Supplementary material 2 (sheet8) – Sequence of NC_045512.2 covered by 12 nt long IRs (IRs-12). In the column A, the position of each nucleotide of reference sequence NC_045512.2 is shown; in the column B, the corresponding nucleotide of NC_045512.2 is shown; in the column C, overlay of IR-12 with nucleotide position is presented (0 – IR-12 not present, 1 – IR-12 is present); in the column E, all…
Ref Position	Ref Nucleotide	IR-12		Position covered by IR-12	Ref Nucleotide	IR length
1	A	0		6269	A	12
2	T	0		6270	C	12
3	T	0		6271	G	12
4	A	0		6272	T	12
5	A	0		6273	A	12
6	A	0		6274	T	12
7	G	0		6275	A	12
8	G	0		6276	A	12
9	T	0		6277	A	12
10	T	0		6278	C	12
11	T	0		6279	C	12
12	A	0		6280	A	12
13	T	0		6281	A	12
14	A	0		6282	A	12
15	C	0		6283	T	12
16	C	0		6284	A	12
17	T	0		6285	C	12
18	T	0		6286	C	12
19	C	0		6287	T	12
20	C	0		6288	G	12
21	C	0		6289	G	12
22	A	0		6290	T	12
23	G	0		6291	G	12
24	G	0		6292	T	12
25	T	0		6293	A	12
26	A	0		6294	T	12
27	A	0		6295	A	12
28	C	0		6296	C	12
29	A	0		6297	G	12
30	A	0		6298	T	12
31	A	0		22631	A	12
32	C	0		22632	G	12
33	C	0		22633	A	12
34	A	0		22634	A	12
35	A	0		22635	T	12
36	C	0		22636	C	12
37	C	0		22637	A	12
38	A	0		22638	G	12
39	A	0		22639	C	12
40	C	0		22640	A	12
41	T	0		22641	A	12
42	T	0		22642	C	12
43	T	0		22643	T	12
44	C	0		22644	G	12
45	G	0		22645	T	12
46	A	0		22646	G	12
47	T	0		22647	T	12
48	C	0		22648	T	12
49	T	0		22649	G	12
50	C	0		22650	C	12
51	T	0		22651	T	12
52	T	0		22652	G	12
53	G	0		22653	A	12
54	T	0		22654	T	12
55	A	0		22655	T	12
56	G	0		22656	A	12
57	A	0		22657	T	12
58	T	0		26032	C	12
59	C	0		26033	T	12
60	T	0		26034	G	12
61	G	0		26035	T	12
62	T	0		26036	A	12
63	T	0		26037	C	12
64	C	0		26038	T	12
65	T	0		26039	C	12
66	C	0		26040	A	12
67	T	0		26041	A	12
68	A	0		26042	C	12
69	A	0		26043	T	12
70	A	0		26044	C	12
71	C	0		26045	A	12
72	G	0		26046	A	12
73	A	0		26047	T	12
74	A	0		26048	T	12
75	C	0		26049	G	12
76	T	0		26050	A	12
77	T	0		26051	G	12
78	T	0		26052	T	12
79	A	0		26053	A	12
80	A	0		26054	C	12
81	A	0		26055	A	12
82	A	0		26056	G	12
83	T	0
84	C	0
85	T	0
86	G	0
87	T	0
88	G	0
89	T	0
90	G	0
91	G	0
92	C	0
93	T	0
94	G	0
95	T	0
96	C	0
97	A	0
98	C	0
99	T	0
100	C	0
101	G	0
102	G	0
103	C	0
104	T	0
105	G	0
106	C	0
107	A	0
108	T	0
109	G	0
110	C	0
111	T	0
112	T	0
113	A	0
114	G	0
115	T	0
116	G	0
117	C	0
118	A	0
119	C	0
120	T	0
121	C	0
122	A	0
123	C	0
124	G	0
125	C	0
126	A	0
127	G	0
128	T	0
129	A	0
130	T	0
131	A	0
132	A	0
133	T	0
134	T	0
135	A	0
136	A	0
137	T	0
138	A	0
139	A	0
140	C	0
141	T	0
142	A	0
143	A	0
144	T	0
145	T	0
146	A	0
147	C	0
148	T	0
149	G	0
150	T	0
151	C	0
152	G	0
153	T	0
154	T	0
155	G	0
156	A	0
157	C	0
158	A	0
159	G	0
160	G	0
161	A	0
162	C	0
163	A	0
164	C	0
165	G	0
166	A	0
167	G	0
168	T	0
169	A	0
170	A	0
171	C	0
172	T	0
173	C	0
174	G	0
175	T	0
176	C	0
177	T	0
178	A	0
179	T	0
180	C	0
181	T	0
182	T	0
183	C	0
184	T	0
185	G	0
186	C	0
187	A	0
188	G	0
189	G	0
190	C	0
191	T	0
192	G	0
193	C	0
194	T	0
195	T	0
196	A	0
197	C	0
198	G	0
199	G	0
200	T	0
201	T	0
202	T	0
203	C	0
204	G	0
205	T	0
206	C	0
207	C	0
208	G	0
209	T	0
210	G	0
211	T	0
212	T	0
213	G	0
214	C	0
215	A	0
216	G	0
217	C	0
218	C	0
219	G	0
220	A	0
221	T	0
222	C	0
223	A	0
224	T	0
225	C	0
226	A	0
227	G	0
228	C	0
229	A	0
230	C	0
231	A	0
232	T	0
233	C	0
234	T	0
235	A	0
236	G	0
237	G	0
238	T	0
239	T	0
240	T	0
241	C	0
242	G	0
243	T	0
244	C	0
245	C	0
246	G	0
247	G	0
248	G	0
249	T	0
250	G	0
251	T	0
252	G	0
253	A	0
254	C	0
255	C	0
256	G	0
257	A	0
258	A	0
259	A	0
260	G	0
261	G	0
262	T	0
263	A	0
264	A	0
265	G	0
266	A	0
267	T	0
268	G	0
269	G	0
270	A	0
271	G	0
272	A	0
273	G	0
274	C	0
275	C	0
276	T	0
277	T	0
278	G	0
279	T	0
280	C	0
281	C	0
282	C	0
283	T	0
284	G	0
285	G	0
286	T	0
287	T	0
288	T	0
289	C	0
290	A	0
291	A	0
292	C	0
293	G	0
294	A	0
295	G	0
296	A	0
297	A	0
298	A	0
299	A	0
300	C	0
301	A	0
302	C	0
303	A	0
304	C	0
305	G	0
306	T	0
307	C	0
308	C	0
309	A	0
310	A	0
311	C	0
312	T	0
313	C	0
314	A	0
315	G	0
316	T	0
317	T	0
318	T	0
319	G	0
320	C	0
321	C	0
322	T	0
323	G	0
324	T	0
325	T	0
326	T	0
327	T	0
328	A	0
329	C	0
330	A	0
331	G	0
332	G	0
333	T	0
334	T	0
335	C	0
336	G	0
337	C	0
338	G	0
339	A	0
340	C	0
341	G	0
342	T	0
343	G	0
344	C	0
345	T	0
346	C	0
347	G	0
348	T	0
349	A	0
350	C	0
351	G	0
352	T	0
353	G	0
354	G	0
355	C	0
356	T	0
357	T	0
358	T	0
359	G	0
360	G	0
361	A	0
362	G	0
363	A	0
364	C	0
365	T	0
366	C	0
367	C	0
368	G	0
369	T	0
370	G	0
371	G	0
372	A	0
373	G	0
374	G	0
375	A	0
376	G	0
377	G	0
378	T	0
379	C	0
380	T	0
381	T	0
382	A	0
383	T	0
384	C	0
385	A	0
386	G	0
387	A	0
388	G	0
389	G	0
390	C	0
391	A	0
392	C	0
393	G	0
394	T	0
395	C	0
396	A	0
397	A	0
398	C	0
399	A	0
400	T	0
401	C	0
402	T	0
403	T	0
404	A	0
405	A	0
406	A	0
407	G	0
408	A	0
409	T	0
410	G	0
411	G	0
412	C	0
413	A	0
414	C	0
415	T	0
416	T	0
417	G	0
418	T	0
419	G	0
420	G	0
421	C	0
422	T	0
423	T	0
424	A	0
425	G	0
426	T	0
427	A	0
428	G	0
429	A	0
430	A	0
431	G	0
432	T	0
433	T	0
434	G	0
435	A	0
436	A	0
437	A	0
438	A	0
439	A	0
440	G	0
441	G	0
442	C	0
443	G	0
444	T	0
445	T	0
446	T	0
447	T	0
448	G	0
449	C	0
450	C	0
451	T	0
452	C	0
453	A	0
454	A	0
455	C	0
456	T	0
457	T	0
458	G	0
459	A	0
460	A	0
461	C	0
462	A	0
463	G	0
464	C	0
465	C	0
466	C	0
467	T	0
468	A	0
469	T	0
470	G	0
471	T	0
472	G	0
473	T	0
474	T	0
475	C	0
476	A	0
477	T	0
478	C	0
479	A	0
480	A	0
481	A	0
482	C	0
483	G	0
484	T	0
485	T	0
486	C	0
487	G	0
488	G	0
489	A	0
490	T	0
491	G	0
492	C	0
493	T	0
494	C	0
495	G	0
496	A	0
497	A	0
498	C	0
499	T	0
500	G	0
501	C	0
502	A	0
503	C	0
504	C	0
505	T	0
506	C	0
507	A	0
508	T	0
509	G	0
510	G	0
511	T	0
512	C	0
513	A	0
514	T	0
515	G	0
516	T	0
517	T	0
518	A	0
519	T	0
520	G	0
521	G	0
522	T	0
523	T	0
524	G	0
525	A	0
526	G	0
527	C	0
528	T	0
529	G	0
530	G	0
531	T	0
532	A	0
533	G	0
534	C	0
535	A	0
536	G	0
537	A	0
538	A	0
539	C	0
540	T	0
541	C	0
542	G	0
543	A	0
544	A	0
545	G	0
546	G	0
547	C	0
548	A	0
549	T	0
550	T	0
551	C	0
552	A	0
553	G	0
554	T	0
555	A	0
556	C	0
557	G	0
558	G	0
559	T	0
560	C	0
561	G	0
562	T	0
563	A	0
564	G	0
565	T	0
566	G	0
567	G	0
568	T	0
569	G	0
570	A	0
571	G	0
572	A	0
573	C	0
574	A	0
575	C	0
576	T	0
577	T	0
578	G	0
579	G	0
580	T	0
581	G	0
582	T	0
583	C	0
584	C	0
585	T	0
586	T	0
587	G	0
588	T	0
589	C	0
590	C	0
591	C	0
592	T	0
593	C	0
594	A	0
595	T	0
596	G	0
597	T	0
598	G	0
599	G	0
600	G	0
601	C	0
602	G	0
603	A	0
604	A	0
605	A	0
606	T	0
607	A	0
608	C	0
609	C	0
610	A	0
611	G	0
612	T	0
613	G	0
614	G	0
615	C	0
616	T	0
617	T	0
618	A	0
619	C	0
620	C	0
621	G	0
622	C	0
623	A	0
624	A	0
625	G	0
626	G	0
627	T	0
628	T	0
629	C	0
630	T	0
631	T	0
632	C	0
633	T	0
634	T	0
635	C	0
636	G	0
637	T	0
638	A	0
639	A	0
640	G	0
641	A	0
642	A	0
643	C	0
644	G	0
645	G	0
646	T	0
647	A	0
648	A	0
649	T	0
650	A	0
651	A	0
652	A	0
653	G	0
654	G	0
655	A	0
656	G	0
657	C	0
658	T	0
659	G	0
660	G	0
661	T	0
662	G	0
663	G	0
664	C	0
665	C	0
666	A	0
667	T	0
668	A	0
669	G	0
670	T	0
671	T	0
672	A	0
673	C	0
674	G	0
675	G	0
676	C	0
677	G	0
678	C	0
679	C	0
680	G	0
681	A	0
682	T	0
683	C	0
684	T	0
685	A	0
686	A	0
687	A	0
688	G	0
689	T	0
690	C	0
691	A	0
692	T	0
693	T	0
694	T	0
695	G	0
696	A	0
697	C	0
698	T	0
699	T	0
700	A	0
701	G	0
702	G	0
703	C	0
704	G	0
705	A	0
706	C	0
707	G	0
708	A	0
709	G	0
710	C	0
711	T	0
712	T	0
713	G	0
714	G	0
715	C	0
716	A	0
717	C	0
718	T	0
719	G	0
720	A	0
721	T	0
722	C	0
723	C	0
724	T	0
725	T	0
726	A	0
727	T	0
728	G	0
729	A	0
730	A	0
731	G	0
732	A	0
733	T	0
734	T	0
735	T	0
736	T	0
737	C	0
738	A	0
739	A	0
740	G	0
741	A	0
742	A	0
743	A	0
744	A	0
745	C	0
746	T	0
747	G	0
748	G	0
749	A	0
750	A	0
751	C	0
752	A	0
753	C	0
754	T	0
755	A	0
756	A	0
757	A	0
758	C	0
759	A	0
760	T	0
761	A	0
762	G	0
763	C	0
764	A	0
765	G	0
766	T	0
767	G	0
768	G	0
769	T	0
770	G	0
771	T	0
772	T	0
773	A	0
774	C	0
775	C	0
776	C	0
777	G	0
778	T	0
779	G	0
780	A	0
781	A	0
782	C	0
783	T	0
784	C	0
785	A	0
786	T	0
787	G	0
788	C	0
789	G	0
790	T	0
791	G	0
792	A	0
793	G	0
794	C	0
795	T	0
796	T	0
797	A	0
798	A	0
799	C	0
800	G	0
801	G	0
802	A	0
803	G	0
804	G	0
805	G	0
806	G	0
807	C	0
808	A	0
809	T	0
810	A	0
811	C	0
812	A	0
813	C	0
814	T	0
815	C	0
816	G	0
817	C	0
818	T	0
819	A	0
820	T	0
821	G	0
822	T	0
823	C	0
824	G	0
825	A	0
826	T	0
827	A	0
828	A	0
829	C	0
830	A	0
831	A	0
832	C	0
833	T	0
834	T	0
835	C	0
836	T	0
837	G	0
838	T	0
839	G	0
840	G	0
841	C	0
842	C	0
843	C	0
844	T	0
845	G	0
846	A	0
847	T	0
848	G	0
849	G	0
850	C	0
851	T	0
852	A	0
853	C	0
854	C	0
855	C	0
856	T	0
857	C	0
858	T	0
859	T	0
860	G	0
861	A	0
862	G	0
863	T	0
864	G	0
865	C	0
866	A	0
867	T	0
868	T	0
869	A	0
870	A	0
871	A	0
872	G	0
873	A	0
874	C	0
875	C	0
876	T	0
877	T	0
878	C	0
879	T	0
880	A	0
881	G	0
882	C	0
883	A	0
884	C	0
885	G	0
886	T	0
887	G	0
888	C	0
889	T	0
890	G	0
891	G	0
892	T	0
893	A	0
894	A	0
895	A	0
896	G	0
897	C	0
898	T	0
899	T	0
900	C	0
901	A	0
902	T	0
903	G	0
904	C	0
905	A	0
906	C	0
907	T	0
908	T	0
909	T	0
910	G	0
911	T	0
912	C	0
913	C	0
914	G	0
915	A	0
916	A	0
917	C	0
918	A	0
919	A	0
920	C	0
921	T	0
922	G	0
923	G	0
924	A	0
925	C	0
926	T	0
927	T	0
928	T	0
929	A	0
930	T	0
931	T	0
932	G	0
933	A	0
934	C	0
935	A	0
936	C	0
937	T	0
938	A	0
939	A	0
940	G	0
941	A	0
942	G	0
943	G	0
944	G	0
945	G	0
946	T	0
947	G	0
948	T	0
949	A	0
950	T	0
951	A	0
952	C	0
953	T	0
954	G	0
955	C	0
956	T	0
957	G	0
958	C	0
959	C	0
960	G	0
961	T	0
962	G	0
963	A	0
964	A	0
965	C	0
966	A	0
967	T	0
968	G	0
969	A	0
970	G	0
971	C	0
972	A	0
973	T	0
974	G	0
975	A	0
976	A	0
977	A	0
978	T	0
979	T	0
980	G	0
981	C	0
982	T	0
983	T	0
984	G	0
985	G	0
986	T	0
987	A	0
988	C	0
989	A	0
990	C	0
991	G	0
992	G	0
993	A	0
994	A	0
995	C	0
996	G	0
997	T	0
998	T	0
999	C	0
1000	T	0
1001	G	0
1002	A	0
1003	A	0
1004	A	0
1005	A	0
1006	G	0
1007	A	0
1008	G	0
1009	C	0
1010	T	0
1011	A	0
1012	T	0
1013	G	0
1014	A	0
1015	A	0
1016	T	0
1017	T	0
1018	G	0
1019	C	0
1020	A	0
1021	G	0
1022	A	0
1023	C	0
1024	A	0
1025	C	0
1026	C	0
1027	T	0
1028	T	0
1029	T	0
1030	T	0
1031	G	0
1032	A	0
1033	A	0
1034	A	0
1035	T	0
1036	T	0
1037	A	0
1038	A	0
1039	A	0
1040	T	0
1041	T	0
1042	G	0
1043	G	0
1044	C	0
1045	A	0
1046	A	0
1047	A	0
1048	G	0
1049	A	0
1050	A	0
1051	A	0
1052	T	0
1053	T	0
1054	T	0
1055	G	0
1056	A	0
1057	C	0
1058	A	0
1059	C	0
1060	C	0
1061	T	0
1062	T	0
1063	C	0
1064	A	0
1065	A	0
1066	T	0
1067	G	0
1068	G	0
1069	G	0
1070	G	0
1071	A	0
1072	A	0
1073	T	0
1074	G	0
1075	T	0
1076	C	0
1077	C	0
1078	A	0
1079	A	0
1080	A	0
1081	T	0
1082	T	0
1083	T	0
1084	T	0
1085	G	0
1086	T	0
1087	A	0
1088	T	0
1089	T	0
1090	T	0
1091	C	0
1092	C	0
1093	C	0
1094	T	0
1095	T	0
1096	A	0
1097	A	0
1098	A	0
1099	T	0
1100	T	0
1101	C	0
1102	C	0
1103	A	0
1104	T	0
1105	A	0
1106	A	0
1107	T	0
1108	C	0
1109	A	0
1110	A	0
1111	G	0
1112	A	0
1113	C	0
1114	T	0
1115	A	0
1116	T	0
1117	T	0
1118	C	0
1119	A	0
1120	A	0
1121	C	0
1122	C	0
1123	A	0
1124	A	0
1125	G	0
1126	G	0
1127	G	0
1128	T	0
1129	T	0
1130	G	0
1131	A	0
1132	A	0
1133	A	0
1134	A	0
1135	G	0
1136	A	0
1137	A	0
1138	A	0
1139	A	0
1140	A	0
1141	G	0
1142	C	0
1143	T	0
1144	T	0
1145	G	0
1146	A	0
1147	T	0
1148	G	0
1149	G	0
1150	C	0
1151	T	0
1152	T	0
1153	T	0
1154	A	0
1155	T	0
1156	G	0
1157	G	0
1158	G	0
1159	T	0
1160	A	0
1161	G	0
1162	A	0
1163	A	0
1164	T	0
1165	T	0
1166	C	0
1167	G	0
1168	A	0
1169	T	0
1170	C	0
1171	T	0
1172	G	0
1173	T	0
1174	C	0
1175	T	0
1176	A	0
1177	T	0
1178	C	0
1179	C	0
1180	A	0
1181	G	0
1182	T	0
1183	T	0
1184	G	0
1185	C	0
1186	G	0
1187	T	0
1188	C	0
1189	A	0
1190	C	0
1191	C	0
1192	A	0
1193	A	0
1194	A	0
1195	T	0
1196	G	0
1197	A	0
1198	A	0
1199	T	0
1200	G	0
1201	C	0
1202	A	0
1203	A	0
1204	C	0
1205	C	0
1206	A	0
1207	A	0
1208	A	0
1209	T	0
1210	G	0
1211	T	0
1212	G	0
1213	C	0
1214	C	0
1215	T	0
1216	T	0
1217	T	0
1218	C	0
1219	A	0
1220	A	0
1221	C	0
1222	T	0
1223	C	0
1224	T	0
1225	C	0
1226	A	0
1227	T	0
1228	G	0
1229	A	0
1230	A	0
1231	G	0
1232	T	0
1233	G	0
1234	T	0
1235	G	0
1236	A	0
1237	T	0
1238	C	0
1239	A	0
1240	T	0
1241	T	0
1242	G	0
1243	T	0
1244	G	0
1245	G	0
1246	T	0
1247	G	0
1248	A	0
1249	A	0
1250	A	0
1251	C	0
1252	T	0
1253	T	0
1254	C	0
1255	A	0
1256	T	0
1257	G	0
1258	G	0
1259	C	0
1260	A	0
1261	G	0
1262	A	0
1263	C	0
1264	G	0
1265	G	0
1266	G	0
1267	C	0
1268	G	0
1269	A	0
1270	T	0
1271	T	0
1272	T	0
1273	T	0
1274	G	0
1275	T	0
1276	T	0
1277	A	0
1278	A	0
1279	A	0
1280	G	0
1281	C	0
1282	C	0
1283	A	0
1284	C	0
1285	T	0
1286	T	0
1287	G	0
1288	C	0
1289	G	0
1290	A	0
1291	A	0
1292	T	0
1293	T	0
1294	T	0
1295	T	0
1296	G	0
1297	T	0
1298	G	0
1299	G	0
1300	C	0
1301	A	0
1302	C	0
1303	T	0
1304	G	0
1305	A	0
1306	G	0
1307	A	0
1308	A	0
1309	T	0
1310	T	0
1311	T	0
1312	G	0
1313	A	0
1314	C	0
1315	T	0
1316	A	0
1317	A	0
1318	A	0
1319	G	0
1320	A	0
1321	A	0
1322	G	0
1323	G	0
1324	T	0
1325	G	0
1326	C	0
1327	C	0
1328	A	0
1329	C	0
1330	T	0
1331	A	0
1332	C	0
1333	T	0
1334	T	0
1335	G	0
1336	T	0
1337	G	0
1338	G	0
1339	T	0
1340	T	0
1341	A	0
1342	C	0
1343	T	0
1344	T	0
1345	A	0
1346	C	0
1347	C	0
1348	C	0
1349	C	0
1350	A	0
1351	A	0
1352	A	0
1353	A	0
1354	T	0
1355	G	0
1356	C	0
1357	T	0
1358	G	0
1359	T	0
1360	T	0
1361	G	0
1362	T	0
1363	T	0
1364	A	0
1365	A	0
1366	A	0
1367	A	0
1368	T	0
1369	T	0
1370	T	0
1371	A	0
1372	T	0
1373	T	0
1374	G	0
1375	T	0
1376	C	0
1377	C	0
1378	A	0
1379	G	0
1380	C	0
1381	A	0
1382	T	0
1383	G	0
1384	T	0
1385	C	0
1386	A	0
1387	C	0
1388	A	0
1389	A	0
1390	T	0
1391	T	0
1392	C	0
1393	A	0
1394	G	0
1395	A	0
1396	A	0
1397	G	0
1398	T	0
1399	A	0
1400	G	0
1401	G	0
1402	A	0
1403	C	0
1404	C	0
1405	T	0
1406	G	0
1407	A	0
1408	G	0
1409	C	0
1410	A	0
1411	T	0
1412	A	0
1413	G	0
1414	T	0
1415	C	0
1416	T	0
1417	T	0
1418	G	0
1419	C	0
1420	C	0
1421	G	0
1422	A	0
1423	A	0
1424	T	0
1425	A	0
1426	C	0
1427	C	0
1428	A	0
1429	T	0
1430	A	0
1431	A	0
1432	T	0
1433	G	0
1434	A	0
1435	A	0
1436	T	0
1437	C	0
1438	T	0
1439	G	0
1440	G	0
1441	C	0
1442	T	0
1443	T	0
1444	G	0
1445	A	0
1446	A	0
1447	A	0
1448	A	0
1449	C	0
1450	C	0
1451	A	0
1452	T	0
1453	T	0
1454	C	0
1455	T	0
1456	T	0
1457	C	0
1458	G	0
1459	T	0
1460	A	0
1461	A	0
1462	G	0
1463	G	0
1464	G	0
1465	T	0
1466	G	0
1467	G	0
1468	T	0
1469	C	0
1470	G	0
1471	C	0
1472	A	0
1473	C	0
1474	T	0
1475	A	0
1476	T	0
1477	T	0
1478	G	0
1479	C	0
1480	C	0
1481	T	0
1482	T	0
1483	T	0
1484	G	0
1485	G	0
1486	A	0
1487	G	0
1488	G	0
1489	C	0
1490	T	0
1491	G	0
1492	T	0
1493	G	0
1494	T	0
1495	G	0
1496	T	0
1497	T	0
1498	C	0
1499	T	0
1500	C	0
1501	T	0
1502	T	0
1503	A	0
1504	T	0
1505	G	0
1506	T	0
1507	T	0
1508	G	0
1509	G	0
1510	T	0
1511	T	0
1512	G	0
1513	C	0
1514	C	0
1515	A	0
1516	T	0
1517	A	0
1518	A	0
1519	C	0
1520	A	0
1521	A	0
1522	G	0
1523	T	0
1524	G	0
1525	T	0
1526	G	0
1527	C	0
1528	C	0
1529	T	0
1530	A	0
1531	T	0
1532	T	0
1533	G	0
1534	G	0
1535	G	0
1536	T	0
1537	T	0
1538	C	0
1539	C	0
1540	A	0
1541	C	0
1542	G	0
1543	T	0
1544	G	0
1545	C	0
1546	T	0
1547	A	0
1548	G	0
1549	C	0
1550	G	0
1551	C	0
1552	T	0
1553	A	0
1554	A	0
1555	C	0
1556	A	0
1557	T	0
1558	A	0
1559	G	0
1560	G	0
1561	T	0
1562	T	0
1563	G	0
1564	T	0
1565	A	0
1566	A	0
1567	C	0
1568	C	0
1569	A	0
1570	T	0
1571	A	0
1572	C	0
1573	A	0
1574	G	0
1575	G	0
1576	T	0
1577	G	0
1578	T	0
1579	T	0
1580	G	0
1581	T	0
1582	T	0
1583	G	0
1584	G	0
1585	A	0
1586	G	0
1587	A	0
1588	A	0
1589	G	0
1590	G	0
1591	T	0
1592	T	0
1593	C	0
1594	C	0
1595	G	0
1596	A	0
1597	A	0
1598	G	0
1599	G	0
1600	T	0
1601	C	0
1602	T	0
1603	T	0
1604	A	0
1605	A	0
1606	T	0
1607	G	0
1608	A	0
1609	C	0
1610	A	0
1611	A	0
1612	C	0
1613	C	0
1614	T	0
1615	T	0
1616	C	0
1617	T	0
1618	T	0
1619	G	0
1620	A	0
1621	A	0
1622	A	0
1623	T	0
1624	A	0
1625	C	0
1626	T	0
1627	C	0
1628	C	0
1629	A	0
1630	A	0
1631	A	0
1632	A	0
1633	A	0
1634	G	0
1635	A	0
1636	G	0
1637	A	0
1638	A	0
1639	A	0
1640	G	0
1641	T	0
1642	C	0
1643	A	0
1644	A	0
1645	C	0
1646	A	0
1647	T	0
1648	C	0
1649	A	0
1650	A	0
1651	T	0
1652	A	0
1653	T	0
1654	T	0
1655	G	0
1656	T	0
1657	T	0
1658	G	0
1659	G	0
1660	T	0
1661	G	0
1662	A	0
1663	C	0
1664	T	0
1665	T	0
1666	T	0
1667	A	0
1668	A	0
1669	A	0
1670	C	0
1671	T	0
1672	T	0
1673	A	0
1674	A	0
1675	T	0
1676	G	0
1677	A	0
1678	A	0
1679	G	0
1680	A	0
1681	G	0
1682	A	0
1683	T	0
1684	C	0
1685	G	0
1686	C	0
1687	C	0
1688	A	0
1689	T	0
1690	T	0
1691	A	0
1692	T	0
1693	T	0
1694	T	0
1695	T	0
1696	G	0
1697	G	0
1698	C	0
1699	A	0
1700	T	0
1701	C	0
1702	T	0
1703	T	0
1704	T	0
1705	T	0
1706	T	0
1707	C	0
1708	T	0
1709	G	0
1710	C	0
1711	T	0
1712	T	0
1713	C	0
1714	C	0
1715	A	0
1716	C	0
1717	A	0
1718	A	0
1719	G	0
1720	T	0
1721	G	0
1722	C	0
1723	T	0
1724	T	0
1725	T	0
1726	T	0
1727	G	0
1728	T	0
1729	G	0
1730	G	0
1731	A	0
1732	A	0
1733	A	0
1734	C	0
1735	T	0
1736	G	0
1737	T	0
1738	G	0
1739	A	0
1740	A	0
1741	A	0
1742	G	0
1743	G	0
1744	T	0
1745	T	0
1746	T	0
1747	G	0
1748	G	0
1749	A	0
1750	T	0
1751	T	0
1752	A	0
1753	T	0
1754	A	0
1755	A	0
1756	A	0
1757	G	0
1758	C	0
1759	A	0
1760	T	0
1761	T	0
1762	C	0
1763	A	0
1764	A	0
1765	A	0
1766	C	0
1767	A	0
1768	A	0
1769	A	0
1770	T	0
1771	T	0
1772	G	0
1773	T	0
1774	T	0
1775	G	0
1776	A	0
1777	A	0
1778	T	0
1779	C	0
1780	C	0
1781	T	0
1782	G	0
1783	T	0
1784	G	0
1785	G	0
1786	T	0
1787	A	0
1788	A	0
1789	T	0
1790	T	0
1791	T	0
1792	T	0
1793	A	0
1794	A	0
1795	A	0
1796	G	0
1797	T	0
1798	T	0
1799	A	0
1800	C	0
1801	A	0
1802	A	0
1803	A	0
1804	A	0
1805	G	0
1806	G	0
1807	A	0
1808	A	0
1809	A	0
1810	A	0
1811	G	0
1812	C	0
1813	T	0
1814	A	0
1815	A	0
1816	A	0
1817	A	0
1818	A	0
1819	A	0
1820	G	0
1821	G	0
1822	T	0
1823	G	0
1824	C	0
1825	C	0
1826	T	0
1827	G	0
1828	G	0
1829	A	0
1830	A	0
1831	T	0
1832	A	0
1833	T	0
1834	T	0
1835	G	0
1836	G	0
1837	T	0
1838	G	0
1839	A	0
1840	A	0
1841	C	0
1842	A	0
1843	G	0
1844	A	0
1845	A	0
1846	A	0
1847	T	0
1848	C	0
1849	A	0
1850	A	0
1851	T	0
1852	A	0
1853	C	0
1854	T	0
1855	G	0
1856	A	0
1857	G	0
1858	T	0
1859	C	0
1860	C	0
1861	T	0
1862	C	0
1863	T	0
1864	T	0
1865	T	0
1866	A	0
1867	T	0
1868	G	0
1869	C	0
1870	A	0
1871	T	0
1872	T	0
1873	T	0
1874	G	0
1875	C	0
1876	A	0
1877	T	0
1878	C	0
1879	A	0
1880	G	0
1881	A	0
1882	G	0
1883	G	0
1884	C	0
1885	T	0
1886	G	0
1887	C	0
1888	T	0
1889	C	0
1890	G	0
1891	T	0
1892	G	0
1893	T	0
1894	T	0
1895	G	0
1896	T	0
1897	A	0
1898	C	0
1899	G	0
1900	A	0
1901	T	0
1902	C	0
1903	A	0
1904	A	0
1905	T	0
1906	T	0
1907	T	0
1908	T	0
1909	C	0
1910	T	0
1911	C	0
1912	C	0
1913	C	0
1914	G	0
1915	C	0
1916	A	0
1917	C	0
1918	T	0
1919	C	0
1920	T	0
1921	T	0
1922	G	0
1923	A	0
1924	A	0
1925	A	0
1926	C	0
1927	T	0
1928	G	0
1929	C	0
1930	T	0
1931	C	0
1932	A	0
1933	A	0
1934	A	0
1935	A	0
1936	T	0
1937	T	0
1938	C	0
1939	T	0
1940	G	0
1941	T	0
1942	G	0
1943	C	0
1944	G	0
1945	T	0
1946	G	0
1947	T	0
1948	T	0
1949	T	0
1950	T	0
1951	A	0
1952	C	0
1953	A	0
1954	G	0
1955	A	0
1956	A	0
1957	G	0
1958	G	0
1959	C	0
1960	C	0
1961	G	0
1962	C	0
1963	T	0
1964	A	0
1965	T	0
1966	A	0
1967	A	0
1968	C	0
1969	A	0
1970	A	0
1971	T	0
1972	A	0
1973	C	0
1974	T	0
1975	A	0
1976	G	0
1977	A	0
1978	T	0
1979	G	0
1980	G	0
1981	A	0
1982	A	0
1983	T	0
1984	T	0
1985	T	0
1986	C	0
1987	A	0
1988	C	0
1989	A	0
1990	G	0
1991	T	0
1992	A	0
1993	T	0
1994	T	0
1995	C	0
1996	A	0
1997	C	0
1998	T	0
[truncated: 27,911 more rows]

## Sheet: IR-13
Supplementary material 2 (sheet9) – Sequence of NC_045512.2 covered by 13 nt long IRs (IRs-13). In the column A, the position of each nucleotide of reference sequence NC_045512.2 is shown; in the column B, the corresponding nucleotide of NC_045512.2 is shown; in the column C, overlay of IR-13 with nucleotide position is presented (0 – IR-13 not present, 1 – IR-13 is present); in the column E, all…
Ref Position	Ref Nucleotide	IR-13		Position covered by IR-13	Ref Nucleotide	IR length
1	A	0		27331	C	13
2	T	0		27332	T	13
3	T	0		27333	A	13
4	A	0		27334	A	13
5	A	0		27335	C	13
6	A	0		27336	T	13
7	G	0		27337	G	13
8	G	0		27338	A	13
9	T	0		27339	G	13
10	T	0		27340	A	13
11	T	0		27341	A	13
12	A	0		27342	T	13
13	T	0		27343	A	13
14	A	0		27344	A	13
15	C	0		27345	A	13
16	C	0		27346	T	13
17	T	0		27347	A	13
18	T	0		27348	T	13
19	C	0		27349	T	13
20	C	0		27350	C	13
21	C	0		27351	T	13
22	A	0		27352	C	13
23	G	0		27353	A	13
24	G	0		27354	A	13
25	T	0		27355	T	13
26	A	0		27356	T	13
27	A	0		27357	A	13
28	C	0		27358	G	13
29	A	0		29026	T	13
30	A	0		29027	G	13
31	A	0		29028	C	13
32	C	0		29029	T	13
33	C	0		29030	G	13
34	A	0		29031	A	13
35	A	0		29032	G	13
36	C	0		29033	G	13
37	C	0		29034	C	13
38	A	0		29035	T	13
39	A	0		29036	T	13
40	C	0		29037	C	13
41	T	0		29038	T	13
42	T	0		29039	A	13
43	T	0		29040	A	13
44	C	0		29041	G	13
45	G	0		29042	A	13
46	A	0		29043	A	13
47	T	0		29044	G	13
48	C	0		29045	C	13
49	T	0		29046	C	13
50	C	0		29047	T	13
51	T	0		29048	C	13
52	T	0		29049	G	13
53	G	0		29050	G	13
54	T	0		29051	C	13
55	A	0		29052	A	13
56	G	0
57	A	0
58	T	0
59	C	0
60	T	0
61	G	0
62	T	0
63	T	0
64	C	0
65	T	0
66	C	0
67	T	0
68	A	0
69	A	0
70	A	0
71	C	0
72	G	0
73	A	0
74	A	0
75	C	0
76	T	0
77	T	0
78	T	0
79	A	0
80	A	0
81	A	0
82	A	0
83	T	0
84	C	0
85	T	0
86	G	0
87	T	0
88	G	0
89	T	0
90	G	0
91	G	0
92	C	0
93	T	0
94	G	0
95	T	0
96	C	0
97	A	0
98	C	0
99	T	0
100	C	0
101	G	0
102	G	0
103	C	0
104	T	0
105	G	0
106	C	0
107	A	0
108	T	0
109	G	0
110	C	0
111	T	0
112	T	0
113	A	0
114	G	0
115	T	0
116	G	0
117	C	0
118	A	0
119	C	0
120	T	0
121	C	0
122	A	0
123	C	0
124	G	0
125	C	0
126	A	0
127	G	0
128	T	0
129	A	0
130	T	0
131	A	0
132	A	0
133	T	0
134	T	0
135	A	0
136	A	0
137	T	0
138	A	0
139	A	0
140	C	0
141	T	0
142	A	0
143	A	0
144	T	0
145	T	0
146	A	0
147	C	0
148	T	0
149	G	0
150	T	0
151	C	0
152	G	0
153	T	0
154	T	0
155	G	0
156	A	0
157	C	0
158	A	0
159	G	0
160	G	0
161	A	0
162	C	0
163	A	0
164	C	0
165	G	0
166	A	0
167	G	0
168	T	0
169	A	0
170	A	0
171	C	0
172	T	0
173	C	0
174	G	0
175	T	0
176	C	0
177	T	0
178	A	0
179	T	0
180	C	0
181	T	0
182	T	0
183	C	0
184	T	0
185	G	0
186	C	0
187	A	0
188	G	0
189	G	0
190	C	0
191	T	0
192	G	0
193	C	0
194	T	0
195	T	0
196	A	0
197	C	0
198	G	0
199	G	0
200	T	0
201	T	0
202	T	0
203	C	0
204	G	0
205	T	0
206	C	0
207	C	0
208	G	0
209	T	0
210	G	0
211	T	0
212	T	0
213	G	0
214	C	0
215	A	0
216	G	0
217	C	0
218	C	0
219	G	0
220	A	0
221	T	0
222	C	0
223	A	0
224	T	0
225	C	0
226	A	0
227	G	0
228	C	0
229	A	0
230	C	0
231	A	0
232	T	0
233	C	0
234	T	0
235	A	0
236	G	0
237	G	0
238	T	0
239	T	0
240	T	0
241	C	0
242	G	0
243	T	0
244	C	0
245	C	0
246	G	0
247	G	0
248	G	0
249	T	0
250	G	0
251	T	0
252	G	0
253	A	0
254	C	0
255	C	0
256	G	0
257	A	0
258	A	0
259	A	0
260	G	0
261	G	0
262	T	0
263	A	0
264	A	0
265	G	0
266	A	0
267	T	0
268	G	0
269	G	0
270	A	0
271	G	0
272	A	0
273	G	0
274	C	0
275	C	0
276	T	0
277	T	0
278	G	0
279	T	0
280	C	0
281	C	0
282	C	0
283	T	0
284	G	0
285	G	0
286	T	0
287	T	0
288	T	0
289	C	0
290	A	0
291	A	0
292	C	0
293	G	0
294	A	0
295	G	0
296	A	0
297	A	0
298	A	0
299	A	0
300	C	0
301	A	0
302	C	0
303	A	0
304	C	0
305	G	0
306	T	0
307	C	0
308	C	0
309	A	0
310	A	0
311	C	0
312	T	0
313	C	0
314	A	0
315	G	0
316	T	0
317	T	0
318	T	0
319	G	0
320	C	0
321	C	0
322	T	0
323	G	0
324	T	0
325	T	0
326	T	0
327	T	0
328	A	0
329	C	0
330	A	0
331	G	0
332	G	0
333	T	0
334	T	0
335	C	0
336	G	0
337	C	0
338	G	0
339	A	0
340	C	0
341	G	0
342	T	0
343	G	0
344	C	0
345	T	0
346	C	0
347	G	0
348	T	0
349	A	0
350	C	0
351	G	0
352	T	0
353	G	0
354	G	0
355	C	0
356	T	0
357	T	0
358	T	0
359	G	0
360	G	0
361	A	0
362	G	0
363	A	0
364	C	0
365	T	0
366	C	0
367	C	0
368	G	0
369	T	0
370	G	0
371	G	0
372	A	0
373	G	0
374	G	0
375	A	0
376	G	0
377	G	0
378	T	0
379	C	0
380	T	0
381	T	0
382	A	0
383	T	0
384	C	0
385	A	0
386	G	0
387	A	0
388	G	0
389	G	0
390	C	0
391	A	0
392	C	0
393	G	0
394	T	0
395	C	0
396	A	0
397	A	0
398	C	0
399	A	0
400	T	0
401	C	0
402	T	0
403	T	0
404	A	0
405	A	0
406	A	0
407	G	0
408	A	0
409	T	0
410	G	0
411	G	0
412	C	0
413	A	0
414	C	0
415	T	0
416	T	0
417	G	0
418	T	0
419	G	0
420	G	0
421	C	0
422	T	0
423	T	0
424	A	0
425	G	0
426	T	0
427	A	0
428	G	0
429	A	0
430	A	0
431	G	0
432	T	0
433	T	0
434	G	0
435	A	0
436	A	0
437	A	0
438	A	0
439	A	0
440	G	0
441	G	0
442	C	0
443	G	0
444	T	0
445	T	0
446	T	0
447	T	0
448	G	0
449	C	0
450	C	0
451	T	0
452	C	0
453	A	0
454	A	0
455	C	0
456	T	0
457	T	0
458	G	0
459	A	0
460	A	0
461	C	0
462	A	0
463	G	0
464	C	0
465	C	0
466	C	0
467	T	0
468	A	0
469	T	0
470	G	0
471	T	0
472	G	0
473	T	0
474	T	0
475	C	0
476	A	0
477	T	0
478	C	0
479	A	0
480	A	0
481	A	0
482	C	0
483	G	0
484	T	0
485	T	0
486	C	0
487	G	0
488	G	0
489	A	0
490	T	0
491	G	0
492	C	0
493	T	0
494	C	0
495	G	0
496	A	0
497	A	0
498	C	0
499	T	0
500	G	0
501	C	0
502	A	0
503	C	0
504	C	0
505	T	0
506	C	0
507	A	0
508	T	0
509	G	0
510	G	0
511	T	0
512	C	0
513	A	0
514	T	0
515	G	0
516	T	0
517	T	0
518	A	0
519	T	0
520	G	0
521	G	0
522	T	0
523	T	0
524	G	0
525	A	0
526	G	0
527	C	0
528	T	0
529	G	0
530	G	0
531	T	0
532	A	0
533	G	0
534	C	0
535	A	0
536	G	0
537	A	0
538	A	0
539	C	0
540	T	0
541	C	0
542	G	0
543	A	0
544	A	0
545	G	0
546	G	0
547	C	0
548	A	0
549	T	0
550	T	0
551	C	0
552	A	0
553	G	0
554	T	0
555	A	0
556	C	0
557	G	0
558	G	0
559	T	0
560	C	0
561	G	0
562	T	0
563	A	0
564	G	0
565	T	0
566	G	0
567	G	0
568	T	0
569	G	0
570	A	0
571	G	0
572	A	0
573	C	0
574	A	0
575	C	0
576	T	0
577	T	0
578	G	0
579	G	0
580	T	0
581	G	0
582	T	0
583	C	0
584	C	0
585	T	0
586	T	0
587	G	0
588	T	0
589	C	0
590	C	0
591	C	0
592	T	0
593	C	0
594	A	0
595	T	0
596	G	0
597	T	0
598	G	0
599	G	0
600	G	0
601	C	0
602	G	0
603	A	0
604	A	0
605	A	0
606	T	0
607	A	0
608	C	0
609	C	0
610	A	0
611	G	0
612	T	0
613	G	0
614	G	0
615	C	0
616	T	0
617	T	0
618	A	0
619	C	0
620	C	0
621	G	0
622	C	0
623	A	0
624	A	0
625	G	0
626	G	0
627	T	0
628	T	0
629	C	0
630	T	0
631	T	0
632	C	0
633	T	0
634	T	0
635	C	0
636	G	0
637	T	0
638	A	0
639	A	0
640	G	0
641	A	0
642	A	0
643	C	0
644	G	0
645	G	0
646	T	0
647	A	0
648	A	0
649	T	0
650	A	0
651	A	0
652	A	0
653	G	0
654	G	0
655	A	0
656	G	0
657	C	0
658	T	0
659	G	0
660	G	0
661	T	0
662	G	0
663	G	0
664	C	0
665	C	0
666	A	0
667	T	0
668	A	0
669	G	0
670	T	0
671	T	0
672	A	0
673	C	0
674	G	0
675	G	0
676	C	0
677	G	0
678	C	0
679	C	0
680	G	0
681	A	0
682	T	0
683	C	0
684	T	0
685	A	0
686	A	0
687	A	0
688	G	0
689	T	0
690	C	0
691	A	0
692	T	0
693	T	0
694	T	0
695	G	0
696	A	0
697	C	0
698	T	0
699	T	0
700	A	0
701	G	0
702	G	0
703	C	0
704	G	0
705	A	0
706	C	0
707	G	0
708	A	0
709	G	0
710	C	0
711	T	0
712	T	0
713	G	0
714	G	0
715	C	0
716	A	0
717	C	0
718	T	0
719	G	0
720	A	0
721	T	0
722	C	0
723	C	0
724	T	0
725	T	0
726	A	0
727	T	0
728	G	0
729	A	0
730	A	0
731	G	0
732	A	0
733	T	0
734	T	0
735	T	0
736	T	0
737	C	0
738	A	0
739	A	0
740	G	0
741	A	0
742	A	0
743	A	0
744	A	0
745	C	0
746	T	0
747	G	0
748	G	0
749	A	0
750	A	0
751	C	0
752	A	0
753	C	0
754	T	0
755	A	0
756	A	0
757	A	0
758	C	0
759	A	0
760	T	0
761	A	0
762	G	0
763	C	0
764	A	0
765	G	0
766	T	0
767	G	0
768	G	0
769	T	0
770	G	0
771	T	0
772	T	0
773	A	0
774	C	0
775	C	0
776	C	0
777	G	0
778	T	0
779	G	0
780	A	0
781	A	0
782	C	0
783	T	0
784	C	0
785	A	0
786	T	0
787	G	0
788	C	0
789	G	0
790	T	0
791	G	0
792	A	0
793	G	0
794	C	0
795	T	0
796	T	0
797	A	0
798	A	0
799	C	0
800	G	0
801	G	0
802	A	0
803	G	0
804	G	0
805	G	0
806	G	0
807	C	0
808	A	0
809	T	0
810	A	0
811	C	0
812	A	0
813	C	0
814	T	0
815	C	0
816	G	0
817	C	0
818	T	0
819	A	0
820	T	0
821	G	0
822	T	0
823	C	0
824	G	0
825	A	0
826	T	0
827	A	0
828	A	0
829	C	0
830	A	0
831	A	0
832	C	0
833	T	0
834	T	0
835	C	0
836	T	0
837	G	0
838	T	0
839	G	0
840	G	0
841	C	0
842	C	0
843	C	0
844	T	0
845	G	0
846	A	0
847	T	0
848	G	0
849	G	0
850	C	0
851	T	0
852	A	0
853	C	0
854	C	0
855	C	0
856	T	0
857	C	0
858	T	0
859	T	0
860	G	0
861	A	0
862	G	0
863	T	0
864	G	0
865	C	0
866	A	0
867	T	0
868	T	0
869	A	0
870	A	0
871	A	0
872	G	0
873	A	0
874	C	0
875	C	0
876	T	0
877	T	0
878	C	0
879	T	0
880	A	0
881	G	0
882	C	0
883	A	0
884	C	0
885	G	0
886	T	0
887	G	0
888	C	0
889	T	0
890	G	0
891	G	0
892	T	0
893	A	0
894	A	0
895	A	0
896	G	0
897	C	0
898	T	0
899	T	0
900	C	0
901	A	0
902	T	0
903	G	0
904	C	0
905	A	0
906	C	0
907	T	0
908	T	0
909	T	0
910	G	0
911	T	0
912	C	0
913	C	0
914	G	0
915	A	0
916	A	0
917	C	0
918	A	0
919	A	0
920	C	0
921	T	0
922	G	0
923	G	0
924	A	0
925	C	0
926	T	0
927	T	0
928	T	0
929	A	0
930	T	0
931	T	0
932	G	0
933	A	0
934	C	0
935	A	0
936	C	0
937	T	0
938	A	0
939	A	0
940	G	0
941	A	0
942	G	0
943	G	0
944	G	0
945	G	0
946	T	0
947	G	0
948	T	0
949	A	0
950	T	0
951	A	0
952	C	0
953	T	0
954	G	0
955	C	0
956	T	0
957	G	0
958	C	0
959	C	0
960	G	0
961	T	0
962	G	0
963	A	0
964	A	0
965	C	0
966	A	0
967	T	0
968	G	0
969	A	0
970	G	0
971	C	0
972	A	0
973	T	0
974	G	0
975	A	0
976	A	0
977	A	0
978	T	0
979	T	0
980	G	0
981	C	0
982	T	0
983	T	0
984	G	0
985	G	0
986	T	0
987	A	0
988	C	0
989	A	0
990	C	0
991	G	0
992	G	0
993	A	0
994	A	0
995	C	0
996	G	0
997	T	0
998	T	0
999	C	0
1000	T	0
1001	G	0
1002	A	0
1003	A	0
1004	A	0
1005	A	0
1006	G	0
1007	A	0
1008	G	0
1009	C	0
1010	T	0
1011	A	0
1012	T	0
1013	G	0
1014	A	0
1015	A	0
1016	T	0
1017	T	0
1018	G	0
1019	C	0
1020	A	0
1021	G	0
1022	A	0
1023	C	0
1024	A	0
1025	C	0
1026	C	0
1027	T	0
1028	T	0
1029	T	0
1030	T	0
1031	G	0
1032	A	0
1033	A	0
1034	A	0
1035	T	0
1036	T	0
1037	A	0
1038	A	0
1039	A	0
1040	T	0
1041	T	0
1042	G	0
1043	G	0
1044	C	0
1045	A	0
1046	A	0
1047	A	0
1048	G	0
1049	A	0
1050	A	0
1051	A	0
1052	T	0
1053	T	0
1054	T	0
1055	G	0
1056	A	0
1057	C	0
1058	A	0
1059	C	0
1060	C	0
1061	T	0
1062	T	0
1063	C	0
1064	A	0
1065	A	0
1066	T	0
1067	G	0
1068	G	0
1069	G	0
1070	G	0
1071	A	0
1072	A	0
1073	T	0
1074	G	0
1075	T	0
1076	C	0
1077	C	0
1078	A	0
1079	A	0
1080	A	0
1081	T	0
1082	T	0
1083	T	0
1084	T	0
1085	G	0
1086	T	0
1087	A	0
1088	T	0
1089	T	0
1090	T	0
1091	C	0
1092	C	0
1093	C	0
1094	T	0
1095	T	0
1096	A	0
1097	A	0
1098	A	0
1099	T	0
1100	T	0
1101	C	0
1102	C	0
1103	A	0
1104	T	0
1105	A	0
1106	A	0
1107	T	0
1108	C	0
1109	A	0
1110	A	0
1111	G	0
1112	A	0
1113	C	0
1114	T	0
1115	A	0
1116	T	0
1117	T	0
1118	C	0
1119	A	0
1120	A	0
1121	C	0
1122	C	0
1123	A	0
1124	A	0
1125	G	0
1126	G	0
1127	G	0
1128	T	0
1129	T	0
1130	G	0
1131	A	0
1132	A	0
1133	A	0
1134	A	0
1135	G	0
1136	A	0
1137	A	0
1138	A	0
1139	A	0
1140	A	0
1141	G	0
1142	C	0
1143	T	0
1144	T	0
1145	G	0
1146	A	0
1147	T	0
1148	G	0
1149	G	0
1150	C	0
1151	T	0
1152	T	0
1153	T	0
1154	A	0
1155	T	0
1156	G	0
1157	G	0
1158	G	0
1159	T	0
1160	A	0
1161	G	0
1162	A	0
1163	A	0
1164	T	0
1165	T	0
1166	C	0
1167	G	0
1168	A	0
1169	T	0
1170	C	0
1171	T	0
1172	G	0
1173	T	0
1174	C	0
1175	T	0
1176	A	0
1177	T	0
1178	C	0
1179	C	0
1180	A	0
1181	G	0
1182	T	0
1183	T	0
1184	G	0
1185	C	0
1186	G	0
1187	T	0
1188	C	0
1189	A	0
1190	C	0
1191	C	0
1192	A	0
1193	A	0
1194	A	0
1195	T	0
1196	G	0
1197	A	0
1198	A	0
1199	T	0
1200	G	0
1201	C	0
1202	A	0
1203	A	0
1204	C	0
1205	C	0
1206	A	0
1207	A	0
1208	A	0
1209	T	0
1210	G	0
1211	T	0
1212	G	0
1213	C	0
1214	C	0
1215	T	0
1216	T	0
1217	T	0
1218	C	0
1219	A	0
1220	A	0
1221	C	0
1222	T	0
1223	C	0
1224	T	0
1225	C	0
1226	A	0
1227	T	0
1228	G	0
1229	A	0
1230	A	0
1231	G	0
1232	T	0
1233	G	0
1234	T	0
1235	G	0
1236	A	0
1237	T	0
1238	C	0
1239	A	0
1240	T	0
1241	T	0
1242	G	0
1243	T	0
1244	G	0
1245	G	0
1246	T	0
1247	G	0
1248	A	0
1249	A	0
1250	A	0
1251	C	0
1252	T	0
1253	T	0
1254	C	0
1255	A	0
1256	T	0
1257	G	0
1258	G	0
1259	C	0
1260	A	0
1261	G	0
1262	A	0
1263	C	0
1264	G	0
1265	G	0
1266	G	0
1267	C	0
1268	G	0
1269	A	0
1270	T	0
1271	T	0
1272	T	0
1273	T	0
1274	G	0
1275	T	0
1276	T	0
1277	A	0
1278	A	0
1279	A	0
1280	G	0
1281	C	0
1282	C	0
1283	A	0
1284	C	0
1285	T	0
1286	T	0
1287	G	0
1288	C	0
1289	G	0
1290	A	0
1291	A	0
1292	T	0
1293	T	0
1294	T	0
1295	T	0
1296	G	0
1297	T	0
1298	G	0
1299	G	0
1300	C	0
1301	A	0
1302	C	0
1303	T	0
1304	G	0
1305	A	0
1306	G	0
1307	A	0
1308	A	0
1309	T	0
1310	T	0
1311	T	0
1312	G	0
1313	A	0
1314	C	0
1315	T	0
1316	A	0
1317	A	0
1318	A	0
1319	G	0
1320	A	0
1321	A	0
1322	G	0
1323	G	0
1324	T	0
1325	G	0
1326	C	0
1327	C	0
1328	A	0
1329	C	0
1330	T	0
1331	A	0
1332	C	0
1333	T	0
1334	T	0
1335	G	0
1336	T	0
1337	G	0
1338	G	0
1339	T	0
1340	T	0
1341	A	0
1342	C	0
1343	T	0
1344	T	0
1345	A	0
1346	C	0
1347	C	0
1348	C	0
1349	C	0
1350	A	0
1351	A	0
1352	A	0
1353	A	0
1354	T	0
1355	G	0
1356	C	0
1357	T	0
1358	G	0
1359	T	0
1360	T	0
1361	G	0
1362	T	0
1363	T	0
1364	A	0
1365	A	0
1366	A	0
1367	A	0
1368	T	0
1369	T	0
1370	T	0
1371	A	0
1372	T	0
1373	T	0
1374	G	0
1375	T	0
1376	C	0
1377	C	0
1378	A	0
1379	G	0
1380	C	0
1381	A	0
1382	T	0
1383	G	0
1384	T	0
1385	C	0
1386	A	0
1387	C	0
1388	A	0
1389	A	0
1390	T	0
1391	T	0
1392	C	0
1393	A	0
1394	G	0
1395	A	0
1396	A	0
1397	G	0
1398	T	0
1399	A	0
1400	G	0
1401	G	0
1402	A	0
1403	C	0
1404	C	0
1405	T	0
1406	G	0
1407	A	0
1408	G	0
1409	C	0
1410	A	0
1411	T	0
1412	A	0
1413	G	0
1414	T	0
1415	C	0
1416	T	0
1417	T	0
1418	G	0
1419	C	0
1420	C	0
1421	G	0
1422	A	0
1423	A	0
1424	T	0
1425	A	0
1426	C	0
1427	C	0
1428	A	0
1429	T	0
1430	A	0
1431	A	0
1432	T	0
1433	G	0
1434	A	0
1435	A	0
1436	T	0
1437	C	0
1438	T	0
1439	G	0
1440	G	0
1441	C	0
1442	T	0
1443	T	0
1444	G	0
1445	A	0
1446	A	0
1447	A	0
1448	A	0
1449	C	0
1450	C	0
1451	A	0
1452	T	0
1453	T	0
1454	C	0
1455	T	0
1456	T	0
1457	C	0
1458	G	0
1459	T	0
1460	A	0
1461	A	0
1462	G	0
1463	G	0
1464	G	0
1465	T	0
1466	G	0
1467	G	0
1468	T	0
1469	C	0
1470	G	0
1471	C	0
1472	A	0
1473	C	0
1474	T	0
1475	A	0
1476	T	0
1477	T	0
1478	G	0
1479	C	0
1480	C	0
1481	T	0
1482	T	0
1483	T	0
1484	G	0
1485	G	0
1486	A	0
1487	G	0
1488	G	0
1489	C	0
1490	T	0
1491	G	0
1492	T	0
1493	G	0
1494	T	0
1495	G	0
1496	T	0
1497	T	0
1498	C	0
1499	T	0
1500	C	0
1501	T	0
1502	T	0
1503	A	0
1504	T	0
1505	G	0
1506	T	0
1507	T	0
1508	G	0
1509	G	0
1510	T	0
1511	T	0
1512	G	0
1513	C	0
1514	C	0
1515	A	0
1516	T	0
1517	A	0
1518	A	0
1519	C	0
1520	A	0
1521	A	0
1522	G	0
1523	T	0
1524	G	0
1525	T	0
1526	G	0
1527	C	0
1528	C	0
1529	T	0
1530	A	0
1531	T	0
1532	T	0
1533	G	0
1534	G	0
1535	G	0
1536	T	0
1537	T	0
1538	C	0
1539	C	0
1540	A	0
1541	C	0
1542	G	0
1543	T	0
1544	G	0
1545	C	0
1546	T	0
1547	A	0
1548	G	0
1549	C	0
1550	G	0
1551	C	0
1552	T	0
1553	A	0
1554	A	0
1555	C	0
1556	A	0
1557	T	0
1558	A	0
1559	G	0
1560	G	0
1561	T	0
1562	T	0
1563	G	0
1564	T	0
1565	A	0
1566	A	0
1567	C	0
1568	C	0
1569	A	0
1570	T	0
1571	A	0
1572	C	0
1573	A	0
1574	G	0
1575	G	0
1576	T	0
1577	G	0
1578	T	0
1579	T	0
1580	G	0
1581	T	0
1582	T	0
1583	G	0
1584	G	0
1585	A	0
1586	G	0
1587	A	0
1588	A	0
1589	G	0
1590	G	0
1591	T	0
1592	T	0
1593	C	0
1594	C	0
1595	G	0
1596	A	0
1597	A	0
1598	G	0
1599	G	0
1600	T	0
1601	C	0
1602	T	0
1603	T	0
1604	A	0
1605	A	0
1606	T	0
1607	G	0
1608	A	0
1609	C	0
1610	A	0
1611	A	0
1612	C	0
1613	C	0
1614	T	0
1615	T	0
1616	C	0
1617	T	0
1618	T	0
1619	G	0
1620	A	0
1621	A	0
1622	A	0
1623	T	0
1624	A	0
1625	C	0
1626	T	0
1627	C	0
1628	C	0
1629	A	0
1630	A	0
1631	A	0
1632	A	0
1633	A	0
1634	G	0
1635	A	0
1636	G	0
1637	A	0
1638	A	0
1639	A	0
1640	G	0
1641	T	0
1642	C	0
1643	A	0
1644	A	0
1645	C	0
1646	A	0
1647	T	0
1648	C	0
1649	A	0
1650	A	0
1651	T	0
1652	A	0
1653	T	0
1654	T	0
1655	G	0
1656	T	0
1657	T	0
1658	G	0
1659	G	0
1660	T	0
1661	G	0
1662	A	0
1663	C	0
1664	T	0
1665	T	0
1666	T	0
1667	A	0
1668	A	0
1669	A	0
1670	C	0
1671	T	0
1672	T	0
1673	A	0
1674	A	0
1675	T	0
1676	G	0
1677	A	0
1678	A	0
1679	G	0
1680	A	0
1681	G	0
1682	A	0
1683	T	0
1684	C	0
1685	G	0
1686	C	0
1687	C	0
1688	A	0
1689	T	0
1690	T	0
1691	A	0
1692	T	0
1693	T	0
1694	T	0
1695	T	0
1696	G	0
1697	G	0
1698	C	0
1699	A	0
1700	T	0
1701	C	0
1702	T	0
1703	T	0
1704	T	0
1705	T	0
1706	T	0
1707	C	0
1708	T	0
1709	G	0
1710	C	0
1711	T	0
1712	T	0
1713	C	0
1714	C	0
1715	A	0
1716	C	0
1717	A	0
1718	A	0
1719	G	0
1720	T	0
1721	G	0
1722	C	0
1723	T	0
1724	T	0
1725	T	0
1726	T	0
1727	G	0
1728	T	0
1729	G	0
1730	G	0
1731	A	0
1732	A	0
1733	A	0
1734	C	0
1735	T	0
1736	G	0
1737	T	0
1738	G	0
1739	A	0
1740	A	0
1741	A	0
1742	G	0
1743	G	0
1744	T	0
1745	T	0
1746	T	0
1747	G	0
1748	G	0
1749	A	0
1750	T	0
1751	T	0
1752	A	0
1753	T	0
1754	A	0
1755	A	0
1756	A	0
1757	G	0
1758	C	0
1759	A	0
1760	T	0
1761	T	0
1762	C	0
1763	A	0
1764	A	0
1765	A	0
1766	C	0
1767	A	0
1768	A	0
1769	A	0
1770	T	0
1771	T	0
1772	G	0
1773	T	0
1774	T	0
1775	G	0
1776	A	0
1777	A	0
1778	T	0
1779	C	0
1780	C	0
1781	T	0
1782	G	0
1783	T	0
1784	G	0
1785	G	0
1786	T	0
1787	A	0
1788	A	0
1789	T	0
1790	T	0
1791	T	0
1792	T	0
1793	A	0
1794	A	0
1795	A	0
1796	G	0
1797	T	0
1798	T	0
1799	A	0
1800	C	0
1801	A	0
1802	A	0
1803	A	0
1804	A	0
1805	G	0
1806	G	0
1807	A	0
1808	A	0
1809	A	0
1810	A	0
1811	G	0
1812	C	0
1813	T	0
1814	A	0
1815	A	0
1816	A	0
1817	A	0
1818	A	0
1819	A	0
1820	G	0
1821	G	0
1822	T	0
1823	G	0
1824	C	0
1825	C	0
1826	T	0
1827	G	0
1828	G	0
1829	A	0
1830	A	0
1831	T	0
1832	A	0
1833	T	0
1834	T	0
1835	G	0
1836	G	0
1837	T	0
1838	G	0
1839	A	0
1840	A	0
1841	C	0
1842	A	0
1843	G	0
1844	A	0
1845	A	0
1846	A	0
1847	T	0
1848	C	0
1849	A	0
1850	A	0
1851	T	0
1852	A	0
1853	C	0
1854	T	0
1855	G	0
1856	A	0
1857	G	0
1858	T	0
1859	C	0
1860	C	0
1861	T	0
1862	C	0
1863	T	0
1864	T	0
1865	T	0
1866	A	0
1867	T	0
1868	G	0
1869	C	0
1870	A	0
1871	T	0
1872	T	0
1873	T	0
1874	G	0
1875	C	0
1876	A	0
1877	T	0
1878	C	0
1879	A	0
1880	G	0
1881	A	0
1882	G	0
1883	G	0
1884	C	0
1885	T	0
1886	G	0
1887	C	0
1888	T	0
1889	C	0
1890	G	0
1891	T	0
1892	G	0
1893	T	0
1894	T	0
1895	G	0
1896	T	0
1897	A	0
1898	C	0
1899	G	0
1900	A	0
1901	T	0
1902	C	0
1903	A	0
1904	A	0
1905	T	0
1906	T	0
1907	T	0
1908	T	0
1909	C	0
1910	T	0
1911	C	0
1912	C	0
1913	C	0
1914	G	0
1915	C	0
1916	A	0
1917	C	0
1918	T	0
1919	C	0
1920	T	0
1921	T	0
1922	G	0
1923	A	0
1924	A	0
1925	A	0
1926	C	0
1927	T	0
1928	G	0
1929	C	0
1930	T	0
1931	C	0
1932	A	0
1933	A	0
1934	A	0
1935	A	0
1936	T	0
1937	T	0
1938	C	0
1939	T	0
1940	G	0
1941	T	0
1942	G	0
1943	C	0
1944	G	0
1945	T	0
1946	G	0
1947	T	0
1948	T	0
1949	T	0
1950	T	0
1951	A	0
1952	C	0
1953	A	0
1954	G	0
1955	A	0
1956	A	0
1957	G	0
1958	G	0
1959	C	0
1960	C	0
1961	G	0
1962	C	0
1963	T	0
1964	A	0
1965	T	0
1966	A	0
1967	A	0
1968	C	0
1969	A	0
1970	A	0
1971	T	0
1972	A	0
1973	C	0
1974	T	0
1975	A	0
1976	G	0
1977	A	0
1978	T	0
1979	G	0
1980	G	0
1981	A	0
1982	A	0
1983	T	0
1984	T	0
1985	T	0
1986	C	0
1987	A	0
1988	C	0
1989	A	0
1990	G	0
1991	T	0
1992	A	0
1993	T	0
1994	T	0
1995	C	0
1996	A	0
1997	C	0
1998	T	0
[truncated: 27,911 more rows]

## Sheet: TOTAL IR with table
Supplementary material 2 (sheet 10) – IRs distribution percentage based on IR length In the column A, length of IR is shown; in the column B, number of nucleotides covered by IRs of corresponding length; in the column C, IRs distribution percentage based on IR length
IR length	Nucleotides covered by IR	IR presence/ IR in NTD
6	12161	0.56526
7	4954	0.230269
8	2593	0.120526
9	880	0.0409036
10	679	0.0315608
11	110	0.00511295
12	82	0.00381147
13	55	0.00255647
	Coverage with overlappings
	21514	1

[truncated: 11 more sheets: IR-6 (HOTSPOT), IR-7 (HOTSPOT), IR-8 (HOTSPOT), IR-9 (HOTSPOT), PERCENTAGE- HOTSPOTS, IR-6 (RANDOM HOTSPOT), IR-7 (RANDOM HOTSPOT), IR-8 (RANDOM HOTSPOT), IR-9 (RANDOM HOTSPOT), IR-10 (RANDOM HOTSPOT), PERCENTAGE FOR ALL RH]
