# Supplementary material for: SARS-CoV-2 hot-spot mutations are significantly enriched within inverted repeats and CpG island loci
Source: Brief Bioinform. 2020 Dec 21;22(2):1338–45. doi: 10.1093/bib/bbaa385 (PMC7799342; doi:10.1093/bib/bbaa385)
Supplement: SM_04_bbaa385 [file sm_04_bbaa385.xlsx]

## Sheet: CpGs - hotspots overlay
Supplementary material 4 - Overlay of SARS-CoV-2 hot-spots and SARS-CoV-2 CpG islands (first 3 columns). Overlay of randomly placed hotspots and SARS-CoV-2 islands (Columns E - AH). "1" stands for hotspot presence inside CpG and "0" stands for absence. CpG islands for SARS-CoV-2 were predicted using "newcpgseek" tool with threshold score = 17 (raw data enclosed: List "raw data newcpgseek).
All Hot Spot Mutation	Inside CpG	Score of CpG		Random-1	Inside CpG	Score of CpG	Random-2	Inside CpG	Score of CpG	Random-3	Inside CpG	Score of CpG	Random-4	Inside CpG	Score of CpG	Random-5	Inside CpG	Score of CpG	Random-6	Inside CpG	Score of CpG	Random-7	Inside CpG	Score of CpG	Random-8	Inside CpG	Score of CpG	Random-9	Inside CpG	Score of CpG	Random-10	Inside CpG	Score of CpG
241	1	107		473	0	0	538	0	0	806	1	42	209	1	107	143	0	0	136	0	0	1387	0	0	653	1	57	371	0	0	413	0	0
1059	0	0		1727	0	0	927	0	0	2044	0	0	516	0	0	1942	0	0	3777	0	0	4620	0	0	981	0	0	2467	0	0	1963	0	0
1605	0	0		3258	0	0	1371	0	0	3066	0	0	3446	0	0	2760	0	0	5154	0	0	6972	0	0	4141	0	0	3508	0	0	3055	0	0
2891	0	0		3622	0	0	1543	1	27	5549	0	0	4232	0	0	3538	0	0	5552	0	0	7471	0	0	6339	0	0	3754	0	0	5242	0	0
3037	0	0		4373	0	0	3315	0	0	6684	0	0	5723	0	0	4632	0	0	6132	0	0	8746	0	0	6833	0	0	5951	0	0	5987	0	0
8782	0	0		5870	0	0	6104	0	0	8096	0	0	8477	0	0	6327	0	0	7265	0	0	11259	0	0	9255	0	0	8109	0	0	7292	0	0
11083	0	0		7227	0	0	6516	0	0	10146	0	0	8805	0	0	7371	0	0	8330	0	0	11953	0	0	10068	0	0	8724	0	0	7676	0	0
14408	0	0		7971	0	0	7560	0	0	12025	0	0	11737	0	0	7957	0	0	10867	0	0	14473	0	0	11846	0	0	11098	0	0	9296	0	0
14805	0	0		7986	0	0	8638	0	0	12527	0	0	11985	0	0	8169	0	0	11599	0	0	14900	0	0	11993	0	0	11263	0	0	10301	0	0
17247	1	29		9662	0	0	13358	0	0	14136	0	0	13155	0	0	8311	0	0	13775	0	0	16442	0	0	14218	0	0	12136	0	0	11377	0	0
17747	0	0		11135	0	0	13833	0	0	15968	0	0	13299	0	0	8930	0	0	15174	0	0	17019	0	0	15029	1	22	13242	1	18	12376	0	0
17858	0	0		12019	0	0	14418	0	0	17685	0	0	14836	0	0	13038	0	0	15335	0	0	17626	0	0	15751	0	0	14497	0	0	12994	0	0
18060	0	0		12273	0	0	14447	0	0	17749	0	0	15084	0	0	13253	1	18	16156	0	0	17793	0	0	16404	0	0	15109	1	30	13776	0	0
23403	0	0		17817	0	0	21038	0	0	21723	0	0	21555	0	0	19146	0	0	21025	0	0	22138	0	0	22778	0	0	20775	0	0	22048	0	0
25563	0	0		19548	0	0	21818	0	0	25074	0	0	22800	0	0	21906	0	0	23159	0	0	25314	0	0	23545	0	0	24027	0	0	23127	0	0
26144	1	62		20256	0	0	23516	0	0	25490	1	52	24421	0	0	22530	0	0	23839	0	0	25644	0	0	24515	0	0	24655	0	0	24133	0	0
28144	0	0		24480	0	0	25544	0	0	28325	0	0	27357	0	0	24771	0	0	26846	0	0	27240	0	0	26930	0	0	26869	0	0	26814	0	0
28881	0	0		25303	0	0	25977	0	0	28414	0	0	27744	0	0	25984	0	0	28659	0	0	28156	0	0	27198	0	0	26910	0	0	27206	0	0
SUM	3	198			0	0		1	27		2	94		1	107		1	18		0	0		0	0		2	79		2	48		0	0
% overlay	16.67				0			5.56			11.11			5.56			5.56			0			0			11.11			11.11			0

## Sheet: raw data newcpgseek
Raw output from newcpgseek tool (columns "Begin" and "End" indicate the position of predicted CpG islands within SARS-CoV-2 reference sequence ( NC_045512.2), column Score shows predicted CpG scores higher than threshold value 17, column "CpG" shows total number of CpGs inside predicted island and column "%CG stands for GC percentage inside the predicted CpG islands)
Begin	End	Score	CpG	%CG
151	368	107	18	52.8
482	495	41	3	64.3
541	561	34	3	57.1
620	707	57	8	48.9
776	824	42	5	55.1
1263	1268	31	2	100
1541	1550	27	2	70
1943	1961	18	2	52.6
2623	2639	20	2	58.8
6031	6041	26	2	63.6
6361	6364	33	2	100
8352	8368	38	3	47.1
9110	9123	23	2	71.4
13239	13257	18	2	57.9
13378	13385	29	2	75
13424	13507	61	8	53.6
13603	13621	18	2	52.6
13957	13988	59	5	53.1
14614	14622	28	2	66.7
15024	15038	22	2	40
15103	15109	30	2	85.7
15358	15372	22	2	46.7
15678	15689	25	2	50
17245	17252	29	2	75
17550	17564	40	3	66.7
18265	18313	42	5	49
18888	18905	19	2	50
20669	20679	26	2	72.7
20930	20947	37	3	66.7
21304	21307	33	2	100
22185	22203	18	2	42.1
23606	23616	44	3	90.9
25480	25500	52	4	61.9
26139	26293	62	12	43.2
26351	26367	38	3	58.8
26753	26769	20	2	52.9
26833	26842	63	4	80
26936	26971	37	4	52.8
27042	27079	35	4	47.4
27600	27626	46	4	48.1
27881	27890	27	2	60
28301	28321	34	3	57.1
28367	28395	62	5	62.1
28475	28487	24	2	69.2
28535	28568	39	4	55.9
29048	29058	26	2	54.5
29095	29103	28	2	77.8
29203	29260	69	7	56.9
29572	29593	51	4	45.5
29733	29755	68	5	69.6
