# Supplementary material for: SARS-CoV-2 hot-spot mutations are significantly enriched within inverted repeats and CpG island loci
Source: Brief Bioinform. 2020 Dec 21;22(2):1338–45. doi: 10.1093/bib/bbaa385 (PMC7799342; doi:10.1093/bib/bbaa385)
Supplement: SM_05_bbaa385 [file sm_05_bbaa385.xlsx]

## Sheet: Mut_IRs
SM 5 (A): 92 (out of 198) recurrent SARS-CoV-2 mutations overlaying IRs, together with their locations and minor frequencies (left table), and overlays for randomly generated 198 positions (right table)
Note: Following description of 92 recurrent mutations with IR overlays were filtered from Balloux et al. (van Dorp L, Acman M, Richard D, et al. Emergence of genomic diversity and recurrent mutations in SARS-CoV-2. Infect Genet Evol 2020; 83:104351)
bp	genome_feature	Protein	minor.variant.fraction			100_Random_count	Mean	SD	IR
313	ORF1ab	Nsp1	0.00803328			62	68.29	5.2906	31.3131
884	ORF1ab	Nsp2	0.00428265			62			31.3131
1059	ORF1ab	Nsp2	0.195213			57			28.7879
1076	ORF1ab	Nsp2	0.00387152			66			33.3333
1457	ORF1ab	Nsp2	0.00114204			78			39.3939
1515	ORF1ab	Nsp2	0.00671045			80			40.404
2455	ORF1ab	Nsp2	0.00158983			81			40.9091
2558	ORF1ab	Nsp2	0.0500724			64			32.3232
3177	ORF1ab	Nsp3	0.00957006			76			38.3838
4084	ORF1ab	Nsp3	0.00157076			72			36.3636
4255	ORF1ab	Nsp3	0.00385494			62			31.3131
4320	ORF1ab	Nsp3	0.00342906			77			38.8889
4809	ORF1ab	Nsp3	0.00214347			60			30.303
6040	ORF1ab	Nsp3	0.00428449			62			31.3131
6255	ORF1ab	Nsp3	0.00228441			63			31.8182
6573	ORF1ab	Nsp3	0.00142939			70			35.3535
6723	ORF1ab	Nsp3	0.00171649			66			33.3333
6990	ORF1ab	Nsp3	0.00316456			62			31.3131
7438	ORF1ab	Nsp3	0.00585296			65			32.8283
7765	ORF1ab	Nsp3	0.00328478			54			27.2727
8293	ORF1ab	Nsp3	0.00128571			66			33.3333
10323	ORF1ab	Nsp5	0.00942184			67			33.8384
10507	ORF1ab	Nsp5	0.00171331			64			32.3232
11083	ORF1ab	Nsp6	0.153482			77			38.8889
11801	ORF1ab	Nsp6	0.00185608			73			36.8687
12781	ORF1ab	Nsp9	0.00157031			82			41.4141
13730	ORF1ab	Nsp12	0.006995			67			33.8384
14724	ORF1ab	Nsp12	0.00242788			73			36.8687
14786	ORF1ab	Nsp12	0.00871304			79			39.899
14805	ORF1ab	Nsp12	0.125233			63			31.8182
15277	ORF1ab	Nsp12	0.00242684			57			28.7879
15324	ORF1ab	Nsp12	0.032			67			33.8384
15927	ORF1ab	Nsp12	0.00171306			74			37.3737
16260	ORF1ab	Orf1ab	0.00214133			69			34.8485
16762	ORF1ab	Orf1ab	0.00328571			74			37.3737
16887	ORF1ab	ORF1ab	0.00428265			71			35.8586
17247	ORF1ab	ORF1ab	0.0431305			61			30.8081
17639	ORF1ab	Orf1ab	0.00143123			60			30.303
17747	ORF1ab	ORF1ab	0.0923407			65			32.8283
17858	ORF1ab	Orf1ab	0.0937902			70			35.3535
17944	ORF1ab	Orf1ab	0.00157031			63			31.8182
18060	ORF1ab	-	0.0949864			68			34.3434
18713	ORF1ab	Orf1ab	0.00142755			70			35.3535
18756	ORF1ab	ORF1ab	0.00199886			66			33.3333
18998	ORF1ab	Orf1ab	0.0125678			69			34.8485
19170	ORF1ab	Orf1ab	0.00285551			85			42.9293
19684	ORF1ab	Orf1ab	0.00612781			66			33.3333
20031	ORF1ab	Orf1ab	0.0018857			66			33.3333
20148	ORF1ab	ORF1ab	0.0014476			55			27.7778
20275	ORF1ab	Orf1ab	0.00229984			64			32.3232
20755	ORF1ab	ORF1ab	0.00385659			65			32.8283
20931	ORF1ab	Orf1ab	0.00142755			63			31.8182
21137	ORF1ab	ORF1ab	0.00157098			68			34.3434
21204	ORF1ab	Orf1ab	0.00171747			62			31.3131
21575	S	S	0.00604143			61			30.8081
21707	S	S	0.00185688			73			36.8687
23010	S	S	0.0032956			77			38.8889
23403	S	S	0.400831			72			36.3636
23707	S	S	0.00314061			76			38.3838
24034	S	S	0.0121394			76			38.3838
24390	S	S	0.00328384			78			39.3939
24862	S	S	0.00656674			69			34.8485
25433	ORF3a	ORF3a	0.00242718			72			36.3636
25947	ORF3a	ORF3a	0.00142776			67			33.8384
26211	ORF3a	ORF3a	0.00114253			65			32.8283
26625	M	M	0.00157053			73			36.8687
26730	M	M	0.00128498			72			36.3636
27384	ORF6	ORF6	0.00471429			68			34.3434
27635	ORF7a	ORF7a	0.00602756			68			34.3434
27679	ORF7a	ORF7a	0.00172092			57			28.7879
27964	ORF8	ORF8	0.0150193			60			30.303
28144	ORF8	ORF8	0.148418			68			34.3434
28311	N	N	0.0135617			63			31.8182
28826	N	N	0.00142755			78			39.3939
28851	N	N	0.00971012			63			31.8182
28887	N	N	0.0034271			55			27.7778
29253	N	N	0.00128663			74			37.3737
29635	ORF10	ORF10	0.00229489			67			33.8384
29742	NC	-	0.0156898			72			36.3636
10319	ORF1ab	Nsp5	0.0012848			68			34.3434
11074	ORF1ab	Nsp6	0.00242857			61			30.8081
24389	S	S	0.00314106			67			33.8384
26729	M	M	0.0107097			72			36.3636
28821	N	N	0.00199886			63			31.8182
28854	N	N	0.00628302			70			35.3535
28881	N	N	0.163087			57			28.7879
29751	NC	-	0.00177883			75			37.8788
26735	M	M	0.00285633			72			36.3636
28857	N	N	0.000999286			68			34.3434
28878	N	N	0.00656768			67			33.8384
28882	N	N	0.162491			70			35.3535
28883	N	N	0.162491			72			36.3636
						69			34.8485
						63			31.8182
						78			39.3939
						68			34.3434
						68			34.3434
						85			42.9293
						68			34.3434
						76			38.3838

## Sheet: Mut_CpGs
SM 5 (B): 19 (out of 198) recurrent SARS-CoV-2 mutations overlaying CpG islands, together with their locations and minor frequencies (left table), and overlays for randomly generated 198 positions (right table)
Note: Following description of 19 recurrent mutations with CpG island overlays were filtered from Balloux et al. (van Dorp L, Acman M, Richard D, et al. Emergence of genomic diversity and recurrent mutations in SARS-CoV-2. Infect Genet Evol 2020; 83:104351)
bp	genome_feature	Protein	minor.variant.fraction			100_Random_count	Mean	SD	percentual values (fox boxplot)
313	ORF1ab	Nsp1	0.00803328			8	9.21	2.232	4.0404
490	ORF1ab	Nsp1	0.00986842			8			4.0404
541	ORF1ab	Nsp1	0.00128645			11			5.55556
6040	ORF1ab	Nsp3	0.00428449			10			5.05051
17247	ORF1ab	ORF1ab	0.0431305			8			4.0404
20931	ORF1ab	Orf1ab	0.00142755			8			4.0404
25494	ORF3a	ORF3a	0.00128553			8			4.0404
26152	ORF3a	ORF3a	0.00142755			8			4.0404
26936	M	M	0.00171306			11			5.55556
27046	M	M	0.0287266			9			4.54545
28311	N	N	0.0135617			15			7.57576
29095	N	N	0.00400343			5			2.52525
29253	N	N	0.00128663			13			6.56566
29585	ORF10	ORF10	0.00129088			15			7.57576
29742	NC	-	0.0156898			9			4.54545
26144	ORF3a	ORF3a	0.119078			14			7.07071
29751	NC	-	0.00177883			11			5.55556
26211	ORF3a	ORF3a	0.00114253			7			3.53535
29734	NC	-	0.00710164			8			4.0404
						5			2.52525
						7			3.53535
						6			3.0303
						7			3.53535
						5			2.52525
						9			4.54545
						11			5.55556
						14			7.07071
						5			2.52525
						14			7.07071
						8			4.0404
						14			7.07071
						9			4.54545
						14			7.07071
						9			4.54545
						9			4.54545
						8			4.0404
						8			4.0404
						7			3.53535
						10			5.05051
						15			7.57576
						8			4.0404
						7			3.53535
						10			5.05051
						6			3.0303
						8			4.0404
						8			4.0404
						4			2.0202
						9			4.54545
						11			5.55556
						5			2.52525
						7			3.53535
						12			6.06061
						13			6.56566
						12			6.06061
						10			5.05051
						12			6.06061
						10			5.05051
						6			3.0303
						8			4.0404
						9			4.54545
						12			6.06061
						7			3.53535
						6			3.0303
						14			7.07071
						5			2.52525
						10			5.05051
						7			3.53535
						10			5.05051
						9			4.54545
						11			5.55556
						13			6.56566
						8			4.0404
						14			7.07071
						9			4.54545
						11			5.55556
						9			4.54545
						8			4.0404
						11			5.55556
						7			3.53535
						11			5.55556
						9			4.54545
						7			3.53535
						7			3.53535
						12			6.06061
						11			5.55556
						12			6.06061
						9			4.54545
						12			6.06061
						9			4.54545
						5			2.52525
						9			4.54545
						5			2.52525
						10			5.05051
						6			3.0303
						10			5.05051
						6			3.0303
						14			7.07071
						6			3.0303
						7			3.53535
						8			4.0404

## Sheet: Plots
SM 5 (C): Overlay of SARS-CoV-2 recurrent mutations with IRs in SARS-CoV-2 genome (left) and with CpG islands in SARS-CoV-2 (right) and comparison with random mutations (boxplots). One-sample t-test was used. *** indicates p-value < 0.001.
